# Supplementary material for: Universal chromatin state annotation of the mouse genome
Source: Genome Biol. 2023 Jun 27;24:153. doi: 10.1186/s13059-023-02994-x (PMC10294404; doi:10.1186/s13059-023-02994-x)
Supplement: Supplementary file 2 — Additional file 2. Metadata and download links for input data used for model learning, CTCF elements. [file 13059_2023_2994_MOESM2_ESM.xlsx]

## Sheet: 901_experiment
Table showing the metadata for 901 datasets used for model learning to obtain the mouse full-stack chromatin state annotations
exp_id	organ_group	cell_group	development_group	system_group	Biosample term id	Biosample term name	Biosample type	Biosample organism	Assay	Experiment target	File assembly	Donor(s)
ENCSR000ADI	lymph_node	B_cell	mesoderm	immune	EFO:0005233	CH12.LX	cell line	Mus musculus	Histone ChIP-seq	H3K4me3-mouse	mm10	/mouse-donors/ENCDO324YEK/
ENCSR000ADK	embryo	embryonic_cell	unknown	unknown	EFO:0007075	ES-E14	cell line	Mus musculus	Histone ChIP-seq	H3K4me1-mouse	mm10	/mouse-donors/ENCDO015AAA/
ENCSR000ADL	embryo	embryonic_cell	unknown	unknown	EFO:0007075	ES-E14	cell line	Mus musculus	Histone ChIP-seq	H3K4me3-mouse	mm10	/mouse-donors/ENCDO015AAA/
ENCSR000ADM	embryo	embryonic_cell	unknown	unknown	EFO:0007075	ES-E14	cell line	Mus musculus	Histone ChIP-seq	H3K9me3-mouse	mm10	/mouse-donors/ENCDO015AAA/
ENCSR000ADP	spleen	cancer_cell	mesoderm	immune	EFO:0003971	MEL	cell line	Mus musculus	Histone ChIP-seq	H3K27me3-mouse	mm10	/mouse-donors/ENCDO073AAA/
ENCSR000ADQ	spleen	cancer_cell	mesoderm	immune	EFO:0003971	MEL	cell line	Mus musculus	Histone ChIP-seq	H3K4me1-mouse	mm10	/mouse-donors/ENCDO073AAA/
ENCSR000ADR	spleen	cancer_cell	mesoderm	immune	EFO:0003971	MEL	cell line	Mus musculus	Histone ChIP-seq	H3K4me3-mouse	mm10	/mouse-donors/ENCDO073AAA/
ENCSR000ADT	spleen	cancer_cell	mesoderm	immune	EFO:0003971	MEL	cell line	Mus musculus	Histone ChIP-seq	H3K9me3-mouse	mm10	/mouse-donors/ENCDO073AAA/
ENCSR000AHL	musculature	embryonic_cell	mesoderm	musculature	EFO:0001098	C2C12	cell line	Mus musculus	Histone ChIP-seq	H3K36me3-mouse	mm10	/mouse-donors/ENCDO321TZV/
ENCSR000AHM	musculature	unknown	mesoderm	musculature	CL:0000187	myocyte	in vitro differentiated cells	Mus musculus	Histone ChIP-seq	H3K27me3-mouse	mm10	/mouse-donors/ENCDO321TZV/
ENCSR000AHN	musculature	unknown	mesoderm	musculature	CL:0000187	myocyte	in vitro differentiated cells	Mus musculus	Histone ChIP-seq	H3K79me2-mouse	mm10	/mouse-donors/ENCDO321TZV/
ENCSR000AHO	musculature	embryonic_cell	mesoderm	musculature	EFO:0001098	C2C12	cell line	Mus musculus	Histone ChIP-seq	H3K4me3-mouse	mm10	/mouse-donors/ENCDO321TZV/
ENCSR000AHQ	musculature	embryonic_cell	mesoderm	musculature	EFO:0001098	C2C12	cell line	Mus musculus	Histone ChIP-seq	H3K79me2-mouse	mm10	/mouse-donors/ENCDO321TZV/
ENCSR000AHR	musculature	embryonic_cell	mesoderm	musculature	EFO:0001098	C2C12	cell line	Mus musculus	Histone ChIP-seq	H3K27me3-mouse	mm10	/mouse-donors/ENCDO321TZV/
ENCSR000AHS	musculature	unknown	mesoderm	musculature	CL:0000187	myocyte	in vitro differentiated cells	Mus musculus	Histone ChIP-seq	H3K4me2-mouse	mm10	/mouse-donors/ENCDO321TZV/
ENCSR000AHT	musculature	unknown	mesoderm	musculature	CL:0000187	myocyte	in vitro differentiated cells	Mus musculus	Histone ChIP-seq	H3K4me3-mouse	mm10	/mouse-donors/ENCDO321TZV/
ENCSR000AHU	musculature	unknown	mesoderm	musculature	CL:0000187	myocyte	in vitro differentiated cells	Mus musculus	Histone ChIP-seq	H3ac-mouse	mm10	/mouse-donors/ENCDO321TZV/
ENCSR000AHV	musculature	unknown	mesoderm	musculature	CL:0000187	myocyte	in vitro differentiated cells	Mus musculus	Histone ChIP-seq	H3K36me3-mouse	mm10	/mouse-donors/ENCDO321TZV/
ENCSR000AHW	musculature	embryonic_cell	mesoderm	musculature	EFO:0001098	C2C12	cell line	Mus musculus	Histone ChIP-seq	H3K79me3-mouse	mm10	/mouse-donors/ENCDO321TZV/
ENCSR000CAE	heart	unknown	mesoderm	circulatory	UBERON:0000948	heart	tissue	Mus musculus	Histone ChIP-seq	H3K4me1-mouse	mm10	/mouse-donors/ENCDO956IXV/
ENCSR000CAF	kidney	unknown	mesoderm	excretory	UBERON:0002113	kidney	tissue	Mus musculus	Histone ChIP-seq	H3K4me1-mouse	mm10	/mouse-donors/ENCDO956IXV/
ENCSR000CAG	bone_element	unknown	mesoderm	skeletal	UBERON:0002371	bone marrow	tissue	Mus musculus	Histone ChIP-seq	H3K4me1-mouse	mm10	/mouse-donors/ENCDO956IXV/
ENCSR000CAI	brain	unknown	ectoderm	central_nervous	UBERON:0005343	cortical plate	tissue	Mus musculus	Histone ChIP-seq	H3K4me1-mouse	mm10	/mouse-donors/ENCDO956IXV/
ENCSR000CAJ	brain	unknown	ectoderm	central_nervous	UBERON:0005343	cortical plate	tissue	Mus musculus	Histone ChIP-seq	H3K4me3-mouse	mm10	/mouse-donors/ENCDO956IXV/
ENCSR000CAL	brain	unknown	ectoderm	central_nervous	UBERON:0002037	cerebellum	tissue	Mus musculus	Histone ChIP-seq	H3K4me1-mouse	mm10	/mouse-donors/ENCDO956IXV/
ENCSR000CAM	heart	unknown	mesoderm	circulatory	UBERON:0000948	heart	tissue	Mus musculus	Histone ChIP-seq	H3K4me3-mouse	mm10	/mouse-donors/ENCDO956IXV/
ENCSR000CAN	kidney	unknown	mesoderm	excretory	UBERON:0002113	kidney	tissue	Mus musculus	Histone ChIP-seq	H3K4me3-mouse	mm10	/mouse-donors/ENCDO956IXV/
ENCSR000CAO	liver	unknown	endoderm	endocrine	UBERON:0002107	liver	tissue	Mus musculus	Histone ChIP-seq	H3K4me1-mouse	mm10	/mouse-donors/ENCDO956IXV/
ENCSR000CAP	liver	unknown	endoderm	endocrine	UBERON:0002107	liver	tissue	Mus musculus	Histone ChIP-seq	H3K4me3-mouse	mm10	/mouse-donors/ENCDO956IXV/
ENCSR000CAQ	lung	unknown	endoderm	respiratory	UBERON:0002048	lung	tissue	Mus musculus	Histone ChIP-seq	H3K4me1-mouse	mm10	/mouse-donors/ENCDO956IXV/
ENCSR000CAZ	connective_tissue	connective_tissue_cell	unknown	unknown	CL:2000042	embryonic fibroblast	primary cell	Mus musculus	Histone ChIP-seq	H3K4me1-mouse	mm10	/mouse-donors/ENCDO072AAA/
ENCSR000CBA	connective_tissue	connective_tissue_cell	unknown	unknown	CL:2000042	embryonic fibroblast	primary cell	Mus musculus	Histone ChIP-seq	H3K4me3-mouse	mm10	/mouse-donors/ENCDO072AAA/
ENCSR000CBC	spleen	unknown	mesoderm	immune	UBERON:0002106	spleen	tissue	Mus musculus	Histone ChIP-seq	H3K4me1-mouse	mm10	/mouse-donors/ENCDO956IXV/
ENCSR000CBD	spleen	unknown	mesoderm	immune	UBERON:0002106	spleen	tissue	Mus musculus	Histone ChIP-seq	H3K4me3-mouse	mm10	/mouse-donors/ENCDO956IXV/
ENCSR000CBG	embryo	embryonic_cell	unknown	unknown	EFO:0005483	ES-Bruce4	cell line	Mus musculus	Histone ChIP-seq	H3K4me3-mouse	mm10	/mouse-donors/ENCDO081AAA/
ENCSR000CCE	brain	unknown	ectoderm	central_nervous	UBERON:0002264	olfactory bulb	tissue	Mus musculus	Histone ChIP-seq	H3K27ac-mouse	mm10	/mouse-donors/ENCDO956IXV/
ENCSR000CCF	brain	unknown	ectoderm	central_nervous	UBERON:0002264	olfactory bulb	tissue	Mus musculus	Histone ChIP-seq	H3K4me1-mouse	mm10	/mouse-donors/ENCDO956IXV/
ENCSR000CCH	immune_organ	unknown	endoderm	endocrine	UBERON:0002370	thymus	tissue	Mus musculus	Histone ChIP-seq	H3K27ac-mouse	mm10	/mouse-donors/ENCDO956IXV/
ENCSR000CCI	immune_organ	unknown	endoderm	endocrine	UBERON:0002370	thymus	tissue	Mus musculus	Histone ChIP-seq	H3K4me1-mouse	mm10	/mouse-donors/ENCDO956IXV/
ENCSR000CCJ	immune_organ	unknown	endoderm	endocrine	UBERON:0002370	thymus	tissue	Mus musculus	Histone ChIP-seq	H3K4me3-mouse	mm10	/mouse-donors/ENCDO956IXV/
ENCSR000CCL	bone_element	unknown	mesoderm	skeletal	UBERON:0002371	bone marrow	tissue	Mus musculus	Histone ChIP-seq	H3K27ac-mouse	mm10	/mouse-donors/ENCDO956IXV/
ENCSR000CCQ	intestine	unknown	endoderm	digestive	UBERON:0002108	small intestine	tissue	Mus musculus	Histone ChIP-seq	H3K27ac-mouse	mm10	/mouse-donors/ENCDO956IXV/
ENCSR000CCR	intestine	unknown	endoderm	digestive	UBERON:0002108	small intestine	tissue	Mus musculus	Histone ChIP-seq	H3K4me1-mouse	mm10	/mouse-donors/ENCDO956IXV/
ENCSR000CCS	intestine	unknown	endoderm	digestive	UBERON:0002108	small intestine	tissue	Mus musculus	Histone ChIP-seq	H3K4me3-mouse	mm10	/mouse-donors/ENCDO956IXV/
ENCSR000CCU	gonad	unknown	mesoderm	reproductive	UBERON:0000473	testis	tissue	Mus musculus	Histone ChIP-seq	H3K27ac-mouse	mm10	/mouse-donors/ENCDO956IXV/
ENCSR000CCV	gonad	unknown	mesoderm	reproductive	UBERON:0000473	testis	tissue	Mus musculus	Histone ChIP-seq	H3K4me1-mouse	mm10	/mouse-donors/ENCDO956IXV/
ENCSR000CCW	gonad	unknown	mesoderm	reproductive	UBERON:0000473	testis	tissue	Mus musculus	Histone ChIP-seq	H3K4me3-mouse	mm10	/mouse-donors/ENCDO956IXV/
ENCSR000CDC	brain	unknown	ectoderm	central_nervous	UBERON:0002037	cerebellum	tissue	Mus musculus	Histone ChIP-seq	H3K27ac-mouse	mm10	/mouse-donors/ENCDO956IXV/
ENCSR000CDD	brain	unknown	ectoderm	central_nervous	UBERON:0005343	cortical plate	tissue	Mus musculus	Histone ChIP-seq	H3K27ac-mouse	mm10	/mouse-donors/ENCDO956IXV/
ENCSR000CDE	embryo	embryonic_cell	unknown	unknown	EFO:0005483	ES-Bruce4	cell line	Mus musculus	Histone ChIP-seq	H3K27ac-mouse	mm10	/mouse-donors/ENCDO081AAA/
ENCSR000CDF	heart	unknown	mesoderm	circulatory	UBERON:0000948	heart	tissue	Mus musculus	Histone ChIP-seq	H3K27ac-mouse	mm10	/mouse-donors/ENCDO956IXV/
ENCSR000CDG	kidney	unknown	mesoderm	excretory	UBERON:0002113	kidney	tissue	Mus musculus	Histone ChIP-seq	H3K27ac-mouse	mm10	/mouse-donors/ENCDO956IXV/
ENCSR000CDH	liver	unknown	endoderm	endocrine	UBERON:0002107	liver	tissue	Mus musculus	Histone ChIP-seq	H3K27ac-mouse	mm10	/mouse-donors/ENCDO956IXV/
ENCSR000CDI	connective_tissue	connective_tissue_cell	unknown	unknown	CL:2000042	embryonic fibroblast	primary cell	Mus musculus	Histone ChIP-seq	H3K27ac-mouse	mm10	/mouse-donors/ENCDO072AAA/
ENCSR000CDJ	spleen	unknown	mesoderm	immune	UBERON:0002106	spleen	tissue	Mus musculus	Histone ChIP-seq	H3K27ac-mouse	mm10	/mouse-donors/ENCDO956IXV/
ENCSR000CDK	heart	unknown	mesoderm	circulatory	UBERON:0000948	heart	tissue	Mus musculus	Histone ChIP-seq	H3K27ac-mouse	mm10	/mouse-donors/ENCDO956IXV/
ENCSR000CDL	heart	unknown	mesoderm	circulatory	UBERON:0000948	heart	tissue	Mus musculus	Histone ChIP-seq	H3K4me1-mouse	mm10	/mouse-donors/ENCDO956IXV/
ENCSR000CDM	heart	unknown	mesoderm	circulatory	UBERON:0000948	heart	tissue	Mus musculus	Histone ChIP-seq	H3K4me3-mouse	mm10	/mouse-donors/ENCDO956IXV/
ENCSR000CDO	placenta	unknown	mesoderm	reproductive	UBERON:0001987	placenta	tissue	Mus musculus	Histone ChIP-seq	H3K27ac-mouse	mm10	/mouse-donors/ENCDO956IXV/
ENCSR000CDP	placenta	unknown	mesoderm	reproductive	UBERON:0001987	placenta	tissue	Mus musculus	Histone ChIP-seq	H3K4me1-mouse	mm10	/mouse-donors/ENCDO956IXV/
ENCSR000CDQ	placenta	unknown	mesoderm	reproductive	UBERON:0001987	placenta	tissue	Mus musculus	Histone ChIP-seq	H3K4me3-mouse	mm10	/mouse-donors/ENCDO956IXV/
ENCSR000CDS	brain	unknown	ectoderm	central_nervous	UBERON:0002264	olfactory bulb	tissue	Mus musculus	Histone ChIP-seq	H3K4me3-mouse	mm10	/mouse-donors/ENCDO956IXV/
ENCSR000CDU	liver	unknown	endoderm	endocrine	UBERON:0002107	liver	tissue	Mus musculus	Histone ChIP-seq	H3K27ac-mouse	mm10	/mouse-donors/ENCDO956IXV/
ENCSR000CDV	liver	unknown	endoderm	endocrine	UBERON:0002107	liver	tissue	Mus musculus	Histone ChIP-seq	H3K4me3-mouse	mm10	/mouse-donors/ENCDO956IXV/
ENCSR000CDW	liver	unknown	endoderm	endocrine	UBERON:0002107	liver	tissue	Mus musculus	Histone ChIP-seq	H3K4me1-mouse	mm10	/mouse-donors/ENCDO956IXV/
ENCSR000CEJ	heart	unknown	mesoderm	circulatory	UBERON:0000948	heart	tissue	Mus musculus	Histone ChIP-seq	H3K27me3-mouse	mm10	/mouse-donors/ENCDO956IXV/
ENCSR000CEK	heart	unknown	mesoderm	circulatory	UBERON:0000948	heart	tissue	Mus musculus	Histone ChIP-seq	H3K36me3-mouse	mm10	/mouse-donors/ENCDO956IXV/
ENCSR000CEL	heart	unknown	mesoderm	circulatory	UBERON:0000948	heart	tissue	Mus musculus	Histone ChIP-seq	H3K79me2-mouse	mm10	/mouse-donors/ENCDO956IXV/
ENCSR000CEM	heart	unknown	mesoderm	circulatory	UBERON:0000948	heart	tissue	Mus musculus	Histone ChIP-seq	H3K9ac-mouse	mm10	/mouse-donors/ENCDO956IXV/
ENCSR000CEN	liver	unknown	endoderm	endocrine	UBERON:0002107	liver	tissue	Mus musculus	Histone ChIP-seq	H3K27me3-mouse	mm10	/mouse-donors/ENCDO956IXV/
ENCSR000CEO	liver	unknown	endoderm	endocrine	UBERON:0002107	liver	tissue	Mus musculus	Histone ChIP-seq	H3K36me3-mouse	mm10	/mouse-donors/ENCDO956IXV/
ENCSR000CEP	liver	unknown	endoderm	endocrine	UBERON:0002107	liver	tissue	Mus musculus	Histone ChIP-seq	H3K79me2-mouse	mm10	/mouse-donors/ENCDO956IXV/
ENCSR000CEQ	liver	unknown	endoderm	endocrine	UBERON:0002107	liver	tissue	Mus musculus	Histone ChIP-seq	H3K9ac-mouse	mm10	/mouse-donors/ENCDO956IXV/
ENCSR000CER	spleen	cancer_cell	mesoderm	immune	EFO:0003971	MEL	cell line	Mus musculus	Histone ChIP-seq	H3K27me3-mouse	mm10	/mouse-donors/ENCDO073AAA/
ENCSR000CES	spleen	cancer_cell	mesoderm	immune	EFO:0003971	MEL	cell line	Mus musculus	Histone ChIP-seq	H3K36me3-mouse	mm10	/mouse-donors/ENCDO073AAA/
ENCSR000CET	spleen	cancer_cell	mesoderm	immune	EFO:0003971	MEL	cell line	Mus musculus	Histone ChIP-seq	H3K79me2-mouse	mm10	/mouse-donors/ENCDO073AAA/
ENCSR000CEU	spleen	cancer_cell	mesoderm	immune	EFO:0003971	MEL	cell line	Mus musculus	Histone ChIP-seq	H3K9ac-mouse	mm10	/mouse-donors/ENCDO073AAA/
ENCSR000CEV	spleen	cancer_cell	mesoderm	immune	EFO:0003971	MEL	cell line	Mus musculus	Histone ChIP-seq	H3K27ac-mouse	mm10	/mouse-donors/ENCDO073AAA/
ENCSR000CEW	spleen	cancer_cell	mesoderm	immune	EFO:0003971	MEL	cell line	Mus musculus	Histone ChIP-seq	H3K4me1-mouse	mm10	/mouse-donors/ENCDO073AAA/
ENCSR000CEX	spleen	cancer_cell	mesoderm	immune	EFO:0003971	MEL	cell line	Mus musculus	Histone ChIP-seq	H3K4me3-mouse	mm10	/mouse-donors/ENCDO073AAA/
ENCSR000CEZ	adipose_tissue	unknown	mesoderm	unknown	UBERON:0001348	brown adipose tissue	tissue	Mus musculus	Histone ChIP-seq	H3K27ac-mouse	mm10	/mouse-donors/ENCDO956IXV/
ENCSR000CFA	adipose_tissue	unknown	mesoderm	unknown	UBERON:0001348	brown adipose tissue	tissue	Mus musculus	Histone ChIP-seq	H3K4me1-mouse	mm10	/mouse-donors/ENCDO956IXV/
ENCSR000CFB	adipose_tissue	unknown	mesoderm	unknown	UBERON:0001348	brown adipose tissue	tissue	Mus musculus	Histone ChIP-seq	H3K4me3-mouse	mm10	/mouse-donors/ENCDO956IXV/
ENCSR000CFD	bone_element	hematopoietic_cell	mesoderm	skeletal	CL:0002476	bone marrow macrophage	primary cell	Mus musculus	Histone ChIP-seq	H3K27ac-mouse	mm10	/mouse-donors/ENCDO081AAA/
ENCSR000CFE	bone_element	hematopoietic_cell	mesoderm	skeletal	CL:0002476	bone marrow macrophage	primary cell	Mus musculus	Histone ChIP-seq	H3K4me1-mouse	mm10	/mouse-donors/ENCDO081AAA/
ENCSR000CFF	bone_element	hematopoietic_cell	mesoderm	skeletal	CL:0002476	bone marrow macrophage	primary cell	Mus musculus	Histone ChIP-seq	H3K4me3-mouse	mm10	/mouse-donors/ENCDO081AAA/
ENCSR000CFL	lymph_node	B_cell	mesoderm	immune	EFO:0005233	CH12.LX	cell line	Mus musculus	Histone ChIP-seq	H3K36me3-mouse	mm10	/mouse-donors/ENCDO324YEK/
ENCSR000CFM	brain	unknown	ectoderm	central_nervous	UBERON:0002037	cerebellum	tissue	Mus musculus	Histone ChIP-seq	H3K27me3-mouse	mm10	/mouse-donors/ENCDO956IXV/
ENCSR000CFN	embryo	embryonic_cell	unknown	unknown	EFO:0005483	ES-Bruce4	cell line	Mus musculus	Histone ChIP-seq	H3K27me3-mouse	mm10	/mouse-donors/ENCDO081AAA/
ENCSR000CFO	embryo	embryonic_cell	unknown	unknown	EFO:0005483	ES-Bruce4	cell line	Mus musculus	Histone ChIP-seq	H3K36me3-mouse	mm10	/mouse-donors/ENCDO081AAA/
ENCSR000CFP	kidney	unknown	mesoderm	excretory	UBERON:0002113	kidney	tissue	Mus musculus	Histone ChIP-seq	H3K27me3-mouse	mm10	/mouse-donors/ENCDO956IXV/
ENCSR000CFQ	kidney	unknown	mesoderm	excretory	UBERON:0002113	kidney	tissue	Mus musculus	Histone ChIP-seq	H3K36me3-mouse	mm10	/mouse-donors/ENCDO956IXV/
ENCSR000CFR	intestine	unknown	endoderm	digestive	UBERON:0002108	small intestine	tissue	Mus musculus	Histone ChIP-seq	H3K27me3-mouse	mm10	/mouse-donors/ENCDO956IXV/
ENCSR000CFS	intestine	unknown	endoderm	digestive	UBERON:0002108	small intestine	tissue	Mus musculus	Histone ChIP-seq	H3K36me3-mouse	mm10	/mouse-donors/ENCDO956IXV/
ENCSR000CFT	spleen	unknown	mesoderm	immune	UBERON:0002106	spleen	tissue	Mus musculus	Histone ChIP-seq	H3K36me3-mouse	mm10	/mouse-donors/ENCDO956IXV/
ENCSR000CFU	gonad	unknown	mesoderm	reproductive	UBERON:0000473	testis	tissue	Mus musculus	Histone ChIP-seq	H3K36me3-mouse	mm10	/mouse-donors/ENCDO956IXV/
ENCSR000CFV	immune_organ	unknown	endoderm	endocrine	UBERON:0002370	thymus	tissue	Mus musculus	Histone ChIP-seq	H3K36me3-mouse	mm10	/mouse-donors/ENCDO956IXV/
ENCSR000CFX	blood	hematopoietic_cell	unknown	immune	NTR:0000741	splenic B cell	primary cell	Mus musculus	Histone ChIP-seq	H3K27me3-mouse	mm10	/mouse-donors/ENCDO072AAA/
ENCSR000CFY	blood	hematopoietic_cell	unknown	immune	NTR:0000741	splenic B cell	primary cell	Mus musculus	Histone ChIP-seq	H3K36me3-mouse	mm10	/mouse-donors/ENCDO072AAA/
ENCSR000CFZ	embryo	embryonic_cell	unknown	unknown	EFO:0005483	ES-Bruce4	cell line	Mus musculus	Histone ChIP-seq	H3K9me3-mouse	mm10	/mouse-donors/ENCDO081AAA/
ENCSR000CGA	spleen	unknown	mesoderm	immune	UBERON:0002106	spleen	tissue	Mus musculus	Histone ChIP-seq	H3K27me3-mouse	mm10	/mouse-donors/ENCDO956IXV/
ENCSR000CGB	gonad	unknown	mesoderm	reproductive	UBERON:0000473	testis	tissue	Mus musculus	Histone ChIP-seq	H3K27me3-mouse	mm10	/mouse-donors/ENCDO956IXV/
ENCSR000CGC	immune_organ	unknown	endoderm	endocrine	UBERON:0002370	thymus	tissue	Mus musculus	Histone ChIP-seq	H3K27me3-mouse	mm10	/mouse-donors/ENCDO956IXV/
ENCSR000CGH	lymph_node	B_cell	mesoderm	immune	EFO:0005233	CH12.LX	cell line	Mus musculus	Histone ChIP-seq	H3K4me1-mouse	mm10	/mouse-donors/ENCDO324YEK/
ENCSR000CGI	lymph_node	B_cell	mesoderm	immune	EFO:0005233	CH12.LX	cell line	Mus musculus	Histone ChIP-seq	H3K4me2-mouse	mm10	/mouse-donors/ENCDO324YEK/
ENCSR000CGJ	lymph_node	B_cell	mesoderm	immune	EFO:0005233	CH12.LX	cell line	Mus musculus	Histone ChIP-seq	H3K27ac-mouse	mm10	/mouse-donors/ENCDO324YEK/
ENCSR000CGK	lymph_node	B_cell	mesoderm	immune	EFO:0005233	CH12.LX	cell line	Mus musculus	Histone ChIP-seq	H3K4me3-mouse	mm10	/mouse-donors/ENCDO324YEK/
ENCSR000CGL	lymph_node	B_cell	mesoderm	immune	EFO:0005233	CH12.LX	cell line	Mus musculus	Histone ChIP-seq	H3K9ac-mouse	mm10	/mouse-donors/ENCDO324YEK/
ENCSR000CGM	lymph_node	B_cell	mesoderm	immune	EFO:0005233	CH12.LX	cell line	Mus musculus	Histone ChIP-seq	H3K79me2-mouse	mm10	/mouse-donors/ENCDO324YEK/
ENCSR000CGN	embryo	embryonic_cell	unknown	unknown	EFO:0007075	ES-E14	cell line	Mus musculus	Histone ChIP-seq	H3K4me1-mouse	mm10	/mouse-donors/ENCDO015AAA/
ENCSR000CGO	embryo	embryonic_cell	unknown	unknown	EFO:0007075	ES-E14	cell line	Mus musculus	Histone ChIP-seq	H3K4me3-mouse	mm10	/mouse-donors/ENCDO015AAA/
ENCSR000CGP	embryo	embryonic_cell	unknown	unknown	EFO:0007075	ES-E14	cell line	Mus musculus	Histone ChIP-seq	H3K9ac-mouse	mm10	/mouse-donors/ENCDO015AAA/
ENCSR000CGQ	embryo	embryonic_cell	unknown	unknown	EFO:0007075	ES-E14	cell line	Mus musculus	Histone ChIP-seq	H3K27ac-mouse	mm10	/mouse-donors/ENCDO015AAA/
ENCSR000CGR	embryo	embryonic_cell	unknown	unknown	EFO:0007075	ES-E14	cell line	Mus musculus	Histone ChIP-seq	H3K36me3-mouse	mm10	/mouse-donors/ENCDO015AAA/
ENCSR000CGS	embryo	embryonic_cell	unknown	unknown	EFO:0005483	ES-Bruce4	cell line	Mus musculus	Histone ChIP-seq	H3K9ac-mouse	mm10	/mouse-donors/ENCDO081AAA/
ENCSR000CHP	embryo	stem_cell	unknown	unknown	EFO:0002034	G1E	cell line	Mus musculus	DNase-seq	DNase-seq	mm10	/mouse-donors/ENCDO089AAA/
ENCSR000CMJ	breast	cancer_cell	unknown	unknown	EFO:0007069	3134	cell line	Mus musculus	DNase-seq	DNase-seq	mm10	/mouse-donors/ENCDO881PNH/
ENCSR000CMK	bone_element	hematopoietic_cell	mesoderm	skeletal	EFO:0005482	416B	cell line	Mus musculus	DNase-seq	DNase-seq	mm10	/mouse-donors/ENCDO681ZXI/
ENCSR000CML	blood	B_cell	mesoderm	immune	EFO:0005285	A20	cell line	Mus musculus	DNase-seq	DNase-seq	mm10	/mouse-donors/ENCDO546OGJ/
ENCSR000CMM	blood	B_cell	endoderm	immune	CL:0000236	B cell	primary cell	Mus musculus	DNase-seq	DNase-seq	mm10	/mouse-donors/ENCDO072AAA/
ENCSR000CMN	blood	hematopoietic_cell	unknown	immune	NTR:0000741	splenic B cell	primary cell	Mus musculus	DNase-seq	DNase-seq	mm10	/mouse-donors/ENCDO072AAA/
ENCSR000CMO	brain	unknown	ectoderm	central_nervous	UBERON:0002037	cerebellum	tissue	Mus musculus	DNase-seq	DNase-seq	mm10	/mouse-donors/ENCDO072AAA/
ENCSR000CMP	brain	unknown	ectoderm	central_nervous	UBERON:0001893	telencephalon	tissue	Mus musculus	DNase-seq	DNase-seq	mm10	/mouse-donors/ENCDO072AAA/
ENCSR000CMQ	lymph_node	B_cell	mesoderm	immune	EFO:0005233	CH12.LX	cell line	Mus musculus	DNase-seq	DNase-seq	mm10	/mouse-donors/ENCDO324YEK/
ENCSR000CMR	unknown	hematopoietic_cell	unknown	unknown	NTR:0000719	c-Kit-negative CD71-positive TER-119-positive erythroid progenitor cells	primary cell	Mus musculus	DNase-seq	DNase-seq	mm10	/mouse-donors/ENCDO083AAA/
ENCSR000CMS	unknown	hematopoietic_cell	unknown	unknown	NTR:0000720	c-Kit-positive CD71-negative TER-119-negative erythroid progenitor cells	primary cell	Mus musculus	DNase-seq	DNase-seq	mm10	/mouse-donors/ENCDO083AAA/
ENCSR000CMT	unknown	hematopoietic_cell	unknown	unknown	NTR:0000721	c-Kit-positive CD71-positive TER-119-negative erythroid progenitor cells	primary cell	Mus musculus	DNase-seq	DNase-seq	mm10	/mouse-donors/ENCDO083AAA/
ENCSR000CMU	unknown	hematopoietic_cell	unknown	unknown	NTR:0000722	c-Kit-positive CD71-positive TER-119-positive erythroid progenitor cells	primary cell	Mus musculus	DNase-seq	DNase-seq	mm10	/mouse-donors/ENCDO083AAA/
ENCSR000CMV	embryo	embryonic_cell	unknown	unknown	EFO:0005916	ES-CJ7	cell line	Mus musculus	DNase-seq	DNase-seq	mm10	/mouse-donors/ENCDO013AAA/
ENCSR000CMW	embryo	embryonic_cell	unknown	unknown	EFO:0007075	ES-E14	cell line	Mus musculus	DNase-seq	DNase-seq	mm10	/mouse-donors/ENCDO015AAA/
ENCSR000CMX	embryo	embryonic_cell	unknown	unknown	EFO:0005915	WW6	cell line	Mus musculus	DNase-seq	DNase-seq	mm10	/mouse-donors/ENCDO078AAA/
ENCSR000CMZ	adipose_tissue	unknown	mesoderm	unknown	UBERON:0003916	fat pad	tissue	Mus musculus	DNase-seq	DNase-seq	mm10	/mouse-donors/ENCDO072AAA/
ENCSR000CNA	lung	connective_tissue_cell	endoderm	respiratory	CL:0002553	fibroblast of lung	primary cell	Mus musculus	DNase-seq	DNase-seq	mm10	/mouse-donors/ENCDO072AAA/
ENCSR000CNB	embryo	unknown	ectoderm	integumental	UBERON:0005417	forelimb bud	tissue	Mus musculus	DNase-seq	DNase-seq	mm10	/mouse-donors/ENCDO083AAA/
ENCSR000CNC	gonad	unknown	mesoderm	reproductive	UBERON:0003428	gonadal fat pad	tissue	Mus musculus	DNase-seq	DNase-seq	mm10	/mouse-donors/ENCDO072AAA/
ENCSR000CND	embryo	unknown	unknown	unknown	UBERON:0000922	embryo	tissue	Mus musculus	DNase-seq	DNase-seq	mm10	/mouse-donors/ENCDO083AAA/
ENCSR000CNE	heart	unknown	mesoderm	circulatory	UBERON:0000948	heart	tissue	Mus musculus	DNase-seq	DNase-seq	mm10	/mouse-donors/ENCDO072AAA/
ENCSR000CNF	embryo	unknown	ectoderm	integumental	UBERON:0005418	hindlimb bud	tissue	Mus musculus	DNase-seq	DNase-seq	mm10	/mouse-donors/ENCDO083AAA/
ENCSR000CNG	kidney	unknown	mesoderm	excretory	UBERON:0002113	kidney	tissue	Mus musculus	DNase-seq	DNase-seq	mm10	/mouse-donors/ENCDO072AAA/
ENCSR000CNH	intestine	unknown	endoderm	digestive	UBERON:0000059	large intestine	tissue	Mus musculus	DNase-seq	DNase-seq	mm10	/mouse-donors/ENCDO072AAA/
ENCSR000CNI	liver	unknown	endoderm	endocrine	UBERON:0002107	liver	tissue	Mus musculus	DNase-seq	DNase-seq	mm10	/mouse-donors/ENCDO072AAA/
ENCSR000CNJ	liver	unknown	endoderm	endocrine	UBERON:0002107	liver	tissue	Mus musculus	DNase-seq	DNase-seq	mm10	/mouse-donors/ENCDO072AAA/
ENCSR000CNK	liver	unknown	endoderm	endocrine	UBERON:0002107	liver	tissue	Mus musculus	DNase-seq	DNase-seq	mm10	/mouse-donors/ENCDO087AAA/
ENCSR000CNL	liver	unknown	endoderm	endocrine	UBERON:0002107	liver	tissue	Mus musculus	DNase-seq	DNase-seq	mm10	/mouse-donors/ENCDO089AAA/
ENCSR000CNM	lung	unknown	endoderm	respiratory	UBERON:0002048	lung	tissue	Mus musculus	DNase-seq	DNase-seq	mm10	/mouse-donors/ENCDO072AAA/
ENCSR000CNN	spleen	cancer_cell	mesoderm	immune	EFO:0003971	MEL	cell line	Mus musculus	DNase-seq	DNase-seq	mm10	/mouse-donors/ENCDO073AAA/
ENCSR000CNO	embryo	unknown	mesoderm	unknown	UBERON:0000926	mesoderm	tissue	Mus musculus	DNase-seq	DNase-seq	mm10	/mouse-donors/ENCDO083AAA/
ENCSR000CNP	spleen	hematopoietic_cell	mesoderm	immune	EFO:0005480	MEL-GATA-1-ER	cell line	Mus musculus	DNase-seq	DNase-seq	mm10	/mouse-donors/ENCDO073AAA/
ENCSR000CNS	connective_tissue	connective_tissue_cell	unknown	unknown	EFO:0001222	NIH3T3	cell line	Mus musculus	DNase-seq	DNase-seq	mm10	/mouse-donors/ENCDO337EDF/
ENCSR000CNT	connective_tissue	connective_tissue_cell	mesoderm	excretory	EFO:0005481	Patski	cell line	Mus musculus	DNase-seq	DNase-seq	mm10	/mouse-donors/ENCDO350LAJ/
ENCSR000CNU	eye	unknown	ectoderm	sensory	UBERON:0000966	retina	tissue	Mus musculus	DNase-seq	DNase-seq	mm10	/mouse-donors/ENCDO072AAA/
ENCSR000CNV	eye	unknown	ectoderm	sensory	UBERON:0000966	retina	tissue	Mus musculus	DNase-seq	DNase-seq	mm10	/mouse-donors/ENCDO072AAA/
ENCSR000CNW	eye	unknown	ectoderm	sensory	UBERON:0000966	retina	tissue	Mus musculus	DNase-seq	DNase-seq	mm10	/mouse-donors/ENCDO072AAA/
ENCSR000CNX	musculature	unknown	mesoderm	musculature	UBERON:0001134	skeletal muscle tissue	tissue	Mus musculus	DNase-seq	DNase-seq	mm10	/mouse-donors/ENCDO072AAA/
ENCSR000CNY	spleen	unknown	mesoderm	immune	UBERON:0002106	spleen	tissue	Mus musculus	DNase-seq	DNase-seq	mm10	/mouse-donors/ENCDO072AAA/
ENCSR000CNZ	blood	hematopoietic_cell	endoderm	immune	CL:0000895	naive thymus-derived CD4-positive, alpha-beta T cell	primary cell	Mus musculus	DNase-seq	DNase-seq	mm10	/mouse-donors/ENCDO072AAA/
ENCSR000COA	blood	hematopoietic_cell	endoderm	immune	CL:0000492	CD4-positive helper T cell	primary cell	Mus musculus	DNase-seq	DNase-seq	mm10	/mouse-donors/ENCDO072AAA/
ENCSR000COB	immune_organ	unknown	endoderm	endocrine	UBERON:0002370	thymus	tissue	Mus musculus	DNase-seq	DNase-seq	mm10	/mouse-donors/ENCDO072AAA/
ENCSR000COC	blood	hematopoietic_cell	endoderm	immune	CL:0000792	CD4-positive, CD25-positive, alpha-beta regulatory T cell	primary cell	Mus musculus	DNase-seq	DNase-seq	mm10	/mouse-donors/ENCDO072AAA/
ENCSR000COD	blood	hematopoietic_cell	endoderm	immune	CL:0000902	induced T-regulatory cell	primary cell	Mus musculus	DNase-seq	DNase-seq	mm10	/mouse-donors/ENCDO072AAA/
ENCSR000COE	brain	unknown	ectoderm	central_nervous	UBERON:0000955	brain	tissue	Mus musculus	DNase-seq	DNase-seq	mm10	/mouse-donors/ENCDO072AAA/
ENCSR000COF	brain	unknown	ectoderm	central_nervous	UBERON:0000955	brain	tissue	Mus musculus	DNase-seq	DNase-seq	mm10	/mouse-donors/ENCDO072AAA/
ENCSR000COG	brain	unknown	ectoderm	central_nervous	UBERON:0000955	brain	tissue	Mus musculus	DNase-seq	DNase-seq	mm10	/mouse-donors/ENCDO072AAA/
ENCSR000COH	embryo	embryonic_cell	unknown	unknown	EFO:0005914	ZHBTc4	cell line	Mus musculus	DNase-seq	DNase-seq	mm10	/mouse-donors/ENCDO015AAA/
ENCSR000DHF	bone_element	hematopoietic_cell	mesoderm	skeletal	CL:0000556	megakaryocyte	primary cell	Mus musculus	Histone ChIP-seq	H3K27me3-mouse	mm10	/mouse-donors/ENCDO083AAA/
ENCSR000DHG	bone_element	hematopoietic_cell	mesoderm	circulatory	CL:0000765	erythroblast	primary cell	Mus musculus	Histone ChIP-seq	H3K4me3-mouse	mm10	/mouse-donors/ENCDO083AAA/
ENCSR000DHH	bone_element	hematopoietic_cell	mesoderm	skeletal	CL:0000556	megakaryocyte	primary cell	Mus musculus	Histone ChIP-seq	H3K9me3-mouse	mm10	/mouse-donors/ENCDO083AAA/
ENCSR000DHI	bone_element	hematopoietic_cell	mesoderm	skeletal	CL:0000556	megakaryocyte	primary cell	Mus musculus	Histone ChIP-seq	H3K36me3-mouse	mm10	/mouse-donors/ENCDO083AAA/
ENCSR000DHK	bone_element	hematopoietic_cell	mesoderm	circulatory	CL:0000765	erythroblast	primary cell	Mus musculus	Histone ChIP-seq	H3K4me1-mouse	mm10	/mouse-donors/ENCDO083AAA/
ENCSR000DHL	bone_element	hematopoietic_cell	mesoderm	circulatory	CL:0000765	erythroblast	primary cell	Mus musculus	Histone ChIP-seq	H3K36me3-mouse	mm10	/mouse-donors/ENCDO083AAA/
ENCSR000DHM	embryo	stem_cell	unknown	unknown	EFO:0002034	G1E	cell line	Mus musculus	Histone ChIP-seq	H3K9me3-mouse	mm10	/mouse-donors/ENCDO089AAA/
ENCSR000DHN	bone_element	hematopoietic_cell	mesoderm	circulatory	CL:0000765	erythroblast	primary cell	Mus musculus	Histone ChIP-seq	H3K9me3-mouse	mm10	/mouse-donors/ENCDO083AAA/
ENCSR000DHO	lymph_node	B_cell	mesoderm	immune	EFO:0005233	CH12.LX	cell line	Mus musculus	Histone ChIP-seq	H3K9me3-mouse	mm10	/mouse-donors/ENCDO324YEK/
ENCSR000DHP	bone_element	hematopoietic_cell	mesoderm	circulatory	CL:0000765	erythroblast	primary cell	Mus musculus	Histone ChIP-seq	H3K27me3-mouse	mm10	/mouse-donors/ENCDO083AAA/
ENCSR000DHQ	lymph_node	B_cell	mesoderm	immune	EFO:0005233	CH12.LX	cell line	Mus musculus	Histone ChIP-seq	H3K4me1-mouse	mm10	/mouse-donors/ENCDO324YEK/
ENCSR000DHR	bone_element	hematopoietic_cell	mesoderm	skeletal	CL:0000556	megakaryocyte	primary cell	Mus musculus	Histone ChIP-seq	H3K4me1-mouse	mm10	/mouse-donors/ENCDO083AAA/
ENCSR000DHT	bone_element	hematopoietic_cell	mesoderm	skeletal	CL:0000556	megakaryocyte	primary cell	Mus musculus	Histone ChIP-seq	H3K4me3-mouse	mm10	/mouse-donors/ENCDO083AAA/
ENCSR000DHU	lymph_node	B_cell	mesoderm	immune	EFO:0005233	CH12.LX	cell line	Mus musculus	Histone ChIP-seq	H3K4me3-mouse	mm10	/mouse-donors/ENCDO324YEK/
ENCSR000DHV	embryo	stem_cell	unknown	unknown	EFO:0002034	G1E	cell line	Mus musculus	Histone ChIP-seq	H3K36me3-mouse	mm10	/mouse-donors/ENCDO089AAA/
ENCSR000DHW	lymph_node	B_cell	mesoderm	immune	EFO:0005233	CH12.LX	cell line	Mus musculus	Histone ChIP-seq	H3K36me3-mouse	mm10	/mouse-donors/ENCDO324YEK/
ENCSR000DHX	embryo	stem_cell	unknown	unknown	EFO:0002034	G1E	cell line	Mus musculus	Histone ChIP-seq	H3K27me3-mouse	mm10	/mouse-donors/ENCDO089AAA/
ENCSR000DHY	lymph_node	B_cell	mesoderm	immune	EFO:0005233	CH12.LX	cell line	Mus musculus	Histone ChIP-seq	H3K27me3-mouse	mm10	/mouse-donors/ENCDO324YEK/
ENCSR000DIX	embryo	stem_cell	unknown	unknown	EFO:0002034	G1E	cell line	Mus musculus	Histone ChIP-seq	H3K4me3-mouse	mm10	/mouse-donors/ENCDO089AAA/
ENCSR000DJB	embryo	stem_cell	unknown	unknown	EFO:0002034	G1E	cell line	Mus musculus	Histone ChIP-seq	H3K4me1-mouse	mm10	/mouse-donors/ENCDO089AAA/
ENCSR005WPU	heart	unknown	mesoderm	circulatory	UBERON:0000948	heart	tissue	Mus musculus	DNase-seq	DNase-seq	mm10	/mouse-donors/ENCDO956IXV/
ENCSR007XTC	heart	unknown	mesoderm	circulatory	UBERON:0000948	heart	tissue	Mus musculus	Histone ChIP-seq	H3K9me3-mouse	mm10	/mouse-donors/ENCDO469XMJ/
ENCSR008WOQ	embryo	unknown	unknown	unknown	UBERON:0012314	embryonic facial prominence	tissue	Mus musculus	Histone ChIP-seq	H3K27me3-mouse	mm10	/mouse-donors/ENCDO956IXV/
ENCSR012YAB	brain	unknown	ectoderm	central_nervous	UBERON:0002028	hindbrain	tissue	Mus musculus	ATAC-seq	ATAC-seq	mm10	/mouse-donors/ENCDO956IXV/
ENCSR014MXQ	brain	unknown	ectoderm	central_nervous	UBERON:0002028	hindbrain	tissue	Mus musculus	Histone ChIP-seq	H3K4me1-mouse	mm10	/mouse-donors/ENCDO956IXV/
ENCSR014SFF	brain	unknown	ectoderm	central_nervous	UBERON:0001890	forebrain	tissue	Mus musculus	DNase-seq	DNase-seq	mm10	/mouse-donors/ENCDO956IXV/
ENCSR014TEJ	brain	unknown	ectoderm	central_nervous	UBERON:0001890	forebrain	tissue	Mus musculus	Histone ChIP-seq	H3K9ac-mouse	mm10	/mouse-donors/ENCDO956IXV/
ENCSR014YAY	intestine	unknown	endoderm	digestive	UBERON:0000160	intestine	tissue	Mus musculus	Histone ChIP-seq	H3K27me3-mouse	mm10	/mouse-donors/ENCDO469XMJ/
ENCSR021ALF	limb	unknown	ectoderm	musculature	UBERON:0002101	limb	tissue	Mus musculus	Histone ChIP-seq	H3K27ac-mouse	mm10	/mouse-donors/ENCDO469XMJ/
ENCSR022DED	limb	unknown	ectoderm	musculature	UBERON:0002101	limb	tissue	Mus musculus	Histone ChIP-seq	H3K9me3-mouse	mm10	/mouse-donors/ENCDO956IXV/
ENCSR022KDE	brain	unknown	ectoderm	central_nervous	UBERON:0001890	forebrain	tissue	Mus musculus	Histone ChIP-seq	H3K4me3-mouse	mm10	/mouse-donors/ENCDO956IXV/
ENCSR023EDS	kidney	unknown	mesoderm	excretory	UBERON:0002113	kidney	tissue	Mus musculus	DNase-seq	DNase-seq	mm10	/mouse-donors/ENCDO509HIY/
ENCSR023QZX	kidney	unknown	mesoderm	excretory	UBERON:0002113	kidney	tissue	Mus musculus	ATAC-seq	ATAC-seq	mm10	/mouse-donors/ENCDO956IXV/
ENCSR023VJO	stomach	unknown	endoderm	digestive	UBERON:0000945	stomach	tissue	Mus musculus	Histone ChIP-seq	H3K4me3-mouse	mm10	/mouse-donors/ENCDO469XMJ/
ENCSR025AOC	lung	unknown	endoderm	respiratory	UBERON:0002048	lung	tissue	Mus musculus	Histone ChIP-seq	H3K27me3-mouse	mm10	/mouse-donors/ENCDO469XMJ/
ENCSR026MFT	brain	unknown	ectoderm	central_nervous	UBERON:0002037	cerebellum	tissue	Mus musculus	DNase-seq	DNase-seq	mm10	/mouse-donors/ENCDO509HIY/
ENCSR027DMG	embryo	unknown	unknown	unknown	UBERON:0012314	embryonic facial prominence	tissue	Mus musculus	Histone ChIP-seq	H3K36me3-mouse	mm10	/mouse-donors/ENCDO956IXV/
ENCSR028VCU	brain	unknown	ectoderm	central_nervous	UBERON:0001891	midbrain	tissue	Mus musculus	Histone ChIP-seq	H3K9ac-mouse	mm10	/mouse-donors/ENCDO469XMJ/
ENCSR028ZHS	limb	unknown	ectoderm	musculature	UBERON:0002101	limb	tissue	Mus musculus	Histone ChIP-seq	H3K9me3-mouse	mm10	/mouse-donors/ENCDO956IXV/
ENCSR031HDN	embryo	unknown	unknown	unknown	UBERON:0012314	embryonic facial prominence	tissue	Mus musculus	ATAC-seq	ATAC-seq	mm10	/mouse-donors/ENCDO956IXV/
ENCSR032HKE	liver	unknown	endoderm	endocrine	UBERON:0002107	liver	tissue	Mus musculus	ATAC-seq	ATAC-seq	mm10	/mouse-donors/ENCDO469XMJ/
ENCSR032JUI	embryo	embryonic_cell	unknown	unknown	EFO:0007751	E14TG2a.4	cell line	Mus musculus	Histone ChIP-seq	H3K4me1-mouse	mm10	/mouse-donors/ENCDO015AAA/
ENCSR036YKL	kidney	unknown	mesoderm	excretory	UBERON:0002113	kidney	tissue	Mus musculus	Histone ChIP-seq	H3K4me2-mouse	mm10	/mouse-donors/ENCDO956IXV/
ENCSR037HCS	liver	unknown	endoderm	endocrine	UBERON:0002107	liver	tissue	Mus musculus	Histone ChIP-seq	H3K36me3-mouse	mm10	/mouse-donors/ENCDO956IXV/
ENCSR037HLB	brain	unknown	ectoderm	central_nervous	UBERON:0001891	midbrain	tissue	Mus musculus	Histone ChIP-seq	H3K4me1-mouse	mm10	/mouse-donors/ENCDO469XMJ/
ENCSR041KEJ	brain	unknown	ectoderm	central_nervous	UBERON:0001890	forebrain	tissue	Mus musculus	Histone ChIP-seq	H3K9me3-mouse	mm10	/mouse-donors/ENCDO956IXV/
ENCSR044SNE	epithelium	unknown	ectoderm	unknown	UBERON:0001049	neural tube	tissue	Mus musculus	Histone ChIP-seq	H3K4me3-mouse	mm10	/mouse-donors/ENCDO956IXV/
ENCSR044SUW	brain	unknown	ectoderm	central_nervous	UBERON:0001890	forebrain	tissue	Mus musculus	Histone ChIP-seq	H3K4me2-mouse	mm10	/mouse-donors/ENCDO956IXV/
ENCSR045NOD	liver	unknown	endoderm	endocrine	UBERON:0002107	liver	tissue	Mus musculus	Histone ChIP-seq	H3K4me1-mouse	mm10	/mouse-donors/ENCDO956IXV/
ENCSR046SWI	brain	unknown	ectoderm	central_nervous	UBERON:0002028	hindbrain	tissue	Mus musculus	Histone ChIP-seq	H3K27me3-mouse	mm10	/mouse-donors/ENCDO956IXV/
ENCSR048IZJ	stomach	unknown	endoderm	digestive	UBERON:0000945	stomach	tissue	Mus musculus	Histone ChIP-seq	H3K9ac-mouse	mm10	/mouse-donors/ENCDO469XMJ/
ENCSR051CUH	intestine	unknown	endoderm	digestive	UBERON:0000160	intestine	tissue	Mus musculus	Histone ChIP-seq	H3K4me1-mouse	mm10	/mouse-donors/ENCDO956IXV/
ENCSR052CDF	heart	unknown	mesoderm	circulatory	UBERON:0000948	heart	tissue	Mus musculus	Histone ChIP-seq	H3K4me3-mouse	mm10	/mouse-donors/ENCDO469XMJ/
ENCSR054JHZ	brain	unknown	ectoderm	central_nervous	UBERON:0002028	hindbrain	tissue	Mus musculus	Histone ChIP-seq	H3K27ac-mouse	mm10	/mouse-donors/ENCDO469XMJ/
ENCSR057BKH	embryo	unknown	unknown	unknown	UBERON:0012314	embryonic facial prominence	tissue	Mus musculus	Histone ChIP-seq	H3K4me3-mouse	mm10	/mouse-donors/ENCDO956IXV/
ENCSR057SHA	kidney	unknown	mesoderm	excretory	UBERON:0002113	kidney	tissue	Mus musculus	Histone ChIP-seq	H3K27ac-mouse	mm10	/mouse-donors/ENCDO469XMJ/
ENCSR058DOA	liver	unknown	endoderm	endocrine	UBERON:0002107	liver	tissue	Mus musculus	Histone ChIP-seq	H3K27ac-mouse	mm10	/mouse-donors/ENCDO956IXV/
ENCSR059LYY	embryo	unknown	unknown	unknown	UBERON:0012314	embryonic facial prominence	tissue	Mus musculus	Histone ChIP-seq	H3K4me3-mouse	mm10	/mouse-donors/ENCDO469XMJ/
ENCSR059MBO	embryo	embryonic_cell	unknown	unknown	EFO:0007751	E14TG2a.4	cell line	Mus musculus	Histone ChIP-seq	H3K27me3-mouse	mm10	/mouse-donors/ENCDO015AAA/
ENCSR061DPP	embryo	unknown	unknown	unknown	UBERON:0012314	embryonic facial prominence	tissue	Mus musculus	Histone ChIP-seq	H3K27me3-mouse	mm10	/mouse-donors/ENCDO956IXV/
ENCSR064DGY	stomach	unknown	endoderm	digestive	UBERON:0000945	stomach	tissue	Mus musculus	Histone ChIP-seq	H3K27me3-mouse	mm10	/mouse-donors/ENCDO469XMJ/
ENCSR064IHX	bone_element	hematopoietic_cell	mesoderm	unknown	CL:0000050	megakaryocyte-erythroid progenitor cell	primary cell	Mus musculus	ATAC-seq	ATAC-seq	mm10	/mouse-donors/ENCDO072AAA/
ENCSR065CJC	epithelium	unknown	ectoderm	unknown	UBERON:0001049	neural tube	tissue	Mus musculus	Histone ChIP-seq	H3K9ac-mouse	mm10	/mouse-donors/ENCDO956IXV/
ENCSR065LAB	brain	unknown	ectoderm	central_nervous	UBERON:0001891	midbrain	tissue	Mus musculus	Histone ChIP-seq	H3K9me3-mouse	mm10	/mouse-donors/ENCDO469XMJ/
ENCSR066DPD	kidney	unknown	mesoderm	excretory	UBERON:0002113	kidney	tissue	Mus musculus	DNase-seq	DNase-seq	mm10	/mouse-donors/ENCDO956IXV/
ENCSR066LZB	brain	unknown	ectoderm	central_nervous	UBERON:0001890	forebrain	tissue	Mus musculus	Histone ChIP-seq	H3K36me3-mouse	mm10	/mouse-donors/ENCDO956IXV/
ENCSR066WUD	brain	unknown	ectoderm	central_nervous	UBERON:0001891	midbrain	tissue	Mus musculus	Histone ChIP-seq	H3K36me3-mouse	mm10	/mouse-donors/ENCDO956IXV/
ENCSR066XFL	brain	unknown	ectoderm	central_nervous	UBERON:0002028	hindbrain	tissue	Mus musculus	Histone ChIP-seq	H3K27ac-mouse	mm10	/mouse-donors/ENCDO956IXV/
ENCSR066XXZ	brain	unknown	ectoderm	central_nervous	UBERON:0002028	hindbrain	tissue	Mus musculus	Histone ChIP-seq	H3K36me3-mouse	mm10	/mouse-donors/ENCDO469XMJ/
ENCSR067FKP	brain	unknown	ectoderm	central_nervous	UBERON:0001891	midbrain	tissue	Mus musculus	Histone ChIP-seq	H3K9ac-mouse	mm10	/mouse-donors/ENCDO469XMJ/
ENCSR067ZDE	brain	unknown	ectoderm	central_nervous	UBERON:0001890	forebrain	tissue	Mus musculus	Histone ChIP-seq	H3K4me2-mouse	mm10	/mouse-donors/ENCDO956IXV/
ENCSR068XYW	brain	unknown	ectoderm	central_nervous	UBERON:0001891	midbrain	tissue	Mus musculus	Histone ChIP-seq	H3K9ac-mouse	mm10	/mouse-donors/ENCDO956IXV/
ENCSR068YGC	heart	unknown	mesoderm	circulatory	UBERON:0000948	heart	tissue	Mus musculus	ATAC-seq	ATAC-seq	mm10	/mouse-donors/ENCDO469XMJ/
ENCSR069TDC	brain	unknown	ectoderm	central_nervous	UBERON:0001890	forebrain	tissue	Mus musculus	Histone ChIP-seq	H3K36me3-mouse	mm10	/mouse-donors/ENCDO469XMJ/
ENCSR069XHI	heart	unknown	mesoderm	circulatory	UBERON:0000948	heart	tissue	Mus musculus	Histone ChIP-seq	H3K9ac-mouse	mm10	/mouse-donors/ENCDO956IXV/
ENCSR070MOK	brain	unknown	ectoderm	central_nervous	UBERON:0001890	forebrain	tissue	Mus musculus	Histone ChIP-seq	H3K27me3-mouse	mm10	/mouse-donors/ENCDO469XMJ/
ENCSR071SQK	heart	unknown	mesoderm	circulatory	UBERON:0000948	heart	tissue	Mus musculus	Histone ChIP-seq	H3K9me3-mouse	mm10	/mouse-donors/ENCDO956IXV/
ENCSR074RIB	brain	unknown	ectoderm	central_nervous	NTR:0000646	left cerebral cortex	tissue	Mus musculus	DNase-seq	DNase-seq	mm10	/mouse-donors/ENCDO509HIY/
ENCSR075SNV	liver	unknown	endoderm	endocrine	UBERON:0002107	liver	tissue	Mus musculus	Histone ChIP-seq	H3K27ac-mouse	mm10	/mouse-donors/ENCDO469XMJ/
ENCSR076FAM	embryo	unknown	unknown	unknown	UBERON:0012314	embryonic facial prominence	tissue	Mus musculus	Histone ChIP-seq	H3K9ac-mouse	mm10	/mouse-donors/ENCDO956IXV/
ENCSR076MXH	stomach	unknown	endoderm	digestive	UBERON:0000945	stomach	tissue	Mus musculus	Histone ChIP-seq	H3K4me2-mouse	mm10	/mouse-donors/ENCDO469XMJ/
ENCSR079GOY	intestine	unknown	endoderm	digestive	UBERON:0000160	intestine	tissue	Mus musculus	ATAC-seq	ATAC-seq	mm10	/mouse-donors/ENCDO469XMJ/
ENCSR080GQM	heart	unknown	mesoderm	circulatory	UBERON:0000948	heart	tissue	Mus musculus	Histone ChIP-seq	H3K4me1-mouse	mm10	/mouse-donors/ENCDO469XMJ/
ENCSR085EYQ	limb	unknown	ectoderm	musculature	UBERON:0002101	limb	tissue	Mus musculus	Histone ChIP-seq	H3K27me3-mouse	mm10	/mouse-donors/ENCDO956IXV/
ENCSR087JEN	brain	unknown	ectoderm	central_nervous	UBERON:0001890	forebrain	tissue	Mus musculus	Histone ChIP-seq	H3K36me3-mouse	mm10	/mouse-donors/ENCDO956IXV/
ENCSR087PLZ	epithelium	unknown	ectoderm	unknown	UBERON:0001049	neural tube	tissue	Mus musculus	Histone ChIP-seq	H3K9ac-mouse	mm10	/mouse-donors/ENCDO956IXV/
ENCSR088UKA	brain	unknown	ectoderm	central_nervous	UBERON:0001891	midbrain	tissue	Mus musculus	Histone ChIP-seq	H3K27ac-mouse	mm10	/mouse-donors/ENCDO956IXV/
ENCSR088UYE	brain	unknown	ectoderm	central_nervous	UBERON:0002028	hindbrain	tissue	Mus musculus	ATAC-seq	ATAC-seq	mm10	/mouse-donors/ENCDO956IXV/
ENCSR091WNX	embryo	unknown	unknown	unknown	UBERON:0012314	embryonic facial prominence	tissue	Mus musculus	Histone ChIP-seq	H3K4me1-mouse	mm10	/mouse-donors/ENCDO956IXV/
ENCSR093BYV	epithelium	unknown	ectoderm	unknown	UBERON:0001049	neural tube	tissue	Mus musculus	Histone ChIP-seq	H3K4me3-mouse	mm10	/mouse-donors/ENCDO469XMJ/
ENCSR093DWU	brain	unknown	ectoderm	central_nervous	UBERON:0001890	forebrain	tissue	Mus musculus	Histone ChIP-seq	H3K9me3-mouse	mm10	/mouse-donors/ENCDO469XMJ/
ENCSR094QZC	epithelium	unknown	ectoderm	unknown	UBERON:0001049	neural tube	tissue	Mus musculus	Histone ChIP-seq	H3K36me3-mouse	mm10	/mouse-donors/ENCDO956IXV/
ENCSR094TTT	brain	unknown	ectoderm	central_nervous	UBERON:0001890	forebrain	tissue	Mus musculus	Histone ChIP-seq	H3K27ac-mouse	mm10	/mouse-donors/ENCDO469XMJ/
ENCSR094XAY	lung	unknown	endoderm	respiratory	UBERON:0002048	lung	tissue	Mus musculus	DNase-seq	DNase-seq	mm10	/mouse-donors/ENCDO956IXV/
ENCSR095FDG	liver	unknown	endoderm	endocrine	UBERON:0002107	liver	tissue	Mus musculus	Histone ChIP-seq	H3K9me3-mouse	mm10	/mouse-donors/ENCDO956IXV/
ENCSR096JCC	brain	unknown	ectoderm	central_nervous	UBERON:0001891	midbrain	tissue	Mus musculus	ATAC-seq	ATAC-seq	mm10	/mouse-donors/ENCDO956IXV/
ENCSR098AHF	limb	unknown	ectoderm	musculature	UBERON:0002101	limb	tissue	Mus musculus	Histone ChIP-seq	H3K4me2-mouse	mm10	/mouse-donors/ENCDO956IXV/
ENCSR098USP	heart	unknown	mesoderm	circulatory	UBERON:0000948	heart	tissue	Mus musculus	Histone ChIP-seq	H3K9me3-mouse	mm10	/mouse-donors/ENCDO956IXV/
ENCSR099BYW	epithelium	unknown	ectoderm	unknown	UBERON:0001049	neural tube	tissue	Mus musculus	Histone ChIP-seq	H3K27me3-mouse	mm10	/mouse-donors/ENCDO469XMJ/
ENCSR100DLL	intestine	unknown	endoderm	digestive	UBERON:0000160	intestine	tissue	Mus musculus	Histone ChIP-seq	H3K4me2-mouse	mm10	/mouse-donors/ENCDO956IXV/
ENCSR102NGD	lung	unknown	endoderm	respiratory	UBERON:0002048	lung	tissue	Mus musculus	ATAC-seq	ATAC-seq	mm10	/mouse-donors/ENCDO469XMJ/
ENCSR104PWP	brain	unknown	ectoderm	central_nervous	UBERON:0001891	midbrain	tissue	Mus musculus	Histone ChIP-seq	H3K27me3-mouse	mm10	/mouse-donors/ENCDO956IXV/
ENCSR105OGF	embryo	unknown	unknown	unknown	UBERON:0012314	embryonic facial prominence	tissue	Mus musculus	Histone ChIP-seq	H3K9ac-mouse	mm10	/mouse-donors/ENCDO956IXV/
ENCSR106QSU	embryo	unknown	unknown	unknown	UBERON:0012314	embryonic facial prominence	tissue	Mus musculus	Histone ChIP-seq	H3K4me3-mouse	mm10	/mouse-donors/ENCDO956IXV/
ENCSR107SLP	epithelium	unknown	ectoderm	unknown	UBERON:0001049	neural tube	tissue	Mus musculus	Histone ChIP-seq	H3K36me3-mouse	mm10	/mouse-donors/ENCDO956IXV/
ENCSR108TWE	lung	unknown	endoderm	respiratory	UBERON:0002048	lung	tissue	Mus musculus	Histone ChIP-seq	H3K36me3-mouse	mm10	/mouse-donors/ENCDO469XMJ/
ENCSR110MSZ	liver	unknown	endoderm	endocrine	UBERON:0002107	liver	tissue	Mus musculus	Histone ChIP-seq	H3K4me2-mouse	mm10	/mouse-donors/ENCDO956IXV/
ENCSR110TIW	brain	unknown	ectoderm	central_nervous	UBERON:0002028	hindbrain	tissue	Mus musculus	Histone ChIP-seq	H3K4me3-mouse	mm10	/mouse-donors/ENCDO956IXV/
ENCSR113CGA	kidney	unknown	mesoderm	excretory	UBERON:0002113	kidney	tissue	Mus musculus	DNase-seq	DNase-seq	mm10	/mouse-donors/ENCDO509HIY/
ENCSR115FTP	limb	unknown	ectoderm	musculature	UBERON:0002101	limb	tissue	Mus musculus	Histone ChIP-seq	H3K4me2-mouse	mm10	/mouse-donors/ENCDO956IXV/
ENCSR119YTR	heart	unknown	mesoderm	circulatory	UBERON:0000948	heart	tissue	Mus musculus	Histone ChIP-seq	H3K4me3-mouse	mm10	/mouse-donors/ENCDO956IXV/
ENCSR121BWA	kidney	unknown	mesoderm	excretory	UBERON:0002113	kidney	tissue	Mus musculus	Histone ChIP-seq	H3K36me3-mouse	mm10	/mouse-donors/ENCDO956IXV/
ENCSR122CJZ	heart	unknown	mesoderm	circulatory	UBERON:0000948	heart	tissue	Mus musculus	Histone ChIP-seq	H3K9me3-mouse	mm10	/mouse-donors/ENCDO956IXV/
ENCSR122HLY	heart	unknown	mesoderm	circulatory	UBERON:0000948	heart	tissue	Mus musculus	Histone ChIP-seq	H3K27me3-mouse	mm10	/mouse-donors/ENCDO956IXV/
ENCSR123MLY	heart	unknown	mesoderm	circulatory	UBERON:0000948	heart	tissue	Mus musculus	Histone ChIP-seq	H3K27ac-mouse	mm10	/mouse-donors/ENCDO956IXV/
ENCSR125VVG	liver	unknown	endoderm	endocrine	UBERON:0002107	liver	tissue	Mus musculus	Histone ChIP-seq	H3K9me3-mouse	mm10	/mouse-donors/ENCDO469XMJ/
ENCSR128ZCB	brain	unknown	ectoderm	central_nervous	UBERON:0001890	forebrain	tissue	Mus musculus	Histone ChIP-seq	H3K9ac-mouse	mm10	/mouse-donors/ENCDO469XMJ/
ENCSR129DIK	brain	unknown	ectoderm	central_nervous	UBERON:0001890	forebrain	tissue	Mus musculus	Histone ChIP-seq	H3K4me3-mouse	mm10	/mouse-donors/ENCDO956IXV/
ENCSR129LAP	brain	unknown	ectoderm	central_nervous	UBERON:0002028	hindbrain	tissue	Mus musculus	Histone ChIP-seq	H3K27ac-mouse	mm10	/mouse-donors/ENCDO956IXV/
ENCSR129OJN	brain	unknown	ectoderm	central_nervous	UBERON:0001891	midbrain	tissue	Mus musculus	Histone ChIP-seq	H3K27me3-mouse	mm10	/mouse-donors/ENCDO956IXV/
ENCSR133EGP	liver	unknown	endoderm	endocrine	UBERON:0002107	liver	tissue	Mus musculus	Histone ChIP-seq	H3K4me1-mouse	mm10	/mouse-donors/ENCDO956IXV/
ENCSR135QMP	liver	unknown	endoderm	endocrine	UBERON:0002107	liver	tissue	Mus musculus	Histone ChIP-seq	H3K27me3-mouse	mm10	/mouse-donors/ENCDO956IXV/
ENCSR136GMT	liver	unknown	endoderm	endocrine	UBERON:0002107	liver	tissue	Mus musculus	Histone ChIP-seq	H3K27ac-mouse	mm10	/mouse-donors/ENCDO956IXV/
ENCSR136XSY	bone_element	hematopoietic_cell	mesoderm	unknown	CL:0000038	erythroid progenitor cell	primary cell	Mus musculus	ATAC-seq	ATAC-seq	mm10	/mouse-donors/ENCDO072AAA/
ENCSR137NUN	embryo	unknown	unknown	unknown	UBERON:0012314	embryonic facial prominence	tissue	Mus musculus	Histone ChIP-seq	H3K9me3-mouse	mm10	/mouse-donors/ENCDO956IXV/
ENCSR140UEX	lung	unknown	endoderm	respiratory	UBERON:0002048	lung	tissue	Mus musculus	Histone ChIP-seq	H3K27ac-mouse	mm10	/mouse-donors/ENCDO956IXV/
ENCSR140YPL	kidney	unknown	mesoderm	excretory	UBERON:0002113	kidney	tissue	Mus musculus	Histone ChIP-seq	H3K27ac-mouse	mm10	/mouse-donors/ENCDO469XMJ/
ENCSR141ZQF	brain	unknown	ectoderm	central_nervous	UBERON:0001890	forebrain	tissue	Mus musculus	Histone ChIP-seq	H3K4me1-mouse	mm10	/mouse-donors/ENCDO956IXV/
ENCSR145TJB	heart	unknown	mesoderm	circulatory	UBERON:0000948	heart	tissue	Mus musculus	DNase-seq	DNase-seq	mm10	/mouse-donors/ENCDO509HIY/
ENCSR147PYG	embryo	unknown	unknown	unknown	UBERON:0012314	embryonic facial prominence	tissue	Mus musculus	Histone ChIP-seq	H3K9me3-mouse	mm10	/mouse-donors/ENCDO956IXV/
ENCSR148IGO	lung	unknown	endoderm	respiratory	UBERON:0002048	lung	tissue	Mus musculus	Histone ChIP-seq	H3K27me3-mouse	mm10	/mouse-donors/ENCDO469XMJ/
ENCSR149GYK	liver	unknown	endoderm	endocrine	UBERON:0002107	liver	tissue	Mus musculus	Histone ChIP-seq	H3K9me3-mouse	mm10	/mouse-donors/ENCDO956IXV/
ENCSR150EOO	intestine	unknown	endoderm	digestive	UBERON:0000160	intestine	tissue	Mus musculus	ATAC-seq	ATAC-seq	mm10	/mouse-donors/ENCDO469XMJ/
ENCSR150RMQ	embryo	unknown	unknown	unknown	UBERON:0012314	embryonic facial prominence	tissue	Mus musculus	ATAC-seq	ATAC-seq	mm10	/mouse-donors/ENCDO956IXV/
ENCSR151APL	embryo	unknown	unknown	unknown	UBERON:0012314	embryonic facial prominence	tissue	Mus musculus	Histone ChIP-seq	H3K27ac-mouse	mm10	/mouse-donors/ENCDO956IXV/
ENCSR154BXN	brain	unknown	ectoderm	central_nervous	UBERON:0001891	midbrain	tissue	Mus musculus	ATAC-seq	ATAC-seq	mm10	/mouse-donors/ENCDO956IXV/
ENCSR154DTK	lung	unknown	endoderm	respiratory	UBERON:0002048	lung	tissue	Mus musculus	Histone ChIP-seq	H3K4me2-mouse	mm10	/mouse-donors/ENCDO956IXV/
ENCSR157IVC	brain	unknown	ectoderm	central_nervous	UBERON:0001891	midbrain	tissue	Mus musculus	Histone ChIP-seq	H3K4me1-mouse	mm10	/mouse-donors/ENCDO956IXV/
ENCSR157LYR	intestine	unknown	endoderm	digestive	UBERON:0000160	intestine	tissue	Mus musculus	Histone ChIP-seq	H3K4me1-mouse	mm10	/mouse-donors/ENCDO469XMJ/
ENCSR158ONM	brain	unknown	ectoderm	central_nervous	UBERON:0002028	hindbrain	tissue	Mus musculus	Histone ChIP-seq	H3K4me3-mouse	mm10	/mouse-donors/ENCDO956IXV/
ENCSR159RVN	intestine	unknown	endoderm	digestive	UBERON:0000160	intestine	tissue	Mus musculus	Histone ChIP-seq	H3K4me1-mouse	mm10	/mouse-donors/ENCDO469XMJ/
ENCSR161DAW	brain	unknown	ectoderm	central_nervous	UBERON:0002028	hindbrain	tissue	Mus musculus	Histone ChIP-seq	H3K4me2-mouse	mm10	/mouse-donors/ENCDO956IXV/
ENCSR161UUY	brain	unknown	ectoderm	central_nervous	UBERON:0001890	forebrain	tissue	Mus musculus	Histone ChIP-seq	H3K9ac-mouse	mm10	/mouse-donors/ENCDO956IXV/
ENCSR167ZGV	brain	unknown	ectoderm	central_nervous	UBERON:0001891	midbrain	tissue	Mus musculus	Histone ChIP-seq	H3K4me3-mouse	mm10	/mouse-donors/ENCDO956IXV/
ENCSR172RHR	embryo	unknown	unknown	unknown	UBERON:0000922	embryo	tissue	Mus musculus	DNase-seq	DNase-seq	mm10	/mouse-donors/ENCDO956IXV/
ENCSR172XOZ	brain	unknown	ectoderm	central_nervous	UBERON:0001890	forebrain	tissue	Mus musculus	Histone ChIP-seq	H3K4me3-mouse	mm10	/mouse-donors/ENCDO469XMJ/
ENCSR175KBJ	liver	unknown	endoderm	endocrine	UBERON:0002107	liver	tissue	Mus musculus	Histone ChIP-seq	H3K27ac-mouse	mm10	/mouse-donors/ENCDO956IXV/
ENCSR175QZX	brain	unknown	ectoderm	central_nervous	UBERON:0002028	hindbrain	tissue	Mus musculus	Histone ChIP-seq	H3K36me3-mouse	mm10	/mouse-donors/ENCDO956IXV/
ENCSR176BXC	limb	unknown	ectoderm	musculature	UBERON:0002101	limb	tissue	Mus musculus	Histone ChIP-seq	H3K4me3-mouse	mm10	/mouse-donors/ENCDO469XMJ/
ENCSR176BYZ	brain	unknown	ectoderm	central_nervous	UBERON:0002028	hindbrain	tissue	Mus musculus	ATAC-seq	ATAC-seq	mm10	/mouse-donors/ENCDO956IXV/
ENCSR179HEN	immune_organ	unknown	endoderm	endocrine	UBERON:0002370	thymus	tissue	Mus musculus	DNase-seq	DNase-seq	mm10	/mouse-donors/ENCDO509HIY/
ENCSR179PIH	brain	unknown	ectoderm	central_nervous	UBERON:0002028	hindbrain	tissue	Mus musculus	DNase-seq	DNase-seq	mm10	/mouse-donors/ENCDO956IXV/
ENCSR185JBL	brain	unknown	ectoderm	central_nervous	UBERON:0002028	hindbrain	tissue	Mus musculus	Histone ChIP-seq	H3K4me3-mouse	mm10	/mouse-donors/ENCDO469XMJ/
ENCSR186PIV	brain	unknown	ectoderm	central_nervous	UBERON:0002028	hindbrain	tissue	Mus musculus	Histone ChIP-seq	H3K9ac-mouse	mm10	/mouse-donors/ENCDO469XMJ/
ENCSR190RKJ	brain	unknown	ectoderm	central_nervous	UBERON:0002028	hindbrain	tissue	Mus musculus	Histone ChIP-seq	H3K9ac-mouse	mm10	/mouse-donors/ENCDO956IXV/
ENCSR191XHV	liver	unknown	endoderm	endocrine	UBERON:0002107	liver	tissue	Mus musculus	Histone ChIP-seq	H3K9me3-mouse	mm10	/mouse-donors/ENCDO956IXV/
ENCSR193AEW	embryo	unknown	unknown	unknown	UBERON:0012314	embryonic facial prominence	tissue	Mus musculus	Histone ChIP-seq	H3K4me2-mouse	mm10	/mouse-donors/ENCDO956IXV/
ENCSR195NDO	embryo	unknown	unknown	unknown	UBERON:0012314	embryonic facial prominence	tissue	Mus musculus	Histone ChIP-seq	H3K4me2-mouse	mm10	/mouse-donors/ENCDO956IXV/
ENCSR196ENU	kidney	unknown	mesoderm	excretory	UBERON:0002113	kidney	tissue	Mus musculus	Histone ChIP-seq	H3K4me1-mouse	mm10	/mouse-donors/ENCDO469XMJ/
ENCSR196VDE	embryo	unknown	unknown	unknown	UBERON:0012314	embryonic facial prominence	tissue	Mus musculus	DNase-seq	DNase-seq	mm10	/mouse-donors/ENCDO956IXV/
ENCSR197ZAV	brain	unknown	ectoderm	central_nervous	UBERON:0002037	cerebellum	tissue	Mus musculus	DNase-seq	DNase-seq	mm10	/mouse-donors/ENCDO509HIY/
ENCSR198ACZ	intestine	unknown	endoderm	digestive	UBERON:0000160	intestine	tissue	Mus musculus	Histone ChIP-seq	H3K4me3-mouse	mm10	/mouse-donors/ENCDO469XMJ/
ENCSR203KIB	brain	unknown	ectoderm	central_nervous	UBERON:0001891	midbrain	tissue	Mus musculus	Histone ChIP-seq	H3K4me3-mouse	mm10	/mouse-donors/ENCDO469XMJ/
ENCSR204ZTY	limb	unknown	ectoderm	musculature	UBERON:0002101	limb	tissue	Mus musculus	ATAC-seq	ATAC-seq	mm10	/mouse-donors/ENCDO956IXV/
ENCSR205UJK	adrenal_gland	unknown	ectoderm	endocrine	UBERON:0002369	adrenal gland	tissue	Mus musculus	DNase-seq	DNase-seq	mm10	/mouse-donors/ENCDO509HIY/
ENCSR205XBQ	brain	unknown	ectoderm	central_nervous	UBERON:0001891	midbrain	tissue	Mus musculus	Histone ChIP-seq	H3K36me3-mouse	mm10	/mouse-donors/ENCDO956IXV/
ENCSR207UMX	epithelium	unknown	ectoderm	unknown	UBERON:0001049	neural tube	tissue	Mus musculus	Histone ChIP-seq	H3K36me3-mouse	mm10	/mouse-donors/ENCDO956IXV/
ENCSR211OCS	brain	unknown	ectoderm	central_nervous	UBERON:0001891	midbrain	tissue	Mus musculus	ATAC-seq	ATAC-seq	mm10	/mouse-donors/ENCDO469XMJ/
ENCSR212KGS	embryo	embryonic_cell	unknown	unknown	EFO:0007751	E14TG2a.4	cell line	Mus musculus	Histone ChIP-seq	H3K4me3-mouse	mm10	/mouse-donors/ENCDO015AAA/
ENCSR216UMD	liver	unknown	endoderm	endocrine	UBERON:0002107	liver	tissue	Mus musculus	DNase-seq	DNase-seq	mm10	/mouse-donors/ENCDO956IXV/
ENCSR217NOA	epithelium	unknown	ectoderm	unknown	UBERON:0001049	neural tube	tissue	Mus musculus	ATAC-seq	ATAC-seq	mm10	/mouse-donors/ENCDO956IXV/
ENCSR222IHX	heart	unknown	mesoderm	circulatory	UBERON:0000948	heart	tissue	Mus musculus	Histone ChIP-seq	H3K27ac-mouse	mm10	/mouse-donors/ENCDO956IXV/
ENCSR223FDX	epithelium	unknown	ectoderm	unknown	UBERON:0001049	neural tube	tissue	Mus musculus	Histone ChIP-seq	H3K9me3-mouse	mm10	/mouse-donors/ENCDO469XMJ/
ENCSR224ZGJ	lung	unknown	endoderm	respiratory	UBERON:0002048	lung	tissue	Mus musculus	DNase-seq	DNase-seq	mm10	/mouse-donors/ENCDO509HIY/
ENCSR227UTY	brain	unknown	ectoderm	central_nervous	UBERON:0001890	forebrain	tissue	Mus musculus	Histone ChIP-seq	H3K36me3-mouse	mm10	/mouse-donors/ENCDO469XMJ/
ENCSR229LTY	limb	unknown	ectoderm	musculature	UBERON:0002101	limb	tissue	Mus musculus	Histone ChIP-seq	H3K27me3-mouse	mm10	/mouse-donors/ENCDO956IXV/
ENCSR229QKB	bone_element	hematopoietic_cell	mesoderm	unknown	CL:0000553	megakaryocyte progenitor cell	primary cell	Mus musculus	ATAC-seq	ATAC-seq	mm10	/mouse-donors/ENCDO072AAA/
ENCSR231CHC	limb	unknown	ectoderm	musculature	UBERON:0002101	limb	tissue	Mus musculus	Histone ChIP-seq	H3K27me3-mouse	mm10	/mouse-donors/ENCDO956IXV/
ENCSR233LBT	limb	unknown	ectoderm	musculature	UBERON:0002101	limb	tissue	Mus musculus	Histone ChIP-seq	H3K36me3-mouse	mm10	/mouse-donors/ENCDO956IXV/
ENCSR234ISO	liver	unknown	endoderm	endocrine	UBERON:0002107	liver	tissue	Mus musculus	Histone ChIP-seq	H3K4me1-mouse	mm10	/mouse-donors/ENCDO469XMJ/
ENCSR234YTN	brain	unknown	ectoderm	central_nervous	UBERON:0002028	hindbrain	tissue	Mus musculus	Histone ChIP-seq	H3K4me2-mouse	mm10	/mouse-donors/ENCDO469XMJ/
ENCSR235JCY	heart	unknown	mesoderm	circulatory	UBERON:0000948	heart	tissue	Mus musculus	Histone ChIP-seq	H3K36me3-mouse	mm10	/mouse-donors/ENCDO469XMJ/
ENCSR238SGC	limb	unknown	ectoderm	musculature	UBERON:0002101	limb	tissue	Mus musculus	Histone ChIP-seq	H3K4me1-mouse	mm10	/mouse-donors/ENCDO956IXV/
ENCSR238ZCJ	lung	unknown	endoderm	respiratory	UBERON:0002048	lung	tissue	Mus musculus	Histone ChIP-seq	H3K9me3-mouse	mm10	/mouse-donors/ENCDO469XMJ/
ENCSR239TSZ	heart	unknown	mesoderm	circulatory	UBERON:0000948	heart	tissue	Mus musculus	Histone ChIP-seq	H3K36me3-mouse	mm10	/mouse-donors/ENCDO956IXV/
ENCSR240OUM	epithelium	unknown	ectoderm	unknown	UBERON:0001049	neural tube	tissue	Mus musculus	Histone ChIP-seq	H3K27me3-mouse	mm10	/mouse-donors/ENCDO956IXV/
ENCSR241BSK	epithelium	unknown	ectoderm	unknown	UBERON:0001049	neural tube	tissue	Mus musculus	Histone ChIP-seq	H3K27ac-mouse	mm10	/mouse-donors/ENCDO956IXV/
ENCSR242PHH	limb	unknown	ectoderm	musculature	UBERON:0002101	limb	tissue	Mus musculus	Histone ChIP-seq	H3K36me3-mouse	mm10	/mouse-donors/ENCDO956IXV/
ENCSR243JOL	brain	unknown	ectoderm	central_nervous	UBERON:0001890	forebrain	tissue	Mus musculus	Histone ChIP-seq	H3K4me1-mouse	mm10	/mouse-donors/ENCDO956IXV/
ENCSR244ASF	limb	unknown	ectoderm	musculature	UBERON:0002101	limb	tissue	Mus musculus	Histone ChIP-seq	H3K4me3-mouse	mm10	/mouse-donors/ENCDO956IXV/
ENCSR244KCW	liver	unknown	endoderm	endocrine	UBERON:0002107	liver	tissue	Mus musculus	Histone ChIP-seq	H3K27me3-mouse	mm10	/mouse-donors/ENCDO956IXV/
ENCSR249AUA	lung	unknown	endoderm	respiratory	UBERON:0002048	lung	tissue	Mus musculus	Histone ChIP-seq	H3K9ac-mouse	mm10	/mouse-donors/ENCDO469XMJ/
ENCSR250LXH	lung	unknown	endoderm	respiratory	UBERON:0002048	lung	tissue	Mus musculus	Histone ChIP-seq	H3K36me3-mouse	mm10	/mouse-donors/ENCDO469XMJ/
ENCSR251LFV	heart	unknown	mesoderm	circulatory	UBERON:0000948	heart	tissue	Mus musculus	Histone ChIP-seq	H3K4me1-mouse	mm10	/mouse-donors/ENCDO956IXV/
ENCSR252GKD	liver	unknown	endoderm	endocrine	UBERON:0002107	liver	tissue	Mus musculus	Histone ChIP-seq	H3K4me3-mouse	mm10	/mouse-donors/ENCDO956IXV/
ENCSR252ONR	brain	unknown	ectoderm	central_nervous	UBERON:0001891	midbrain	tissue	Mus musculus	Histone ChIP-seq	H3K27ac-mouse	mm10	/mouse-donors/ENCDO956IXV/
ENCSR253IEG	brain	unknown	ectoderm	central_nervous	UBERON:0001891	midbrain	tissue	Mus musculus	Histone ChIP-seq	H3K4me1-mouse	mm10	/mouse-donors/ENCDO956IXV/
ENCSR253QPK	embryo	embryonic_cell	unknown	unknown	EFO:0007751	E14TG2a.4	cell line	Mus musculus	Histone ChIP-seq	H3K36me3-mouse	mm10	/mouse-donors/ENCDO015AAA/
ENCSR254AHA	brain	unknown	ectoderm	central_nervous	UBERON:0001891	midbrain	tissue	Mus musculus	Histone ChIP-seq	H3K27ac-mouse	mm10	/mouse-donors/ENCDO469XMJ/
ENCSR255XTC	liver	unknown	endoderm	endocrine	UBERON:0002107	liver	tissue	Mus musculus	ATAC-seq	ATAC-seq	mm10	/mouse-donors/ENCDO956IXV/
ENCSR257GTR	embryo	unknown	unknown	unknown	UBERON:0012314	embryonic facial prominence	tissue	Mus musculus	Histone ChIP-seq	H3K27me3-mouse	mm10	/mouse-donors/ENCDO956IXV/
ENCSR257JSX	brain	unknown	ectoderm	central_nervous	UBERON:0002028	hindbrain	tissue	Mus musculus	Histone ChIP-seq	H3K4me1-mouse	mm10	/mouse-donors/ENCDO956IXV/
ENCSR257PGU	bone_element	hematopoietic_cell	mesoderm	skeletal	CL:0000557	granulocyte monocyte progenitor cell	primary cell	Mus musculus	ATAC-seq	ATAC-seq	mm10	/mouse-donors/ENCDO072AAA/
ENCSR258AED	embryo	unknown	unknown	unknown	UBERON:0012314	embryonic facial prominence	tissue	Mus musculus	Histone ChIP-seq	H3K4me1-mouse	mm10	/mouse-donors/ENCDO956IXV/
ENCSR258RGT	liver	unknown	endoderm	endocrine	UBERON:0002107	liver	tissue	Mus musculus	Histone ChIP-seq	H3K4me2-mouse	mm10	/mouse-donors/ENCDO956IXV/
ENCSR258YWW	brain	unknown	ectoderm	central_nervous	UBERON:0001890	forebrain	tissue	Mus musculus	Histone ChIP-seq	H3K4me3-mouse	mm10	/mouse-donors/ENCDO469XMJ/
ENCSR259KYK	brain	unknown	ectoderm	central_nervous	UBERON:0002028	hindbrain	tissue	Mus musculus	Histone ChIP-seq	H3K27me3-mouse	mm10	/mouse-donors/ENCDO956IXV/
ENCSR260OUP	intestine	unknown	endoderm	digestive	UBERON:0000160	intestine	tissue	Mus musculus	Histone ChIP-seq	H3K9ac-mouse	mm10	/mouse-donors/ENCDO469XMJ/
ENCSR261ICG	embryo	unknown	unknown	unknown	UBERON:0012314	embryonic facial prominence	tissue	Mus musculus	ATAC-seq	ATAC-seq	mm10	/mouse-donors/ENCDO956IXV/
ENCSR261OAK	brain	unknown	ectoderm	central_nervous	UBERON:0001891	midbrain	tissue	Mus musculus	Histone ChIP-seq	H3K4me2-mouse	mm10	/mouse-donors/ENCDO956IXV/
ENCSR262CSU	lung	unknown	endoderm	respiratory	UBERON:0002048	lung	tissue	Mus musculus	Histone ChIP-seq	H3K4me3-mouse	mm10	/mouse-donors/ENCDO469XMJ/
ENCSR263CKR	epithelium	unknown	ectoderm	unknown	UBERON:0001049	neural tube	tissue	Mus musculus	Histone ChIP-seq	H3K4me1-mouse	mm10	/mouse-donors/ENCDO956IXV/
ENCSR263XCT	unknown	unknown	unknown	unknown	UBERON:0001851	cortex	tissue	Mus musculus	DNase-seq	DNase-seq	mm10	/mouse-donors/ENCDO956IXV/
ENCSR264HHL	limb	unknown	ectoderm	musculature	UBERON:0002101	limb	tissue	Mus musculus	Histone ChIP-seq	H3K36me3-mouse	mm10	/mouse-donors/ENCDO956IXV/
ENCSR264TXI	brain	unknown	ectoderm	central_nervous	UBERON:0001890	forebrain	tissue	Mus musculus	Histone ChIP-seq	H3K4me2-mouse	mm10	/mouse-donors/ENCDO469XMJ/
ENCSR265NBM	epithelium	unknown	ectoderm	unknown	UBERON:0001049	neural tube	tissue	Mus musculus	Histone ChIP-seq	H3K27ac-mouse	mm10	/mouse-donors/ENCDO469XMJ/
ENCSR266JQW	heart	unknown	mesoderm	circulatory	UBERON:0000948	heart	tissue	Mus musculus	Histone ChIP-seq	H3K27me3-mouse	mm10	/mouse-donors/ENCDO956IXV/
ENCSR270WWV	brain	unknown	ectoderm	central_nervous	UBERON:0001890	forebrain	tissue	Mus musculus	Histone ChIP-seq	H3K9me3-mouse	mm10	/mouse-donors/ENCDO469XMJ/
ENCSR272GNQ	brain	unknown	ectoderm	central_nervous	UBERON:0001891	midbrain	tissue	Mus musculus	Histone ChIP-seq	H3K4me1-mouse	mm10	/mouse-donors/ENCDO956IXV/
ENCSR272XPJ	intestine	unknown	endoderm	digestive	UBERON:0000160	intestine	tissue	Mus musculus	Histone ChIP-seq	H3K36me3-mouse	mm10	/mouse-donors/ENCDO956IXV/
ENCSR273UFV	brain	unknown	ectoderm	central_nervous	UBERON:0001890	forebrain	tissue	Mus musculus	ATAC-seq	ATAC-seq	mm10	/mouse-donors/ENCDO956IXV/
ENCSR274ACJ	limb	unknown	ectoderm	musculature	UBERON:0002101	limb	tissue	Mus musculus	Histone ChIP-seq	H3K9ac-mouse	mm10	/mouse-donors/ENCDO469XMJ/
ENCSR275KPI	brain	unknown	ectoderm	central_nervous	UBERON:0001890	forebrain	tissue	Mus musculus	Histone ChIP-seq	H3K27ac-mouse	mm10	/mouse-donors/ENCDO956IXV/
ENCSR280ZDP	embryo	stem_cell	unknown	unknown	EFO:0002034	G1E	cell line	Mus musculus	ATAC-seq	ATAC-seq	mm10	/mouse-donors/ENCDO072AAA/
ENCSR282GAG	stomach	unknown	endoderm	digestive	UBERON:0000945	stomach	tissue	Mus musculus	Histone ChIP-seq	H3K27me3-mouse	mm10	/mouse-donors/ENCDO956IXV/
ENCSR282OTI	stomach	unknown	endoderm	digestive	UBERON:0000945	stomach	tissue	Mus musculus	Histone ChIP-seq	H3K4me2-mouse	mm10	/mouse-donors/ENCDO956IXV/
ENCSR282YTE	epithelium	unknown	ectoderm	unknown	UBERON:0001049	neural tube	tissue	Mus musculus	ATAC-seq	ATAC-seq	mm10	/mouse-donors/ENCDO956IXV/
ENCSR283RFW	brain	unknown	ectoderm	central_nervous	UBERON:0001891	midbrain	tissue	Mus musculus	Histone ChIP-seq	H3K4me3-mouse	mm10	/mouse-donors/ENCDO956IXV/
ENCSR285IQN	embryo	unknown	unknown	unknown	UBERON:0012314	embryonic facial prominence	tissue	Mus musculus	Histone ChIP-seq	H3K27me3-mouse	mm10	/mouse-donors/ENCDO956IXV/
ENCSR286IGS	limb	unknown	ectoderm	musculature	UBERON:0002101	limb	tissue	Mus musculus	Histone ChIP-seq	H3K9ac-mouse	mm10	/mouse-donors/ENCDO956IXV/
ENCSR286OKN	brain	unknown	ectoderm	central_nervous	UBERON:0001891	midbrain	tissue	Mus musculus	Histone ChIP-seq	H3K9ac-mouse	mm10	/mouse-donors/ENCDO956IXV/
ENCSR288LNF	stomach	unknown	endoderm	digestive	UBERON:0000945	stomach	tissue	Mus musculus	Histone ChIP-seq	H3K4me2-mouse	mm10	/mouse-donors/ENCDO469XMJ/
ENCSR288OHO	kidney	unknown	mesoderm	excretory	UBERON:0002113	kidney	tissue	Mus musculus	Histone ChIP-seq	H3K9ac-mouse	mm10	/mouse-donors/ENCDO469XMJ/
ENCSR289BTM	brain	unknown	ectoderm	central_nervous	UBERON:0002028	hindbrain	tissue	Mus musculus	DNase-seq	DNase-seq	mm10	/mouse-donors/ENCDO956IXV/
ENCSR289SWJ	epithelium	unknown	ectoderm	unknown	UBERON:0001049	neural tube	tissue	Mus musculus	Histone ChIP-seq	H3K27ac-mouse	mm10	/mouse-donors/ENCDO956IXV/
ENCSR292QBA	brain	unknown	ectoderm	central_nervous	UBERON:0001891	midbrain	tissue	Mus musculus	DNase-seq	DNase-seq	mm10	/mouse-donors/ENCDO956IXV/
ENCSR293ORS	stomach	unknown	endoderm	digestive	UBERON:0000945	stomach	tissue	Mus musculus	Histone ChIP-seq	H3K9ac-mouse	mm10	/mouse-donors/ENCDO469XMJ/
ENCSR295PFM	lung	unknown	endoderm	respiratory	UBERON:0002048	lung	tissue	Mus musculus	Histone ChIP-seq	H3K4me3-mouse	mm10	/mouse-donors/ENCDO956IXV/
ENCSR295ZLV	liver	unknown	endoderm	endocrine	UBERON:0002107	liver	tissue	Mus musculus	Histone ChIP-seq	H3K36me3-mouse	mm10	/mouse-donors/ENCDO956IXV/
ENCSR297CHD	brain	unknown	ectoderm	central_nervous	UBERON:0001890	forebrain	tissue	Mus musculus	Histone ChIP-seq	H3K27me3-mouse	mm10	/mouse-donors/ENCDO956IXV/
ENCSR299DRH	brain	unknown	ectoderm	central_nervous	UBERON:0002028	hindbrain	tissue	Mus musculus	Histone ChIP-seq	H3K9me3-mouse	mm10	/mouse-donors/ENCDO956IXV/
ENCSR299NCJ	brain	unknown	ectoderm	central_nervous	UBERON:0002028	hindbrain	tissue	Mus musculus	Histone ChIP-seq	H3K9me3-mouse	mm10	/mouse-donors/ENCDO956IXV/
ENCSR302HOJ	brain	unknown	ectoderm	central_nervous	UBERON:0002028	hindbrain	tissue	Mus musculus	Histone ChIP-seq	H3K27me3-mouse	mm10	/mouse-donors/ENCDO956IXV/
ENCSR302LIV	liver	unknown	endoderm	endocrine	UBERON:0002107	liver	tissue	Mus musculus	ATAC-seq	ATAC-seq	mm10	/mouse-donors/ENCDO956IXV/
ENCSR305GII	lung	unknown	endoderm	respiratory	UBERON:0002048	lung	tissue	Mus musculus	Histone ChIP-seq	H3K4me3-mouse	mm10	/mouse-donors/ENCDO956IXV/
ENCSR308GFM	liver	unknown	endoderm	endocrine	UBERON:0002107	liver	tissue	Mus musculus	Histone ChIP-seq	H3K4me1-mouse	mm10	/mouse-donors/ENCDO469XMJ/
ENCSR308TAV	brain	unknown	ectoderm	central_nervous	UBERON:0002028	hindbrain	tissue	Mus musculus	Histone ChIP-seq	H3K27me3-mouse	mm10	/mouse-donors/ENCDO469XMJ/
ENCSR310MLB	brain	unknown	ectoderm	central_nervous	UBERON:0001890	forebrain	tissue	Mus musculus	ATAC-seq	ATAC-seq	mm10	/mouse-donors/ENCDO469XMJ/
ENCSR311LZM	lung	unknown	endoderm	respiratory	UBERON:0002048	lung	tissue	Mus musculus	Histone ChIP-seq	H3K9me3-mouse	mm10	/mouse-donors/ENCDO469XMJ/
ENCSR311TLE	brain	unknown	ectoderm	central_nervous	UBERON:0001891	midbrain	tissue	Mus musculus	Histone ChIP-seq	H3K9me3-mouse	mm10	/mouse-donors/ENCDO956IXV/
ENCSR311VKI	intestine	unknown	endoderm	digestive	UBERON:0000160	intestine	tissue	Mus musculus	Histone ChIP-seq	H3K9me3-mouse	mm10	/mouse-donors/ENCDO956IXV/
ENCSR311YPF	brain	unknown	ectoderm	central_nervous	UBERON:0001890	forebrain	tissue	Mus musculus	Histone ChIP-seq	H3K27ac-mouse	mm10	/mouse-donors/ENCDO956IXV/
ENCSR312BOK	brain	unknown	ectoderm	central_nervous	UBERON:0001891	midbrain	tissue	Mus musculus	Histone ChIP-seq	H3K9ac-mouse	mm10	/mouse-donors/ENCDO956IXV/
ENCSR312LQX	brain	unknown	ectoderm	central_nervous	UBERON:0002028	hindbrain	tissue	Mus musculus	ATAC-seq	ATAC-seq	mm10	/mouse-donors/ENCDO469XMJ/
ENCSR312QVY	epithelium	unknown	ectoderm	unknown	UBERON:0001049	neural tube	tissue	Mus musculus	DNase-seq	DNase-seq	mm10	/mouse-donors/ENCDO956IXV/
ENCSR314FGC	brain	unknown	ectoderm	central_nervous	UBERON:0001891	midbrain	tissue	Mus musculus	Histone ChIP-seq	H3K4me2-mouse	mm10	/mouse-donors/ENCDO956IXV/
ENCSR315ZEU	brain	unknown	ectoderm	central_nervous	UBERON:0002028	hindbrain	tissue	Mus musculus	Histone ChIP-seq	H3K4me3-mouse	mm10	/mouse-donors/ENCDO956IXV/
ENCSR316AZB	embryo	unknown	unknown	unknown	UBERON:0012314	embryonic facial prominence	tissue	Mus musculus	Histone ChIP-seq	H3K9me3-mouse	mm10	/mouse-donors/ENCDO956IXV/
ENCSR316CNR	stomach	unknown	endoderm	digestive	UBERON:0000945	stomach	tissue	Mus musculus	Histone ChIP-seq	H3K27ac-mouse	mm10	/mouse-donors/ENCDO469XMJ/
ENCSR318QFY	limb	unknown	ectoderm	musculature	UBERON:0002101	limb	tissue	Mus musculus	Histone ChIP-seq	H3K4me3-mouse	mm10	/mouse-donors/ENCDO956IXV/
ENCSR319PWR	embryo	embryonic_cell	unknown	unknown	EFO:0002076	R1	cell line	Mus musculus	DNase-seq	DNase-seq	mm10	/mouse-donors/ENCDO072AAA/
ENCSR320CCJ	embryo	unknown	unknown	unknown	UBERON:0012314	embryonic facial prominence	tissue	Mus musculus	Histone ChIP-seq	H3K4me3-mouse	mm10	/mouse-donors/ENCDO956IXV/
ENCSR320EEW	brain	unknown	ectoderm	central_nervous	UBERON:0001890	forebrain	tissue	Mus musculus	Histone ChIP-seq	H3K27ac-mouse	mm10	/mouse-donors/ENCDO469XMJ/
ENCSR320UJD	kidney	unknown	mesoderm	excretory	UBERON:0002113	kidney	tissue	Mus musculus	Histone ChIP-seq	H3K4me3-mouse	mm10	/mouse-donors/ENCDO956IXV/
ENCSR322XHD	brain	unknown	ectoderm	central_nervous	UBERON:0001891	midbrain	tissue	Mus musculus	Histone ChIP-seq	H3K4me2-mouse	mm10	/mouse-donors/ENCDO469XMJ/
ENCSR323NOC	brain	unknown	ectoderm	central_nervous	UBERON:0002028	hindbrain	tissue	Mus musculus	Histone ChIP-seq	H3K4me2-mouse	mm10	/mouse-donors/ENCDO956IXV/
ENCSR325JLI	brain	unknown	ectoderm	central_nervous	UBERON:0002028	hindbrain	tissue	Mus musculus	Histone ChIP-seq	H3K9me3-mouse	mm10	/mouse-donors/ENCDO956IXV/
ENCSR328WMV	heart	unknown	mesoderm	circulatory	UBERON:0000948	heart	tissue	Mus musculus	Histone ChIP-seq	H3K36me3-mouse	mm10	/mouse-donors/ENCDO956IXV/
ENCSR332JYZ	brain	unknown	ectoderm	central_nervous	UBERON:0002028	hindbrain	tissue	Mus musculus	Histone ChIP-seq	H3K27ac-mouse	mm10	/mouse-donors/ENCDO469XMJ/
ENCSR332UCY	limb	unknown	ectoderm	musculature	UBERON:0002101	limb	tissue	Mus musculus	Histone ChIP-seq	H3K9ac-mouse	mm10	/mouse-donors/ENCDO956IXV/
ENCSR333QJO	limb	unknown	ectoderm	musculature	UBERON:0002101	limb	tissue	Mus musculus	Histone ChIP-seq	H3K9me3-mouse	mm10	/mouse-donors/ENCDO469XMJ/
ENCSR333ZWB	intestine	unknown	endoderm	digestive	UBERON:0000160	intestine	tissue	Mus musculus	Histone ChIP-seq	H3K4me2-mouse	mm10	/mouse-donors/ENCDO469XMJ/
ENCSR335TVR	brain	unknown	ectoderm	central_nervous	UBERON:0002028	hindbrain	tissue	Mus musculus	Histone ChIP-seq	H3K4me3-mouse	mm10	/mouse-donors/ENCDO956IXV/
ENCSR335VJW	lung	unknown	endoderm	respiratory	UBERON:0002048	lung	tissue	Mus musculus	ATAC-seq	ATAC-seq	mm10	/mouse-donors/ENCDO469XMJ/
ENCSR335WME	stomach	unknown	endoderm	digestive	UBERON:0000945	stomach	tissue	Mus musculus	Histone ChIP-seq	H3K4me1-mouse	mm10	/mouse-donors/ENCDO469XMJ/
ENCSR337EDG	brain	unknown	ectoderm	central_nervous	UBERON:0001890	forebrain	tissue	Mus musculus	DNase-seq	DNase-seq	mm10	/mouse-donors/ENCDO956IXV/
ENCSR337XUK	liver	unknown	endoderm	endocrine	UBERON:0002107	liver	tissue	Mus musculus	Histone ChIP-seq	H3K27me3-mouse	mm10	/mouse-donors/ENCDO469XMJ/
ENCSR339LMJ	heart	unknown	mesoderm	circulatory	UBERON:0000948	heart	tissue	Mus musculus	Histone ChIP-seq	H3K4me1-mouse	mm10	/mouse-donors/ENCDO956IXV/
ENCSR340ROY	brain	unknown	ectoderm	central_nervous	UBERON:0001891	midbrain	tissue	Mus musculus	Histone ChIP-seq	H3K27me3-mouse	mm10	/mouse-donors/ENCDO469XMJ/
ENCSR340VNK	lung	unknown	endoderm	respiratory	UBERON:0002048	lung	tissue	Mus musculus	Histone ChIP-seq	H3K4me2-mouse	mm10	/mouse-donors/ENCDO469XMJ/
ENCSR341XCL	liver	unknown	endoderm	endocrine	UBERON:0002107	liver	tissue	Mus musculus	Histone ChIP-seq	H3K9me3-mouse	mm10	/mouse-donors/ENCDO469XMJ/
ENCSR343TXK	liver	unknown	endoderm	endocrine	UBERON:0002107	liver	tissue	Mus musculus	ATAC-seq	ATAC-seq	mm10	/mouse-donors/ENCDO956IXV/
ENCSR344BPJ	liver	unknown	endoderm	endocrine	UBERON:0002107	liver	tissue	Mus musculus	Histone ChIP-seq	H3K4me2-mouse	mm10	/mouse-donors/ENCDO469XMJ/
ENCSR344HHI	brain	unknown	ectoderm	central_nervous	UBERON:0002028	hindbrain	tissue	Mus musculus	Histone ChIP-seq	H3K27ac-mouse	mm10	/mouse-donors/ENCDO956IXV/
ENCSR345DDI	brain	unknown	ectoderm	central_nervous	UBERON:0001890	forebrain	tissue	Mus musculus	Histone ChIP-seq	H3K36me3-mouse	mm10	/mouse-donors/ENCDO956IXV/
ENCSR345HNA	epithelium	unknown	ectoderm	unknown	UBERON:0001049	neural tube	tissue	Mus musculus	Histone ChIP-seq	H3K9me3-mouse	mm10	/mouse-donors/ENCDO956IXV/
ENCSR345RKE	heart	unknown	mesoderm	circulatory	UBERON:0000948	heart	tissue	Mus musculus	Histone ChIP-seq	H3K9ac-mouse	mm10	/mouse-donors/ENCDO469XMJ/
ENCSR346FJG	stomach	unknown	endoderm	digestive	UBERON:0000945	stomach	tissue	Mus musculus	Histone ChIP-seq	H3K27ac-mouse	mm10	/mouse-donors/ENCDO469XMJ/
ENCSR347BFO	brain	unknown	ectoderm	central_nervous	UBERON:0001891	midbrain	tissue	Mus musculus	Histone ChIP-seq	H3K9ac-mouse	mm10	/mouse-donors/ENCDO956IXV/
ENCSR349NIS	brain	unknown	ectoderm	central_nervous	UBERON:0002028	hindbrain	tissue	Mus musculus	Histone ChIP-seq	H3K4me1-mouse	mm10	/mouse-donors/ENCDO956IXV/
ENCSR351YUI	blood	hematopoietic_cell	mesoderm	immune	CL:0000775	neutrophil	primary cell	Mus musculus	ATAC-seq	ATAC-seq	mm10	/mouse-donors/ENCDO072AAA/
ENCSR352AWJ	brain	unknown	ectoderm	central_nervous	UBERON:0001890	forebrain	tissue	Mus musculus	Histone ChIP-seq	H3K36me3-mouse	mm10	/mouse-donors/ENCDO956IXV/
ENCSR352NVU	brain	unknown	ectoderm	central_nervous	UBERON:0001890	forebrain	tissue	Mus musculus	Histone ChIP-seq	H3K9me3-mouse	mm10	/mouse-donors/ENCDO956IXV/
ENCSR356LBC	lung	unknown	endoderm	respiratory	UBERON:0002048	lung	tissue	Mus musculus	Histone ChIP-seq	H3K9ac-mouse	mm10	/mouse-donors/ENCDO469XMJ/
ENCSR357JII	kidney	unknown	mesoderm	excretory	UBERON:0002113	kidney	tissue	Mus musculus	Histone ChIP-seq	H3K27ac-mouse	mm10	/mouse-donors/ENCDO956IXV/
ENCSR357OED	heart	unknown	mesoderm	circulatory	UBERON:0000948	heart	tissue	Mus musculus	Histone ChIP-seq	H3K27me3-mouse	mm10	/mouse-donors/ENCDO469XMJ/
ENCSR358ESL	brain	unknown	ectoderm	central_nervous	UBERON:0002028	hindbrain	tissue	Mus musculus	DNase-seq	DNase-seq	mm10	/mouse-donors/ENCDO956IXV/
ENCSR358MOW	embryo	unknown	unknown	unknown	UBERON:0012314	embryonic facial prominence	tissue	Mus musculus	ATAC-seq	ATAC-seq	mm10	/mouse-donors/ENCDO956IXV/
ENCSR358XYP	intestine	unknown	endoderm	digestive	UBERON:0000160	intestine	tissue	Mus musculus	Histone ChIP-seq	H3K9me3-mouse	mm10	/mouse-donors/ENCDO956IXV/
ENCSR360ANE	heart	unknown	mesoderm	circulatory	UBERON:0000948	heart	tissue	Mus musculus	Histone ChIP-seq	H3K27ac-mouse	mm10	/mouse-donors/ENCDO469XMJ/
ENCSR362PBD	kidney	unknown	mesoderm	excretory	UBERON:0002113	kidney	tissue	Mus musculus	Histone ChIP-seq	H3K36me3-mouse	mm10	/mouse-donors/ENCDO469XMJ/
ENCSR363SKQ	stomach	unknown	endoderm	digestive	UBERON:0000945	stomach	tissue	Mus musculus	ATAC-seq	ATAC-seq	mm10	/mouse-donors/ENCDO956IXV/
ENCSR365CUP	brain	unknown	ectoderm	central_nervous	UBERON:0002028	hindbrain	tissue	Mus musculus	Histone ChIP-seq	H3K9me3-mouse	mm10	/mouse-donors/ENCDO469XMJ/
ENCSR366VBB	blood	hematopoietic_cell	mesoderm	unknown	CL:0000037	hematopoietic stem cell	primary cell	Mus musculus	ATAC-seq	ATAC-seq	mm10	/mouse-donors/ENCDO072AAA/
ENCSR367FCW	brain	unknown	ectoderm	central_nervous	UBERON:0001891	midbrain	tissue	Mus musculus	DNase-seq	DNase-seq	mm10	/mouse-donors/ENCDO956IXV/
ENCSR368RJD	brain	unknown	ectoderm	central_nervous	UBERON:0001890	forebrain	tissue	Mus musculus	Histone ChIP-seq	H3K4me3-mouse	mm10	/mouse-donors/ENCDO956IXV/
ENCSR369RBO	brain	unknown	ectoderm	central_nervous	UBERON:0001890	forebrain	tissue	Mus musculus	Histone ChIP-seq	H3K9ac-mouse	mm10	/mouse-donors/ENCDO469XMJ/
ENCSR370MSK	epithelium	unknown	ectoderm	unknown	UBERON:0001049	neural tube	tissue	Mus musculus	Histone ChIP-seq	H3K4me2-mouse	mm10	/mouse-donors/ENCDO956IXV/
ENCSR371KFW	heart	unknown	mesoderm	circulatory	UBERON:0000948	heart	tissue	Mus musculus	ATAC-seq	ATAC-seq	mm10	/mouse-donors/ENCDO956IXV/
ENCSR373LNE	heart	unknown	mesoderm	circulatory	UBERON:0000948	heart	tissue	Mus musculus	Histone ChIP-seq	H3K9ac-mouse	mm10	/mouse-donors/ENCDO956IXV/
ENCSR373OCX	heart	unknown	mesoderm	circulatory	UBERON:0000948	heart	tissue	Mus musculus	Histone ChIP-seq	H3K4me2-mouse	mm10	/mouse-donors/ENCDO469XMJ/
ENCSR373TMR	brain	unknown	ectoderm	central_nervous	UBERON:0001890	forebrain	tissue	Mus musculus	Histone ChIP-seq	H3K9ac-mouse	mm10	/mouse-donors/ENCDO956IXV/
ENCSR375GSG	brain	unknown	ectoderm	central_nervous	UBERON:0002028	hindbrain	tissue	Mus musculus	Histone ChIP-seq	H3K27me3-mouse	mm10	/mouse-donors/ENCDO956IXV/
ENCSR375RUA	epithelium	unknown	ectoderm	unknown	UBERON:0001049	neural tube	tissue	Mus musculus	Histone ChIP-seq	H3K27me3-mouse	mm10	/mouse-donors/ENCDO956IXV/
ENCSR377RKW	heart	unknown	mesoderm	circulatory	UBERON:0000948	heart	tissue	Mus musculus	Histone ChIP-seq	H3K4me2-mouse	mm10	/mouse-donors/ENCDO956IXV/
ENCSR377YDY	limb	unknown	ectoderm	musculature	UBERON:0002101	limb	tissue	Mus musculus	ATAC-seq	ATAC-seq	mm10	/mouse-donors/ENCDO956IXV/
ENCSR380BBL	heart	unknown	mesoderm	circulatory	UBERON:0000948	heart	tissue	Mus musculus	Histone ChIP-seq	H3K27me3-mouse	mm10	/mouse-donors/ENCDO956IXV/
ENCSR380VCU	limb	unknown	ectoderm	musculature	UBERON:0002101	limb	tissue	Mus musculus	DNase-seq	DNase-seq	mm10	/mouse-donors/ENCDO956IXV/
ENCSR382DRK	embryo	unknown	unknown	unknown	UBERON:0012314	embryonic facial prominence	tissue	Mus musculus	Histone ChIP-seq	H3K27ac-mouse	mm10	/mouse-donors/ENCDO956IXV/
ENCSR382RUC	brain	unknown	ectoderm	central_nervous	UBERON:0001891	midbrain	tissue	Mus musculus	ATAC-seq	ATAC-seq	mm10	/mouse-donors/ENCDO956IXV/
ENCSR384JBF	brain	unknown	ectoderm	central_nervous	UBERON:0001891	midbrain	tissue	Mus musculus	ATAC-seq	ATAC-seq	mm10	/mouse-donors/ENCDO469XMJ/
ENCSR387YSD	lung	unknown	endoderm	respiratory	UBERON:0002048	lung	tissue	Mus musculus	Histone ChIP-seq	H3K4me1-mouse	mm10	/mouse-donors/ENCDO956IXV/
ENCSR389CLN	kidney	unknown	mesoderm	excretory	UBERON:0002113	kidney	tissue	Mus musculus	ATAC-seq	ATAC-seq	mm10	/mouse-donors/ENCDO469XMJ/
ENCSR389EYR	intestine	unknown	endoderm	digestive	UBERON:0000160	intestine	tissue	Mus musculus	Histone ChIP-seq	H3K27me3-mouse	mm10	/mouse-donors/ENCDO469XMJ/
ENCSR391WSS	brain	unknown	ectoderm	central_nervous	UBERON:0001891	midbrain	tissue	Mus musculus	Histone ChIP-seq	H3K4me1-mouse	mm10	/mouse-donors/ENCDO469XMJ/
ENCSR398TTY	lung	unknown	endoderm	respiratory	UBERON:0002048	lung	tissue	Mus musculus	Histone ChIP-seq	H3K4me2-mouse	mm10	/mouse-donors/ENCDO956IXV/
ENCSR399UVI	kidney	unknown	mesoderm	excretory	UBERON:0002113	kidney	tissue	Mus musculus	Histone ChIP-seq	H3K27me3-mouse	mm10	/mouse-donors/ENCDO469XMJ/
ENCSR400TGE	brain	unknown	ectoderm	central_nervous	UBERON:0001890	forebrain	tissue	Mus musculus	Histone ChIP-seq	H3K9ac-mouse	mm10	/mouse-donors/ENCDO956IXV/
ENCSR401GRX	embryo	unknown	unknown	unknown	UBERON:0012314	embryonic facial prominence	tissue	Mus musculus	Histone ChIP-seq	H3K27ac-mouse	mm10	/mouse-donors/ENCDO956IXV/
ENCSR402ZLE	brain	unknown	ectoderm	central_nervous	UBERON:0001890	forebrain	tissue	Mus musculus	Histone ChIP-seq	H3K4me2-mouse	mm10	/mouse-donors/ENCDO956IXV/
ENCSR405TGI	kidney	unknown	mesoderm	excretory	UBERON:0002113	kidney	tissue	Mus musculus	Histone ChIP-seq	H3K9me3-mouse	mm10	/mouse-donors/ENCDO469XMJ/
ENCSR406KDB	heart	unknown	mesoderm	circulatory	UBERON:0000948	heart	tissue	Mus musculus	Histone ChIP-seq	H3K4me2-mouse	mm10	/mouse-donors/ENCDO956IXV/
ENCSR406VPQ	embryo	unknown	unknown	unknown	UBERON:0012314	embryonic facial prominence	tissue	Mus musculus	Histone ChIP-seq	H3K4me2-mouse	mm10	/mouse-donors/ENCDO956IXV/
ENCSR410YIY	intestine	unknown	endoderm	digestive	UBERON:0000160	intestine	tissue	Mus musculus	Histone ChIP-seq	H3K4me3-mouse	mm10	/mouse-donors/ENCDO956IXV/
ENCSR412ODT	intestine	unknown	endoderm	digestive	UBERON:0000160	intestine	tissue	Mus musculus	Histone ChIP-seq	H3K9ac-mouse	mm10	/mouse-donors/ENCDO956IXV/
ENCSR415FLZ	stomach	unknown	endoderm	digestive	UBERON:0000945	stomach	tissue	Mus musculus	Histone ChIP-seq	H3K4me2-mouse	mm10	/mouse-donors/ENCDO956IXV/
ENCSR416OYH	limb	unknown	ectoderm	musculature	UBERON:0002101	limb	tissue	Mus musculus	Histone ChIP-seq	H3K4me3-mouse	mm10	/mouse-donors/ENCDO956IXV/
ENCSR417TXZ	brain	unknown	ectoderm	central_nervous	UBERON:0002028	hindbrain	tissue	Mus musculus	Histone ChIP-seq	H3K4me1-mouse	mm10	/mouse-donors/ENCDO469XMJ/
ENCSR419MSI	liver	unknown	endoderm	endocrine	UBERON:0002107	liver	tissue	Mus musculus	Histone ChIP-seq	H3K4me1-mouse	mm10	/mouse-donors/ENCDO956IXV/
ENCSR420MUV	embryo	unknown	unknown	unknown	UBERON:0012314	embryonic facial prominence	tissue	Mus musculus	Histone ChIP-seq	H3K27ac-mouse	mm10	/mouse-donors/ENCDO956IXV/
ENCSR424END	intestine	unknown	endoderm	digestive	UBERON:0000160	intestine	tissue	Mus musculus	Histone ChIP-seq	H3K27ac-mouse	mm10	/mouse-donors/ENCDO469XMJ/
ENCSR425FLT	kidney	unknown	mesoderm	excretory	UBERON:0002113	kidney	tissue	Mus musculus	Histone ChIP-seq	H3K36me3-mouse	mm10	/mouse-donors/ENCDO469XMJ/
ENCSR426EZM	limb	unknown	ectoderm	musculature	UBERON:0002101	limb	tissue	Mus musculus	Histone ChIP-seq	H3K4me1-mouse	mm10	/mouse-donors/ENCDO956IXV/
ENCSR427OZM	epithelium	unknown	ectoderm	unknown	UBERON:0001049	neural tube	tissue	Mus musculus	Histone ChIP-seq	H3K4me3-mouse	mm10	/mouse-donors/ENCDO956IXV/
ENCSR427ZJU	brain	unknown	ectoderm	central_nervous	UBERON:0001891	midbrain	tissue	Mus musculus	Histone ChIP-seq	H3K4me3-mouse	mm10	/mouse-donors/ENCDO469XMJ/
ENCSR427ZQB	brain	unknown	ectoderm	central_nervous	UBERON:0002028	hindbrain	tissue	Mus musculus	Histone ChIP-seq	H3K9me3-mouse	mm10	/mouse-donors/ENCDO956IXV/
ENCSR428GHF	brain	unknown	ectoderm	central_nervous	UBERON:0001891	midbrain	tissue	Mus musculus	Histone ChIP-seq	H3K27ac-mouse	mm10	/mouse-donors/ENCDO956IXV/
ENCSR428OEK	brain	unknown	ectoderm	central_nervous	UBERON:0001890	forebrain	tissue	Mus musculus	Histone ChIP-seq	H3K27ac-mouse	mm10	/mouse-donors/ENCDO956IXV/
ENCSR430JWT	lung	unknown	endoderm	respiratory	UBERON:0002048	lung	tissue	Mus musculus	Histone ChIP-seq	H3K9ac-mouse	mm10	/mouse-donors/ENCDO956IXV/
ENCSR432XZX	unknown	unknown	unknown	unknown	UBERON:0001851	cortex	tissue	Mus musculus	DNase-seq	DNase-seq	mm10	/mouse-donors/ENCDO956IXV/
ENCSR433ESG	liver	unknown	endoderm	endocrine	UBERON:0002107	liver	tissue	Mus musculus	Histone ChIP-seq	H3K4me3-mouse	mm10	/mouse-donors/ENCDO469XMJ/
ENCSR436FYE	kidney	unknown	mesoderm	excretory	UBERON:0002113	kidney	tissue	Mus musculus	Histone ChIP-seq	H3K4me1-mouse	mm10	/mouse-donors/ENCDO956IXV/
ENCSR437NPG	heart	unknown	mesoderm	circulatory	UBERON:0000948	heart	tissue	Mus musculus	Histone ChIP-seq	H3K27me3-mouse	mm10	/mouse-donors/ENCDO956IXV/
ENCSR437SFX	brain	unknown	ectoderm	central_nervous	UBERON:0001890	forebrain	tissue	Mus musculus	Histone ChIP-seq	H3K36me3-mouse	mm10	/mouse-donors/ENCDO956IXV/
ENCSR442RYY	heart	unknown	mesoderm	circulatory	UBERON:0000948	heart	tissue	Mus musculus	Histone ChIP-seq	H3K4me1-mouse	mm10	/mouse-donors/ENCDO956IXV/
ENCSR445UYH	epithelium	unknown	ectoderm	unknown	UBERON:0001049	neural tube	tissue	Mus musculus	Histone ChIP-seq	H3K36me3-mouse	mm10	/mouse-donors/ENCDO956IXV/
ENCSR447BVY	embryo	unknown	unknown	unknown	UBERON:0012314	embryonic facial prominence	tissue	Mus musculus	Histone ChIP-seq	H3K36me3-mouse	mm10	/mouse-donors/ENCDO956IXV/
ENCSR447DOF	liver	unknown	endoderm	endocrine	UBERON:0002107	liver	tissue	Mus musculus	Histone ChIP-seq	H3K4me3-mouse	mm10	/mouse-donors/ENCDO956IXV/
ENCSR448TTC	epithelium	unknown	ectoderm	unknown	UBERON:0001049	neural tube	tissue	Mus musculus	Histone ChIP-seq	H3K4me1-mouse	mm10	/mouse-donors/ENCDO956IXV/
ENCSR449EUZ	brain	unknown	ectoderm	central_nervous	UBERON:0001891	midbrain	tissue	Mus musculus	Histone ChIP-seq	H3K4me1-mouse	mm10	/mouse-donors/ENCDO956IXV/
ENCSR450ITF	brain	unknown	ectoderm	central_nervous	UBERON:0001891	midbrain	tissue	Mus musculus	Histone ChIP-seq	H3K4me1-mouse	mm10	/mouse-donors/ENCDO956IXV/
ENCSR450ROJ	brain	unknown	ectoderm	central_nervous	NTR:0000647	right cerebral cortex	tissue	Mus musculus	DNase-seq	DNase-seq	mm10	/mouse-donors/ENCDO509HIY/
ENCSR451NAE	heart	unknown	mesoderm	circulatory	UBERON:0000948	heart	tissue	Mus musculus	ATAC-seq	ATAC-seq	mm10	/mouse-donors/ENCDO469XMJ/
ENCSR452WYC	lung	unknown	endoderm	respiratory	UBERON:0002048	lung	tissue	Mus musculus	Histone ChIP-seq	H3K27ac-mouse	mm10	/mouse-donors/ENCDO469XMJ/
ENCSR453AWR	blood	hematopoietic_cell	mesoderm	unknown	CL:0000037	hematopoietic stem cell	primary cell	Mus musculus	ATAC-seq	ATAC-seq	mm10	/mouse-donors/ENCDO072AAA/
ENCSR455REA	heart	unknown	mesoderm	circulatory	UBERON:0000948	heart	tissue	Mus musculus	Histone ChIP-seq	H3K9me3-mouse	mm10	/mouse-donors/ENCDO956IXV/
ENCSR455UTX	kidney	unknown	mesoderm	excretory	UBERON:0002113	kidney	tissue	Mus musculus	Histone ChIP-seq	H3K36me3-mouse	mm10	/mouse-donors/ENCDO956IXV/
ENCSR457HDY	embryo	unknown	unknown	unknown	UBERON:0012314	embryonic facial prominence	tissue	Mus musculus	Histone ChIP-seq	H3K27me3-mouse	mm10	/mouse-donors/ENCDO469XMJ/
ENCSR458FBL	liver	unknown	endoderm	endocrine	UBERON:0002107	liver	tissue	Mus musculus	Histone ChIP-seq	H3K4me2-mouse	mm10	/mouse-donors/ENCDO956IXV/
ENCSR458PAO	brain	unknown	ectoderm	central_nervous	UBERON:0002028	hindbrain	tissue	Mus musculus	Histone ChIP-seq	H3K36me3-mouse	mm10	/mouse-donors/ENCDO469XMJ/
ENCSR460BUL	limb	unknown	ectoderm	musculature	UBERON:0002101	limb	tissue	Mus musculus	ATAC-seq	ATAC-seq	mm10	/mouse-donors/ENCDO469XMJ/
ENCSR462BZP	limb	unknown	ectoderm	musculature	UBERON:0002101	limb	tissue	Mus musculus	Histone ChIP-seq	H3K9ac-mouse	mm10	/mouse-donors/ENCDO956IXV/
ENCSR462KTT	brain	unknown	ectoderm	central_nervous	UBERON:0001890	forebrain	tissue	Mus musculus	Histone ChIP-seq	H3K4me2-mouse	mm10	/mouse-donors/ENCDO956IXV/
ENCSR463GJL	heart	unknown	mesoderm	circulatory	UBERON:0000948	heart	tissue	Mus musculus	Histone ChIP-seq	H3K9me3-mouse	mm10	/mouse-donors/ENCDO956IXV/
ENCSR464MQU	intestine	unknown	endoderm	digestive	UBERON:0000160	intestine	tissue	Mus musculus	Histone ChIP-seq	H3K4me3-mouse	mm10	/mouse-donors/ENCDO469XMJ/
ENCSR465PLB	brain	unknown	ectoderm	central_nervous	UBERON:0001890	forebrain	tissue	Mus musculus	Histone ChIP-seq	H3K4me1-mouse	mm10	/mouse-donors/ENCDO469XMJ/
ENCSR465PYP	liver	unknown	endoderm	endocrine	UBERON:0002107	liver	tissue	Mus musculus	ATAC-seq	ATAC-seq	mm10	/mouse-donors/ENCDO956IXV/
ENCSR465TIZ	brain	unknown	ectoderm	central_nervous	UBERON:0001891	midbrain	tissue	Mus musculus	Histone ChIP-seq	H3K27me3-mouse	mm10	/mouse-donors/ENCDO956IXV/
ENCSR466ZQC	epithelium	unknown	ectoderm	unknown	UBERON:0001049	neural tube	tissue	Mus musculus	Histone ChIP-seq	H3K9me3-mouse	mm10	/mouse-donors/ENCDO956IXV/
ENCSR467UGM	heart	unknown	mesoderm	circulatory	UBERON:0000948	heart	tissue	Mus musculus	Histone ChIP-seq	H3K36me3-mouse	mm10	/mouse-donors/ENCDO956IXV/
ENCSR468GUI	brain	unknown	ectoderm	central_nervous	UBERON:0001891	midbrain	tissue	Mus musculus	ATAC-seq	ATAC-seq	mm10	/mouse-donors/ENCDO956IXV/
ENCSR469VGZ	brain	unknown	ectoderm	central_nervous	UBERON:0002028	hindbrain	tissue	Mus musculus	DNase-seq	DNase-seq	mm10	/mouse-donors/ENCDO956IXV/
ENCSR471SJG	liver	unknown	endoderm	endocrine	UBERON:0002107	liver	tissue	Mus musculus	Histone ChIP-seq	H3K4me3-mouse	mm10	/mouse-donors/ENCDO956IXV/
ENCSR472YGQ	brain	unknown	ectoderm	central_nervous	UBERON:0002028	hindbrain	tissue	Mus musculus	Histone ChIP-seq	H3K4me3-mouse	mm10	/mouse-donors/ENCDO469XMJ/
ENCSR479LFP	liver	unknown	endoderm	endocrine	UBERON:0002107	liver	tissue	Mus musculus	Histone ChIP-seq	H3K27ac-mouse	mm10	/mouse-donors/ENCDO956IXV/
ENCSR481SGM	embryo	unknown	unknown	unknown	UBERON:0012314	embryonic facial prominence	tissue	Mus musculus	Histone ChIP-seq	H3K27ac-mouse	mm10	/mouse-donors/ENCDO469XMJ/
ENCSR483DEV	stomach	unknown	endoderm	digestive	UBERON:0000945	stomach	tissue	Mus musculus	Histone ChIP-seq	H3K9ac-mouse	mm10	/mouse-donors/ENCDO956IXV/
ENCSR483KOD	intestine	unknown	endoderm	digestive	UBERON:0000160	intestine	tissue	Mus musculus	Histone ChIP-seq	H3K36me3-mouse	mm10	/mouse-donors/ENCDO469XMJ/
ENCSR485GTY	intestine	unknown	endoderm	digestive	UBERON:0000160	intestine	tissue	Mus musculus	Histone ChIP-seq	H3K4me2-mouse	mm10	/mouse-donors/ENCDO469XMJ/
ENCSR486MHP	brain	unknown	ectoderm	central_nervous	UBERON:0001891	midbrain	tissue	Mus musculus	Histone ChIP-seq	H3K4me3-mouse	mm10	/mouse-donors/ENCDO956IXV/
ENCSR486XAS	stomach	unknown	endoderm	digestive	UBERON:0000945	stomach	tissue	Mus musculus	ATAC-seq	ATAC-seq	mm10	/mouse-donors/ENCDO956IXV/
ENCSR487OLC	liver	unknown	endoderm	endocrine	UBERON:0002107	liver	tissue	Mus musculus	Histone ChIP-seq	H3K4me1-mouse	mm10	/mouse-donors/ENCDO956IXV/
ENCSR487RAU	brain	unknown	ectoderm	central_nervous	UBERON:0001891	midbrain	tissue	Mus musculus	Histone ChIP-seq	H3K36me3-mouse	mm10	/mouse-donors/ENCDO956IXV/
ENCSR488KVB	limb	unknown	ectoderm	musculature	UBERON:0002101	limb	tissue	Mus musculus	Histone ChIP-seq	H3K4me2-mouse	mm10	/mouse-donors/ENCDO956IXV/
ENCSR488OCA	heart	unknown	mesoderm	circulatory	UBERON:0000948	heart	tissue	Mus musculus	Histone ChIP-seq	H3K4me1-mouse	mm10	/mouse-donors/ENCDO469XMJ/
ENCSR488VEQ	eye	unknown	ectoderm	sensory	UBERON:0000966	retina	tissue	Mus musculus	DNase-seq	DNase-seq	mm10	/mouse-donors/ENCDO956IXV/
ENCSR489HYX	epithelium	unknown	ectoderm	unknown	UBERON:0001049	neural tube	tissue	Mus musculus	Histone ChIP-seq	H3K4me2-mouse	mm10	/mouse-donors/ENCDO956IXV/
ENCSR496TBX	brain	unknown	ectoderm	central_nervous	UBERON:0001890	forebrain	tissue	Mus musculus	Histone ChIP-seq	H3K4me1-mouse	mm10	/mouse-donors/ENCDO956IXV/
ENCSR498DQA	bone_element	hematopoietic_cell	mesoderm	skeletal	CL:0000556	megakaryocyte	primary cell	Mus musculus	ATAC-seq	ATAC-seq	mm10	/mouse-donors/ENCDO072AAA/
ENCSR498EVD	kidney	unknown	mesoderm	excretory	UBERON:0002113	kidney	tissue	Mus musculus	Histone ChIP-seq	H3K9me3-mouse	mm10	/mouse-donors/ENCDO469XMJ/
ENCSR499NUH	kidney	unknown	mesoderm	excretory	UBERON:0002113	kidney	tissue	Mus musculus	Histone ChIP-seq	H3K9me3-mouse	mm10	/mouse-donors/ENCDO956IXV/
ENCSR501GBJ	heart	unknown	mesoderm	circulatory	UBERON:0000948	heart	tissue	Mus musculus	Histone ChIP-seq	H3K4me3-mouse	mm10	/mouse-donors/ENCDO956IXV/
ENCSR502WUI	brain	unknown	ectoderm	central_nervous	UBERON:0001891	midbrain	tissue	Mus musculus	Histone ChIP-seq	H3K9ac-mouse	mm10	/mouse-donors/ENCDO956IXV/
ENCSR508HYL	brain	unknown	ectoderm	central_nervous	UBERON:0002028	hindbrain	tissue	Mus musculus	Histone ChIP-seq	H3K36me3-mouse	mm10	/mouse-donors/ENCDO956IXV/
ENCSR510CGB	liver	unknown	endoderm	endocrine	UBERON:0002107	liver	tissue	Mus musculus	Histone ChIP-seq	H3K36me3-mouse	mm10	/mouse-donors/ENCDO956IXV/
ENCSR511LWL	epithelium	unknown	ectoderm	unknown	UBERON:0001049	neural tube	tissue	Mus musculus	Histone ChIP-seq	H3K9ac-mouse	mm10	/mouse-donors/ENCDO469XMJ/
ENCSR511WPK	embryo	unknown	unknown	unknown	UBERON:0012314	embryonic facial prominence	tissue	Mus musculus	Histone ChIP-seq	H3K4me1-mouse	mm10	/mouse-donors/ENCDO956IXV/
ENCSR515XWH	intestine	unknown	endoderm	digestive	UBERON:0000160	intestine	tissue	Mus musculus	Histone ChIP-seq	H3K27me3-mouse	mm10	/mouse-donors/ENCDO956IXV/
ENCSR516KLO	stomach	unknown	endoderm	digestive	UBERON:0000945	stomach	tissue	Mus musculus	Histone ChIP-seq	H3K36me3-mouse	mm10	/mouse-donors/ENCDO469XMJ/
ENCSR516TYD	kidney	unknown	mesoderm	excretory	UBERON:0002113	kidney	tissue	Mus musculus	Histone ChIP-seq	H3K4me2-mouse	mm10	/mouse-donors/ENCDO469XMJ/
ENCSR517UZA	epithelium	unknown	ectoderm	unknown	UBERON:0001049	neural tube	tissue	Mus musculus	Histone ChIP-seq	H3K4me2-mouse	mm10	/mouse-donors/ENCDO956IXV/
ENCSR519DNE	heart	unknown	mesoderm	circulatory	UBERON:0000948	heart	tissue	Mus musculus	Histone ChIP-seq	H3K9ac-mouse	mm10	/mouse-donors/ENCDO469XMJ/
ENCSR522LXN	stomach	unknown	endoderm	digestive	UBERON:0000945	stomach	tissue	Mus musculus	Histone ChIP-seq	H3K4me3-mouse	mm10	/mouse-donors/ENCDO956IXV/
ENCSR523IIH	lung	unknown	endoderm	respiratory	UBERON:0002048	lung	tissue	Mus musculus	Histone ChIP-seq	H3K4me1-mouse	mm10	/mouse-donors/ENCDO469XMJ/
ENCSR525BTK	brain	unknown	ectoderm	central_nervous	UBERON:0001891	midbrain	tissue	Mus musculus	Histone ChIP-seq	H3K4me2-mouse	mm10	/mouse-donors/ENCDO956IXV/
ENCSR526JRI	embryo	unknown	unknown	unknown	UBERON:0012314	embryonic facial prominence	tissue	Mus musculus	Histone ChIP-seq	H3K9me3-mouse	mm10	/mouse-donors/ENCDO956IXV/
ENCSR527EUE	brain	unknown	ectoderm	central_nervous	UBERON:0001890	forebrain	tissue	Mus musculus	Histone ChIP-seq	H3K4me3-mouse	mm10	/mouse-donors/ENCDO956IXV/
ENCSR529ERN	limb	unknown	ectoderm	musculature	UBERON:0002101	limb	tissue	Mus musculus	Histone ChIP-seq	H3K4me1-mouse	mm10	/mouse-donors/ENCDO469XMJ/
ENCSR531RZS	epithelium	unknown	ectoderm	unknown	UBERON:0001049	neural tube	tissue	Mus musculus	Histone ChIP-seq	H3K27ac-mouse	mm10	/mouse-donors/ENCDO956IXV/
ENCSR534HMF	heart	unknown	mesoderm	circulatory	UBERON:0000948	heart	tissue	Mus musculus	Histone ChIP-seq	H3K4me2-mouse	mm10	/mouse-donors/ENCDO469XMJ/
ENCSR535NVF	brain	unknown	ectoderm	central_nervous	UBERON:0001891	midbrain	tissue	Mus musculus	Histone ChIP-seq	H3K36me3-mouse	mm10	/mouse-donors/ENCDO956IXV/
ENCSR536ILV	kidney	unknown	mesoderm	excretory	UBERON:0002113	kidney	tissue	Mus musculus	Histone ChIP-seq	H3K4me3-mouse	mm10	/mouse-donors/ENCDO469XMJ/
ENCSR537AKT	brain	unknown	ectoderm	central_nervous	UBERON:0002028	hindbrain	tissue	Mus musculus	Histone ChIP-seq	H3K4me2-mouse	mm10	/mouse-donors/ENCDO956IXV/
ENCSR538DPG	embryo	unknown	unknown	unknown	UBERON:0012314	embryonic facial prominence	tissue	Mus musculus	Histone ChIP-seq	H3K36me3-mouse	mm10	/mouse-donors/ENCDO956IXV/
ENCSR538SRO	epithelium	unknown	ectoderm	unknown	UBERON:0001049	neural tube	tissue	Mus musculus	Histone ChIP-seq	H3K4me3-mouse	mm10	/mouse-donors/ENCDO956IXV/
ENCSR545BRW	brain	unknown	ectoderm	central_nervous	UBERON:0001891	midbrain	tissue	Mus musculus	Histone ChIP-seq	H3K27me3-mouse	mm10	/mouse-donors/ENCDO956IXV/
ENCSR546ANT	stomach	unknown	endoderm	digestive	UBERON:0000945	stomach	tissue	Mus musculus	Histone ChIP-seq	H3K27ac-mouse	mm10	/mouse-donors/ENCDO956IXV/
ENCSR547PLI	epithelium	unknown	ectoderm	unknown	UBERON:0001049	neural tube	tissue	Mus musculus	Histone ChIP-seq	H3K9ac-mouse	mm10	/mouse-donors/ENCDO956IXV/
ENCSR548BCO	limb	unknown	ectoderm	musculature	UBERON:0002101	limb	tissue	Mus musculus	Histone ChIP-seq	H3K4me1-mouse	mm10	/mouse-donors/ENCDO956IXV/
ENCSR548BKP	stomach	unknown	endoderm	digestive	UBERON:0000945	stomach	tissue	Mus musculus	Histone ChIP-seq	H3K4me1-mouse	mm10	/mouse-donors/ENCDO956IXV/
ENCSR549RVJ	epithelium	unknown	ectoderm	unknown	UBERON:0001049	neural tube	tissue	Mus musculus	Histone ChIP-seq	H3K9me3-mouse	mm10	/mouse-donors/ENCDO956IXV/
ENCSR550QED	liver	unknown	endoderm	endocrine	UBERON:0002107	liver	tissue	Mus musculus	Histone ChIP-seq	H3K27me3-mouse	mm10	/mouse-donors/ENCDO956IXV/
ENCSR551WBK	limb	unknown	ectoderm	musculature	UBERON:0002101	limb	tissue	Mus musculus	ATAC-seq	ATAC-seq	mm10	/mouse-donors/ENCDO956IXV/
ENCSR552ABC	heart	unknown	mesoderm	circulatory	UBERON:0000948	heart	tissue	Mus musculus	ATAC-seq	ATAC-seq	mm10	/mouse-donors/ENCDO956IXV/
ENCSR553IWV	brain	unknown	ectoderm	central_nervous	UBERON:0001891	midbrain	tissue	Mus musculus	Histone ChIP-seq	H3K27ac-mouse	mm10	/mouse-donors/ENCDO956IXV/
ENCSR554JQP	brain	unknown	ectoderm	central_nervous	UBERON:0002037	cerebellum	tissue	Mus musculus	ATAC-seq	ATAC-seq	mm10	/mouse-donors/ENCDO956IXV/
ENCSR554TSO	brain	unknown	ectoderm	central_nervous	UBERON:0001891	midbrain	tissue	Mus musculus	Histone ChIP-seq	H3K4me3-mouse	mm10	/mouse-donors/ENCDO956IXV/
ENCSR556DLJ	stomach	unknown	endoderm	digestive	UBERON:0000945	stomach	tissue	Mus musculus	Histone ChIP-seq	H3K9me3-mouse	mm10	/mouse-donors/ENCDO469XMJ/
ENCSR556ZUY	brain	unknown	ectoderm	central_nervous	UBERON:0001890	forebrain	tissue	Mus musculus	Histone ChIP-seq	H3K4me1-mouse	mm10	/mouse-donors/ENCDO469XMJ/
ENCSR557SVH	heart	unknown	mesoderm	circulatory	UBERON:0000948	heart	tissue	Mus musculus	Histone ChIP-seq	H3K9me3-mouse	mm10	/mouse-donors/ENCDO956IXV/
ENCSR558NWQ	brain	unknown	ectoderm	central_nervous	UBERON:0001890	forebrain	tissue	Mus musculus	Histone ChIP-seq	H3K36me3-mouse	mm10	/mouse-donors/ENCDO956IXV/
ENCSR559FAJ	brain	unknown	ectoderm	central_nervous	UBERON:0001890	forebrain	tissue	Mus musculus	ATAC-seq	ATAC-seq	mm10	/mouse-donors/ENCDO956IXV/
ENCSR560CIG	heart	unknown	mesoderm	circulatory	UBERON:0000948	heart	tissue	Mus musculus	Histone ChIP-seq	H3K36me3-mouse	mm10	/mouse-donors/ENCDO956IXV/
ENCSR561FZE	liver	unknown	endoderm	endocrine	UBERON:0002107	liver	tissue	Mus musculus	DNase-seq	DNase-seq	mm10	/mouse-donors/ENCDO956IXV/
ENCSR564JKR	kidney	unknown	mesoderm	excretory	UBERON:0002113	kidney	tissue	Mus musculus	Histone ChIP-seq	H3K27me3-mouse	mm10	/mouse-donors/ENCDO469XMJ/
ENCSR564XSR	brain	unknown	ectoderm	central_nervous	UBERON:0001890	forebrain	tissue	Mus musculus	Histone ChIP-seq	H3K27me3-mouse	mm10	/mouse-donors/ENCDO956IXV/
ENCSR569DBO	liver	unknown	endoderm	endocrine	UBERON:0002107	liver	tissue	Mus musculus	Histone ChIP-seq	H3K36me3-mouse	mm10	/mouse-donors/ENCDO956IXV/
ENCSR569UCG	kidney	unknown	mesoderm	excretory	UBERON:0002113	kidney	tissue	Mus musculus	Histone ChIP-seq	H3K9ac-mouse	mm10	/mouse-donors/ENCDO469XMJ/
ENCSR570HJI	liver	unknown	endoderm	endocrine	UBERON:0002107	liver	tissue	Mus musculus	Histone ChIP-seq	H3K27me3-mouse	mm10	/mouse-donors/ENCDO956IXV/
ENCSR571HOT	epithelium	unknown	ectoderm	unknown	UBERON:0001049	neural tube	tissue	Mus musculus	Histone ChIP-seq	H3K9ac-mouse	mm10	/mouse-donors/ENCDO956IXV/
ENCSR571WQI	brain	unknown	ectoderm	central_nervous	UBERON:0001891	midbrain	tissue	Mus musculus	Histone ChIP-seq	H3K9me3-mouse	mm10	/mouse-donors/ENCDO956IXV/
ENCSR572KYR	intestine	unknown	endoderm	digestive	UBERON:0000160	intestine	tissue	Mus musculus	Histone ChIP-seq	H3K4me3-mouse	mm10	/mouse-donors/ENCDO956IXV/
ENCSR574VME	heart	unknown	mesoderm	circulatory	UBERON:0000948	heart	tissue	Mus musculus	Histone ChIP-seq	H3K27ac-mouse	mm10	/mouse-donors/ENCDO956IXV/
ENCSR575YLW	lung	unknown	endoderm	respiratory	UBERON:0002048	lung	tissue	Mus musculus	DNase-seq	DNase-seq	mm10	/mouse-donors/ENCDO509HIY/
ENCSR576XBN	brain	unknown	ectoderm	central_nervous	UBERON:0002028	hindbrain	tissue	Mus musculus	Histone ChIP-seq	H3K9ac-mouse	mm10	/mouse-donors/ENCDO956IXV/
ENCSR577SDJ	liver	unknown	endoderm	endocrine	UBERON:0002107	liver	tissue	Mus musculus	Histone ChIP-seq	H3K4me3-mouse	mm10	/mouse-donors/ENCDO956IXV/
ENCSR578RLI	liver	unknown	endoderm	endocrine	UBERON:0002107	liver	tissue	Mus musculus	Histone ChIP-seq	H3K4me2-mouse	mm10	/mouse-donors/ENCDO469XMJ/
ENCSR579RZO	epithelium	unknown	ectoderm	unknown	UBERON:0001049	neural tube	tissue	Mus musculus	Histone ChIP-seq	H3K4me2-mouse	mm10	/mouse-donors/ENCDO469XMJ/
ENCSR579UVB	lung	unknown	endoderm	respiratory	UBERON:0002048	lung	tissue	Mus musculus	Histone ChIP-seq	H3K9me3-mouse	mm10	/mouse-donors/ENCDO956IXV/
ENCSR580MEU	epithelium	unknown	ectoderm	unknown	UBERON:0001049	neural tube	tissue	Mus musculus	Histone ChIP-seq	H3K27me3-mouse	mm10	/mouse-donors/ENCDO956IXV/
ENCSR581EJK	brain	unknown	ectoderm	central_nervous	UBERON:0001891	midbrain	tissue	Mus musculus	Histone ChIP-seq	H3K4me3-mouse	mm10	/mouse-donors/ENCDO956IXV/
ENCSR581FAT	stomach	unknown	endoderm	digestive	UBERON:0000945	stomach	tissue	Mus musculus	Histone ChIP-seq	H3K36me3-mouse	mm10	/mouse-donors/ENCDO469XMJ/
ENCSR581ZXI	spleen	unknown	mesoderm	immune	UBERON:0002106	spleen	tissue	Mus musculus	DNase-seq	DNase-seq	mm10	/mouse-donors/ENCDO509HIY/
ENCSR582IBX	embryo	unknown	unknown	unknown	UBERON:0012314	embryonic facial prominence	tissue	Mus musculus	Histone ChIP-seq	H3K36me3-mouse	mm10	/mouse-donors/ENCDO956IXV/
ENCSR582SPN	heart	unknown	mesoderm	circulatory	UBERON:0000948	heart	tissue	Mus musculus	Histone ChIP-seq	H3K27ac-mouse	mm10	/mouse-donors/ENCDO956IXV/
ENCSR592GQI	heart	unknown	mesoderm	circulatory	UBERON:0000948	heart	tissue	Mus musculus	Histone ChIP-seq	H3K4me3-mouse	mm10	/mouse-donors/ENCDO956IXV/
ENCSR594HUH	brain	unknown	ectoderm	central_nervous	UBERON:0002037	cerebellum	tissue	Mus musculus	DNase-seq	DNase-seq	mm10	/mouse-donors/ENCDO509HIY/
ENCSR594JGI	brain	unknown	ectoderm	central_nervous	UBERON:0002028	hindbrain	tissue	Mus musculus	Histone ChIP-seq	H3K27ac-mouse	mm10	/mouse-donors/ENCDO956IXV/
ENCSR597BGP	stomach	unknown	endoderm	digestive	UBERON:0000945	stomach	tissue	Mus musculus	ATAC-seq	ATAC-seq	mm10	/mouse-donors/ENCDO469XMJ/
ENCSR599GVS	intestine	unknown	endoderm	digestive	UBERON:0000160	intestine	tissue	Mus musculus	Histone ChIP-seq	H3K27ac-mouse	mm10	/mouse-donors/ENCDO956IXV/
ENCSR599PKR	stomach	unknown	endoderm	digestive	UBERON:0000945	stomach	tissue	Mus musculus	Histone ChIP-seq	H3K36me3-mouse	mm10	/mouse-donors/ENCDO956IXV/
ENCSR603MWL	heart	unknown	mesoderm	circulatory	UBERON:0000948	heart	tissue	Mus musculus	ATAC-seq	ATAC-seq	mm10	/mouse-donors/ENCDO956IXV/
ENCSR604AMS	intestine	unknown	endoderm	digestive	UBERON:0000160	intestine	tissue	Mus musculus	Histone ChIP-seq	H3K4me2-mouse	mm10	/mouse-donors/ENCDO956IXV/
ENCSR604DCI	embryo	unknown	unknown	unknown	UBERON:0012314	embryonic facial prominence	tissue	Mus musculus	Histone ChIP-seq	H3K36me3-mouse	mm10	/mouse-donors/ENCDO469XMJ/
ENCSR606AJV	embryo	unknown	unknown	unknown	UBERON:0012314	embryonic facial prominence	tissue	Mus musculus	Histone ChIP-seq	H3K36me3-mouse	mm10	/mouse-donors/ENCDO956IXV/
ENCSR607HIQ	liver	unknown	endoderm	endocrine	UBERON:0002107	liver	tissue	Mus musculus	Histone ChIP-seq	H3K9ac-mouse	mm10	/mouse-donors/ENCDO956IXV/
ENCSR607QZE	kidney	unknown	mesoderm	excretory	UBERON:0002113	kidney	tissue	Mus musculus	Histone ChIP-seq	H3K27me3-mouse	mm10	/mouse-donors/ENCDO956IXV/
ENCSR608QBO	brain	unknown	ectoderm	central_nervous	UBERON:0002028	hindbrain	tissue	Mus musculus	Histone ChIP-seq	H3K4me1-mouse	mm10	/mouse-donors/ENCDO956IXV/
ENCSR609OHJ	liver	unknown	endoderm	endocrine	UBERON:0002107	liver	tissue	Mus musculus	ATAC-seq	ATAC-seq	mm10	/mouse-donors/ENCDO469XMJ/
ENCSR616TJM	liver	unknown	endoderm	endocrine	UBERON:0002107	liver	tissue	Mus musculus	Histone ChIP-seq	H3K27ac-mouse	mm10	/mouse-donors/ENCDO469XMJ/
ENCSR617VBE	brain	unknown	ectoderm	central_nervous	UBERON:0002028	hindbrain	tissue	Mus musculus	Histone ChIP-seq	H3K4me1-mouse	mm10	/mouse-donors/ENCDO469XMJ/
ENCSR618HDK	stomach	unknown	endoderm	digestive	UBERON:0000945	stomach	tissue	Mus musculus	ATAC-seq	ATAC-seq	mm10	/mouse-donors/ENCDO469XMJ/
ENCSR623GSD	brain	unknown	ectoderm	central_nervous	UBERON:0002028	hindbrain	tissue	Mus musculus	ATAC-seq	ATAC-seq	mm10	/mouse-donors/ENCDO956IXV/
ENCSR627OCR	lung	unknown	endoderm	respiratory	UBERON:0002048	lung	tissue	Mus musculus	ATAC-seq	ATAC-seq	mm10	/mouse-donors/ENCDO956IXV/
ENCSR629AFL	limb	unknown	ectoderm	musculature	UBERON:0002101	limb	tissue	Mus musculus	Histone ChIP-seq	H3K9ac-mouse	mm10	/mouse-donors/ENCDO956IXV/
ENCSR630AOU	stomach	unknown	endoderm	digestive	UBERON:0000945	stomach	tissue	Mus musculus	Histone ChIP-seq	H3K9me3-mouse	mm10	/mouse-donors/ENCDO956IXV/
ENCSR631KAJ	heart	unknown	mesoderm	circulatory	UBERON:0000948	heart	tissue	Mus musculus	Histone ChIP-seq	H3K36me3-mouse	mm10	/mouse-donors/ENCDO956IXV/
ENCSR631QAE	limb	unknown	ectoderm	musculature	UBERON:0002101	limb	tissue	Mus musculus	Histone ChIP-seq	H3K4me2-mouse	mm10	/mouse-donors/ENCDO469XMJ/
ENCSR634GFJ	brain	unknown	ectoderm	central_nervous	UBERON:0001890	forebrain	tissue	Mus musculus	Histone ChIP-seq	H3K9me3-mouse	mm10	/mouse-donors/ENCDO956IXV/
ENCSR634ZDI	kidney	unknown	mesoderm	excretory	UBERON:0002113	kidney	tissue	Mus musculus	DNase-seq	DNase-seq	mm10	/mouse-donors/ENCDO509HIY/
ENCSR636NXY	limb	unknown	ectoderm	musculature	UBERON:0002101	limb	tissue	Mus musculus	DNase-seq	DNase-seq	mm10	/mouse-donors/ENCDO956IXV/
ENCSR637CCT	brain	unknown	ectoderm	central_nervous	UBERON:0001891	midbrain	tissue	Mus musculus	Histone ChIP-seq	H3K4me3-mouse	mm10	/mouse-donors/ENCDO956IXV/
ENCSR639DND	intestine	unknown	endoderm	digestive	UBERON:0000160	intestine	tissue	Mus musculus	Histone ChIP-seq	H3K27ac-mouse	mm10	/mouse-donors/ENCDO956IXV/
ENCSR639IQR	limb	unknown	ectoderm	musculature	UBERON:0002101	limb	tissue	Mus musculus	Histone ChIP-seq	H3K36me3-mouse	mm10	/mouse-donors/ENCDO956IXV/
ENCSR639KSW	brain	unknown	ectoderm	central_nervous	UBERON:0002028	hindbrain	tissue	Mus musculus	Histone ChIP-seq	H3K9ac-mouse	mm10	/mouse-donors/ENCDO956IXV/
ENCSR639OQQ	musculature	unknown	unknown	musculature	UBERON:0001388	gastrocnemius	tissue	Mus musculus	DNase-seq	DNase-seq	mm10	/mouse-donors/ENCDO509HIY/
ENCSR641EME	heart	unknown	mesoderm	circulatory	UBERON:0000948	heart	tissue	Mus musculus	Histone ChIP-seq	H3K36me3-mouse	mm10	/mouse-donors/ENCDO469XMJ/
ENCSR642VYW	intestine	unknown	endoderm	digestive	UBERON:0000160	intestine	tissue	Mus musculus	Histone ChIP-seq	H3K27ac-mouse	mm10	/mouse-donors/ENCDO469XMJ/
ENCSR642ZLN	liver	unknown	endoderm	endocrine	UBERON:0002107	liver	tissue	Mus musculus	Histone ChIP-seq	H3K27me3-mouse	mm10	/mouse-donors/ENCDO956IXV/
ENCSR645ETR	embryo	unknown	unknown	unknown	UBERON:0012314	embryonic facial prominence	tissue	Mus musculus	Histone ChIP-seq	H3K4me1-mouse	mm10	/mouse-donors/ENCDO956IXV/
ENCSR647OTD	heart	unknown	mesoderm	circulatory	UBERON:0000948	heart	tissue	Mus musculus	Histone ChIP-seq	H3K4me3-mouse	mm10	/mouse-donors/ENCDO956IXV/
ENCSR650UAC	heart	unknown	mesoderm	circulatory	UBERON:0000948	heart	tissue	Mus musculus	Histone ChIP-seq	H3K4me2-mouse	mm10	/mouse-donors/ENCDO956IXV/
ENCSR652CNN	heart	unknown	mesoderm	circulatory	UBERON:0000948	heart	tissue	Mus musculus	ATAC-seq	ATAC-seq	mm10	/mouse-donors/ENCDO956IXV/
ENCSR653AVN	liver	unknown	endoderm	endocrine	UBERON:0002107	liver	tissue	Mus musculus	Histone ChIP-seq	H3K4me3-mouse	mm10	/mouse-donors/ENCDO469XMJ/
ENCSR654VMK	limb	unknown	ectoderm	musculature	UBERON:0002101	limb	tissue	Mus musculus	Histone ChIP-seq	H3K4me3-mouse	mm10	/mouse-donors/ENCDO956IXV/
ENCSR655WKX	intestine	unknown	endoderm	digestive	UBERON:0000160	intestine	tissue	Mus musculus	DNase-seq	DNase-seq	mm10	/mouse-donors/ENCDO956IXV/
ENCSR656AMS	liver	unknown	endoderm	endocrine	UBERON:0002107	liver	tissue	Mus musculus	Histone ChIP-seq	H3K36me3-mouse	mm10	/mouse-donors/ENCDO469XMJ/
ENCSR658BBG	brain	unknown	ectoderm	central_nervous	UBERON:0001890	forebrain	tissue	Mus musculus	Histone ChIP-seq	H3K27me3-mouse	mm10	/mouse-donors/ENCDO956IXV/
ENCSR658TDS	kidney	unknown	mesoderm	excretory	UBERON:0002113	kidney	tissue	Mus musculus	Histone ChIP-seq	H3K4me2-mouse	mm10	/mouse-donors/ENCDO469XMJ/
ENCSR661GMU	epithelium	unknown	ectoderm	unknown	UBERON:0001049	neural tube	tissue	Mus musculus	DNase-seq	DNase-seq	mm10	/mouse-donors/ENCDO956IXV/
ENCSR661HDP	limb	unknown	ectoderm	musculature	UBERON:0002101	limb	tissue	Mus musculus	DNase-seq	DNase-seq	mm10	/mouse-donors/ENCDO956IXV/
ENCSR662KNY	brain	unknown	ectoderm	central_nervous	UBERON:0002028	hindbrain	tissue	Mus musculus	ATAC-seq	ATAC-seq	mm10	/mouse-donors/ENCDO956IXV/
ENCSR663VWL	heart	unknown	mesoderm	circulatory	UBERON:0000948	heart	tissue	Mus musculus	Histone ChIP-seq	H3K4me1-mouse	mm10	/mouse-donors/ENCDO956IXV/
ENCSR666HFH	eye	neural_cell	ectoderm	sensory	CL:0011107	Muller cell	primary cell	Mus musculus	DNase-seq	DNase-seq	mm10	/mouse-donors/ENCDO956IXV/
ENCSR668BBX	brain	unknown	ectoderm	central_nervous	UBERON:0001890	forebrain	tissue	Mus musculus	Histone ChIP-seq	H3K9me3-mouse	mm10	/mouse-donors/ENCDO956IXV/
ENCSR668EIA	lung	unknown	endoderm	respiratory	UBERON:0002048	lung	tissue	Mus musculus	ATAC-seq	ATAC-seq	mm10	/mouse-donors/ENCDO956IXV/
ENCSR669AQL	kidney	unknown	mesoderm	excretory	UBERON:0002113	kidney	tissue	Mus musculus	Histone ChIP-seq	H3K4me3-mouse	mm10	/mouse-donors/ENCDO469XMJ/
ENCSR670YXP	liver	unknown	endoderm	endocrine	UBERON:0002107	liver	tissue	Mus musculus	Histone ChIP-seq	H3K36me3-mouse	mm10	/mouse-donors/ENCDO469XMJ/
ENCSR671NSS	brain	unknown	ectoderm	central_nervous	UBERON:0001891	midbrain	tissue	Mus musculus	Histone ChIP-seq	H3K27ac-mouse	mm10	/mouse-donors/ENCDO956IXV/
ENCSR671SQM	gonad	unknown	mesoderm	reproductive	UBERON:0000473	testis	tissue	Mus musculus	DNase-seq	DNase-seq	mm10	/mouse-donors/ENCDO509HIY/
ENCSR672ZXY	brain	unknown	ectoderm	central_nervous	UBERON:0001891	midbrain	tissue	Mus musculus	Histone ChIP-seq	H3K27ac-mouse	mm10	/mouse-donors/ENCDO469XMJ/
ENCSR674PZU	kidney	unknown	mesoderm	excretory	UBERON:0002113	kidney	tissue	Mus musculus	Histone ChIP-seq	H3K4me1-mouse	mm10	/mouse-donors/ENCDO469XMJ/
ENCSR675HDX	heart	unknown	mesoderm	circulatory	UBERON:0000948	heart	tissue	Mus musculus	Histone ChIP-seq	H3K27ac-mouse	mm10	/mouse-donors/ENCDO469XMJ/
ENCSR678FIT	brain	unknown	ectoderm	central_nervous	UBERON:0001891	midbrain	tissue	Mus musculus	Histone ChIP-seq	H3K4me1-mouse	mm10	/mouse-donors/ENCDO956IXV/
ENCSR684UWM	stomach	unknown	endoderm	digestive	UBERON:0000945	stomach	tissue	Mus musculus	Histone ChIP-seq	H3K4me3-mouse	mm10	/mouse-donors/ENCDO956IXV/
ENCSR687EAW	connective_tissue	connective_tissue_cell	unknown	unknown	EFO:0001084	3T3-L1	cell line	Mus musculus	DNase-seq	DNase-seq	mm10	/mouse-donors/ENCDO072AAA/
ENCSR687JCD	embryo	unknown	unknown	unknown	UBERON:0000922	embryo	tissue	Mus musculus	DNase-seq	DNase-seq	mm10	/mouse-donors/ENCDO956IXV/
ENCSR688ZOR	heart	unknown	mesoderm	circulatory	UBERON:0000948	heart	tissue	Mus musculus	Histone ChIP-seq	H3K4me3-mouse	mm10	/mouse-donors/ENCDO956IXV/
ENCSR689NXE	brain	unknown	ectoderm	central_nervous	UBERON:0002028	hindbrain	tissue	Mus musculus	Histone ChIP-seq	H3K9me3-mouse	mm10	/mouse-donors/ENCDO469XMJ/
ENCSR690VOH	epithelium	unknown	ectoderm	unknown	UBERON:0001049	neural tube	tissue	Mus musculus	ATAC-seq	ATAC-seq	mm10	/mouse-donors/ENCDO956IXV/
ENCSR691NQH	brain	unknown	ectoderm	central_nervous	UBERON:0001890	forebrain	tissue	Mus musculus	Histone ChIP-seq	H3K27ac-mouse	mm10	/mouse-donors/ENCDO956IXV/
ENCSR692ASO	kidney	unknown	mesoderm	excretory	UBERON:0002113	kidney	tissue	Mus musculus	DNase-seq	DNase-seq	mm10	/mouse-donors/ENCDO509HIY/
ENCSR693UWX	liver	unknown	endoderm	endocrine	UBERON:0002107	liver	tissue	Mus musculus	Histone ChIP-seq	H3K4me2-mouse	mm10	/mouse-donors/ENCDO956IXV/
ENCSR695FPP	brain	unknown	ectoderm	central_nervous	UBERON:0002028	hindbrain	tissue	Mus musculus	Histone ChIP-seq	H3K4me1-mouse	mm10	/mouse-donors/ENCDO956IXV/
ENCSR698WCJ	intestine	unknown	endoderm	digestive	UBERON:0000160	intestine	tissue	Mus musculus	Histone ChIP-seq	H3K9me3-mouse	mm10	/mouse-donors/ENCDO469XMJ/
ENCSR699XHY	heart	unknown	mesoderm	circulatory	UBERON:0000948	heart	tissue	Mus musculus	Histone ChIP-seq	H3K27ac-mouse	mm10	/mouse-donors/ENCDO956IXV/
ENCSR700QBR	epithelium	unknown	ectoderm	unknown	UBERON:0001049	neural tube	tissue	Mus musculus	ATAC-seq	ATAC-seq	mm10	/mouse-donors/ENCDO469XMJ/
ENCSR701GKO	embryo	unknown	unknown	unknown	UBERON:0012314	embryonic facial prominence	tissue	Mus musculus	Histone ChIP-seq	H3K27me3-mouse	mm10	/mouse-donors/ENCDO956IXV/
ENCSR702JYV	brain	unknown	ectoderm	central_nervous	UBERON:0001891	midbrain	tissue	Mus musculus	Histone ChIP-seq	H3K36me3-mouse	mm10	/mouse-donors/ENCDO469XMJ/
ENCSR703TBR	brain	unknown	ectoderm	central_nervous	UBERON:0002028	hindbrain	tissue	Mus musculus	Histone ChIP-seq	H3K9me3-mouse	mm10	/mouse-donors/ENCDO956IXV/
ENCSR704IWS	epithelium	unknown	ectoderm	unknown	UBERON:0001049	neural tube	tissue	Mus musculus	Histone ChIP-seq	H3K4me3-mouse	mm10	/mouse-donors/ENCDO956IXV/
ENCSR706PSQ	brain	unknown	ectoderm	central_nervous	UBERON:0001891	midbrain	tissue	Mus musculus	Histone ChIP-seq	H3K4me2-mouse	mm10	/mouse-donors/ENCDO956IXV/
ENCSR706SZI	embryo	unknown	unknown	unknown	UBERON:0012314	embryonic facial prominence	tissue	Mus musculus	Histone ChIP-seq	H3K9me3-mouse	mm10	/mouse-donors/ENCDO469XMJ/
ENCSR707DZS	brain	unknown	ectoderm	central_nervous	UBERON:0001891	midbrain	tissue	Mus musculus	Histone ChIP-seq	H3K4me2-mouse	mm10	/mouse-donors/ENCDO956IXV/
ENCSR709CLU	limb	unknown	ectoderm	musculature	UBERON:0002101	limb	tissue	Mus musculus	Histone ChIP-seq	H3K27me3-mouse	mm10	/mouse-donors/ENCDO956IXV/
ENCSR711SVB	kidney	unknown	mesoderm	excretory	UBERON:0002113	kidney	tissue	Mus musculus	Histone ChIP-seq	H3K27ac-mouse	mm10	/mouse-donors/ENCDO956IXV/
ENCSR717XCU	brain	unknown	ectoderm	central_nervous	UBERON:0001890	forebrain	tissue	Mus musculus	Histone ChIP-seq	H3K9ac-mouse	mm10	/mouse-donors/ENCDO956IXV/
ENCSR718CAJ	brain	unknown	ectoderm	central_nervous	UBERON:0002028	hindbrain	tissue	Mus musculus	Histone ChIP-seq	H3K9ac-mouse	mm10	/mouse-donors/ENCDO956IXV/
ENCSR721MSV	brain	unknown	ectoderm	central_nervous	UBERON:0002028	hindbrain	tissue	Mus musculus	Histone ChIP-seq	H3K9ac-mouse	mm10	/mouse-donors/ENCDO469XMJ/
ENCSR723IXU	embryo	unknown	unknown	unknown	UBERON:0000922	embryo	tissue	Mus musculus	DNase-seq	DNase-seq	mm10	/mouse-donors/ENCDO956IXV/
ENCSR724UJS	blood	hematopoietic_cell	endoderm	immune	CL:0000815	regulatory T cell	primary cell	Mus musculus	ATAC-seq	ATAC-seq	mm10	/mouse-donors/ENCDO820VCL/
ENCSR730MYK	immune_organ	unknown	endoderm	endocrine	UBERON:0002370	thymus	tissue	Mus musculus	DNase-seq	DNase-seq	mm10	/mouse-donors/ENCDO509HIY/
ENCSR731KRE	brain	unknown	ectoderm	central_nervous	UBERON:0002028	hindbrain	tissue	Mus musculus	Histone ChIP-seq	H3K4me3-mouse	mm10	/mouse-donors/ENCDO956IXV/
ENCSR731OMP	liver	unknown	endoderm	endocrine	UBERON:0002107	liver	tissue	Mus musculus	Histone ChIP-seq	H3K4me2-mouse	mm10	/mouse-donors/ENCDO956IXV/
ENCSR732IZK	spinal_cord	neural_cell	ectoderm	central_nervous	EFO:0007601	MN1	cell line	Mus musculus	DNase-seq	DNase-seq	mm10	/mouse-donors/ENCDO956IXV/
ENCSR732OTZ	kidney	unknown	mesoderm	excretory	UBERON:0002113	kidney	tissue	Mus musculus	ATAC-seq	ATAC-seq	mm10	/mouse-donors/ENCDO956IXV/
ENCSR734IEL	brain	unknown	ectoderm	central_nervous	UBERON:0002028	hindbrain	tissue	Mus musculus	Histone ChIP-seq	H3K9ac-mouse	mm10	/mouse-donors/ENCDO956IXV/
ENCSR735VEJ	brain	unknown	ectoderm	central_nervous	UBERON:0001890	forebrain	tissue	Mus musculus	Histone ChIP-seq	H3K27me3-mouse	mm10	/mouse-donors/ENCDO956IXV/
ENCSR736GVO	brain	unknown	ectoderm	central_nervous	UBERON:0001890	forebrain	tissue	Mus musculus	Histone ChIP-seq	H3K27me3-mouse	mm10	/mouse-donors/ENCDO956IXV/
ENCSR737JHU	brain	unknown	ectoderm	central_nervous	UBERON:0001890	forebrain	tissue	Mus musculus	Histone ChIP-seq	H3K9me3-mouse	mm10	/mouse-donors/ENCDO956IXV/
ENCSR737QWV	limb	unknown	ectoderm	musculature	UBERON:0002101	limb	tissue	Mus musculus	Histone ChIP-seq	H3K27ac-mouse	mm10	/mouse-donors/ENCDO956IXV/
ENCSR739DVM	brain	unknown	ectoderm	central_nervous	UBERON:0001890	forebrain	tissue	Mus musculus	Histone ChIP-seq	H3K4me3-mouse	mm10	/mouse-donors/ENCDO956IXV/
ENCSR740DYF	kidney	unknown	mesoderm	excretory	UBERON:0002113	kidney	tissue	Mus musculus	Histone ChIP-seq	H3K27me3-mouse	mm10	/mouse-donors/ENCDO956IXV/
ENCSR742DUR	lung	unknown	endoderm	respiratory	UBERON:0002048	lung	tissue	Mus musculus	DNase-seq	DNase-seq	mm10	/mouse-donors/ENCDO956IXV/
ENCSR744LCN	lung	unknown	endoderm	respiratory	UBERON:0002048	lung	tissue	Mus musculus	Histone ChIP-seq	H3K9ac-mouse	mm10	/mouse-donors/ENCDO956IXV/
ENCSR747VPY	heart	unknown	mesoderm	circulatory	UBERON:0000948	heart	tissue	Mus musculus	Histone ChIP-seq	H3K4me2-mouse	mm10	/mouse-donors/ENCDO956IXV/
ENCSR747ZXL	brain	unknown	ectoderm	central_nervous	UBERON:0001891	midbrain	tissue	Mus musculus	Histone ChIP-seq	H3K36me3-mouse	mm10	/mouse-donors/ENCDO956IXV/
ENCSR748BQH	heart	unknown	mesoderm	circulatory	UBERON:0000948	heart	tissue	Mus musculus	Histone ChIP-seq	H3K4me2-mouse	mm10	/mouse-donors/ENCDO956IXV/
ENCSR749ILN	heart	unknown	mesoderm	circulatory	UBERON:0000948	heart	tissue	Mus musculus	DNase-seq	DNase-seq	mm10	/mouse-donors/ENCDO956IXV/
ENCSR749PZB	intestine	unknown	endoderm	digestive	UBERON:0000160	intestine	tissue	Mus musculus	Histone ChIP-seq	H3K9ac-mouse	mm10	/mouse-donors/ENCDO956IXV/
ENCSR751AAB	limb	unknown	ectoderm	musculature	UBERON:0002101	limb	tissue	Mus musculus	Histone ChIP-seq	H3K4me1-mouse	mm10	/mouse-donors/ENCDO956IXV/
ENCSR751HEG	heart	unknown	mesoderm	circulatory	UBERON:0000948	heart	tissue	Mus musculus	Histone ChIP-seq	H3K9ac-mouse	mm10	/mouse-donors/ENCDO956IXV/
ENCSR754AXU	brain	unknown	ectoderm	central_nervous	UBERON:0001891	midbrain	tissue	Mus musculus	Histone ChIP-seq	H3K9me3-mouse	mm10	/mouse-donors/ENCDO956IXV/
ENCSR755PMX	embryo	unknown	unknown	unknown	UBERON:0012314	embryonic facial prominence	tissue	Mus musculus	Histone ChIP-seq	H3K9ac-mouse	mm10	/mouse-donors/ENCDO956IXV/
ENCSR755SGK	brain	unknown	ectoderm	central_nervous	UBERON:0001891	midbrain	tissue	Mus musculus	Histone ChIP-seq	H3K4me2-mouse	mm10	/mouse-donors/ENCDO469XMJ/
ENCSR756SPS	brain	unknown	ectoderm	central_nervous	UBERON:0001890	forebrain	tissue	Mus musculus	DNase-seq	DNase-seq	mm10	/mouse-donors/ENCDO956IXV/
ENCSR758FWH	lung	unknown	endoderm	respiratory	UBERON:0002048	lung	tissue	Mus musculus	Histone ChIP-seq	H3K27me3-mouse	mm10	/mouse-donors/ENCDO956IXV/
ENCSR758IRM	kidney	unknown	mesoderm	excretory	UBERON:0002113	kidney	tissue	Mus musculus	ATAC-seq	ATAC-seq	mm10	/mouse-donors/ENCDO469XMJ/
ENCSR758UAI	embryo	unknown	unknown	unknown	UBERON:0012314	embryonic facial prominence	tissue	Mus musculus	Histone ChIP-seq	H3K4me2-mouse	mm10	/mouse-donors/ENCDO956IXV/
ENCSR759RVE	limb	unknown	ectoderm	musculature	UBERON:0002101	limb	tissue	Mus musculus	Histone ChIP-seq	H3K4me2-mouse	mm10	/mouse-donors/ENCDO956IXV/
ENCSR764UIE	brain	unknown	ectoderm	central_nervous	UBERON:0001891	midbrain	tissue	Mus musculus	Histone ChIP-seq	H3K36me3-mouse	mm10	/mouse-donors/ENCDO956IXV/
ENCSR765JWZ	embryo	unknown	unknown	unknown	UBERON:0012314	embryonic facial prominence	tissue	Mus musculus	Histone ChIP-seq	H3K4me3-mouse	mm10	/mouse-donors/ENCDO956IXV/
ENCSR765SJF	limb	unknown	ectoderm	musculature	UBERON:0002101	limb	tissue	Mus musculus	Histone ChIP-seq	H3K27me3-mouse	mm10	/mouse-donors/ENCDO469XMJ/
ENCSR765UOU	brain	unknown	ectoderm	central_nervous	UBERON:0001891	midbrain	tissue	Mus musculus	Histone ChIP-seq	H3K9me3-mouse	mm10	/mouse-donors/ENCDO956IXV/
ENCSR767AJS	brain	unknown	ectoderm	central_nervous	UBERON:0001891	midbrain	tissue	Mus musculus	DNase-seq	DNase-seq	mm10	/mouse-donors/ENCDO956IXV/
ENCSR769ITO	brain	unknown	ectoderm	central_nervous	UBERON:0001891	midbrain	tissue	Mus musculus	Histone ChIP-seq	H3K9me3-mouse	mm10	/mouse-donors/ENCDO956IXV/
ENCSR770OXU	liver	unknown	endoderm	endocrine	UBERON:0002107	liver	tissue	Mus musculus	Histone ChIP-seq	H3K4me1-mouse	mm10	/mouse-donors/ENCDO956IXV/
ENCSR771ILS	brain	unknown	ectoderm	central_nervous	UBERON:0002028	hindbrain	tissue	Mus musculus	Histone ChIP-seq	H3K4me2-mouse	mm10	/mouse-donors/ENCDO469XMJ/
ENCSR773EGV	lung	unknown	endoderm	respiratory	UBERON:0002048	lung	tissue	Mus musculus	Histone ChIP-seq	H3K9me3-mouse	mm10	/mouse-donors/ENCDO956IXV/
ENCSR773SAG	brain	unknown	ectoderm	central_nervous	UBERON:0001891	midbrain	tissue	Mus musculus	DNase-seq	DNase-seq	mm10	/mouse-donors/ENCDO956IXV/
ENCSR774TQO	embryo	unknown	unknown	unknown	UBERON:0000922	embryo	tissue	Mus musculus	DNase-seq	DNase-seq	mm10	/mouse-donors/ENCDO956IXV/
ENCSR775YJL	embryo	unknown	unknown	unknown	UBERON:0012314	embryonic facial prominence	tissue	Mus musculus	DNase-seq	DNase-seq	mm10	/mouse-donors/ENCDO956IXV/
ENCSR776QRL	epithelium	unknown	ectoderm	unknown	UBERON:0001049	neural tube	tissue	Mus musculus	Histone ChIP-seq	H3K36me3-mouse	mm10	/mouse-donors/ENCDO469XMJ/
ENCSR776RJR	lung	unknown	endoderm	respiratory	UBERON:0002048	lung	tissue	Mus musculus	Histone ChIP-seq	H3K36me3-mouse	mm10	/mouse-donors/ENCDO956IXV/
ENCSR779MSI	embryo	unknown	unknown	unknown	UBERON:0012314	embryonic facial prominence	tissue	Mus musculus	Histone ChIP-seq	H3K9me3-mouse	mm10	/mouse-donors/ENCDO956IXV/
ENCSR780NWL	embryo	unknown	unknown	unknown	UBERON:0012314	embryonic facial prominence	tissue	Mus musculus	Histone ChIP-seq	H3K9ac-mouse	mm10	/mouse-donors/ENCDO956IXV/
ENCSR781ORQ	heart	unknown	mesoderm	circulatory	UBERON:0000948	heart	tissue	Mus musculus	Histone ChIP-seq	H3K27me3-mouse	mm10	/mouse-donors/ENCDO956IXV/
ENCSR782DEA	heart	unknown	mesoderm	circulatory	UBERON:0000948	heart	tissue	Mus musculus	Histone ChIP-seq	H3K4me3-mouse	mm10	/mouse-donors/ENCDO956IXV/
ENCSR782DGO	heart	unknown	mesoderm	circulatory	UBERON:0000948	heart	tissue	Mus musculus	Histone ChIP-seq	H3K4me1-mouse	mm10	/mouse-donors/ENCDO956IXV/
ENCSR782SUW	brain	unknown	ectoderm	central_nervous	UBERON:0001890	forebrain	tissue	Mus musculus	Histone ChIP-seq	H3K4me2-mouse	mm10	/mouse-donors/ENCDO956IXV/
ENCSR784TLR	brain	unknown	ectoderm	central_nervous	UBERON:0002028	hindbrain	tissue	Mus musculus	Histone ChIP-seq	H3K27ac-mouse	mm10	/mouse-donors/ENCDO956IXV/
ENCSR785NEL	liver	unknown	endoderm	endocrine	UBERON:0002107	liver	tissue	Mus musculus	ATAC-seq	ATAC-seq	mm10	/mouse-donors/ENCDO956IXV/
ENCSR789AYI	liver	unknown	endoderm	endocrine	UBERON:0002107	liver	tissue	Mus musculus	DNase-seq	DNase-seq	mm10	/mouse-donors/ENCDO956IXV/
ENCSR790LOX	heart	unknown	mesoderm	circulatory	UBERON:0000948	heart	tissue	Mus musculus	Histone ChIP-seq	H3K27me3-mouse	mm10	/mouse-donors/ENCDO469XMJ/
ENCSR791AJY	brain	unknown	ectoderm	central_nervous	UBERON:0001890	forebrain	tissue	Mus musculus	DNase-seq	DNase-seq	mm10	/mouse-donors/ENCDO956IXV/
ENCSR793RAV	bone_element	hematopoietic_cell	mesoderm	circulatory	CL:0000765	erythroblast	primary cell	Mus musculus	ATAC-seq	ATAC-seq	mm10	/mouse-donors/ENCDO072AAA/
ENCSR795UOC	liver	unknown	endoderm	endocrine	UBERON:0002107	liver	tissue	Mus musculus	Histone ChIP-seq	H3K9ac-mouse	mm10	/mouse-donors/ENCDO956IXV/
ENCSR797EYS	brain	unknown	ectoderm	central_nervous	UBERON:0002028	hindbrain	tissue	Mus musculus	Histone ChIP-seq	H3K27ac-mouse	mm10	/mouse-donors/ENCDO956IXV/
ENCSR798FDL	brain	unknown	ectoderm	central_nervous	UBERON:0002028	hindbrain	tissue	Mus musculus	ATAC-seq	ATAC-seq	mm10	/mouse-donors/ENCDO469XMJ/
ENCSR798VHN	stomach	unknown	endoderm	digestive	UBERON:0000945	stomach	tissue	Mus musculus	Histone ChIP-seq	H3K9ac-mouse	mm10	/mouse-donors/ENCDO956IXV/
ENCSR802RET	liver	unknown	endoderm	endocrine	UBERON:0002107	liver	tissue	Mus musculus	Histone ChIP-seq	H3K27ac-mouse	mm10	/mouse-donors/ENCDO956IXV/
ENCSR809NWL	brain	unknown	ectoderm	central_nervous	UBERON:0002028	hindbrain	tissue	Mus musculus	Histone ChIP-seq	H3K36me3-mouse	mm10	/mouse-donors/ENCDO956IXV/
ENCSR810EOA	limb	unknown	ectoderm	musculature	UBERON:0002101	limb	tissue	Mus musculus	Histone ChIP-seq	H3K4me1-mouse	mm10	/mouse-donors/ENCDO956IXV/
ENCSR810HQR	brain	unknown	ectoderm	central_nervous	UBERON:0001890	forebrain	tissue	Mus musculus	ATAC-seq	ATAC-seq	mm10	/mouse-donors/ENCDO469XMJ/
ENCSR813SCQ	embryo	unknown	unknown	unknown	UBERON:0012314	embryonic facial prominence	tissue	Mus musculus	Histone ChIP-seq	H3K27ac-mouse	mm10	/mouse-donors/ENCDO956IXV/
ENCSR819QOJ	brain	unknown	ectoderm	central_nervous	UBERON:0001891	midbrain	tissue	Mus musculus	ATAC-seq	ATAC-seq	mm10	/mouse-donors/ENCDO956IXV/
ENCSR820ACB	heart	unknown	mesoderm	circulatory	UBERON:0000948	heart	tissue	Mus musculus	ATAC-seq	ATAC-seq	mm10	/mouse-donors/ENCDO956IXV/
ENCSR821GHK	kidney	unknown	mesoderm	excretory	UBERON:0002113	kidney	tissue	Mus musculus	Histone ChIP-seq	H3K9me3-mouse	mm10	/mouse-donors/ENCDO956IXV/
ENCSR825OWH	lung	unknown	endoderm	respiratory	UBERON:0002048	lung	tissue	Mus musculus	Histone ChIP-seq	H3K4me1-mouse	mm10	/mouse-donors/ENCDO469XMJ/
ENCSR825ZJV	brain	unknown	ectoderm	central_nervous	UBERON:0001890	forebrain	tissue	Mus musculus	Histone ChIP-seq	H3K27ac-mouse	mm10	/mouse-donors/ENCDO956IXV/
ENCSR826JKN	blood	hematopoietic_cell	unknown	immune	NTR:0004148	activated regulatory T-cell	primary cell	Mus musculus	ATAC-seq	ATAC-seq	mm10	/mouse-donors/ENCDO820VCL/
ENCSR826TJQ	epithelium	unknown	ectoderm	unknown	UBERON:0001049	neural tube	tissue	Mus musculus	Histone ChIP-seq	H3K4me1-mouse	mm10	/mouse-donors/ENCDO956IXV/
ENCSR829YGD	intestine	unknown	endoderm	digestive	UBERON:0000160	intestine	tissue	Mus musculus	Histone ChIP-seq	H3K4me1-mouse	mm10	/mouse-donors/ENCDO956IXV/
ENCSR831EKS	brain	unknown	ectoderm	central_nervous	UBERON:0002028	hindbrain	tissue	Mus musculus	Histone ChIP-seq	H3K4me2-mouse	mm10	/mouse-donors/ENCDO956IXV/
ENCSR831YAX	brain	unknown	ectoderm	central_nervous	UBERON:0001890	forebrain	tissue	Mus musculus	Histone ChIP-seq	H3K27me3-mouse	mm10	/mouse-donors/ENCDO469XMJ/
ENCSR835BZO	brain	unknown	ectoderm	central_nervous	UBERON:0001890	forebrain	tissue	Mus musculus	Histone ChIP-seq	H3K4me3-mouse	mm10	/mouse-donors/ENCDO956IXV/
ENCSR836PUC	brain	unknown	ectoderm	central_nervous	UBERON:0001890	forebrain	tissue	Mus musculus	ATAC-seq	ATAC-seq	mm10	/mouse-donors/ENCDO956IXV/
ENCSR837SKW	brain	unknown	ectoderm	central_nervous	UBERON:0002028	hindbrain	tissue	Mus musculus	Histone ChIP-seq	H3K27me3-mouse	mm10	/mouse-donors/ENCDO956IXV/
ENCSR837TJD	adrenal_gland	unknown	ectoderm	endocrine	UBERON:0002369	adrenal gland	tissue	Mus musculus	DNase-seq	DNase-seq	mm10	/mouse-donors/ENCDO509HIY/
ENCSR839WFP	lung	unknown	endoderm	respiratory	UBERON:0002048	lung	tissue	Mus musculus	Histone ChIP-seq	H3K4me3-mouse	mm10	/mouse-donors/ENCDO469XMJ/
ENCSR840QFC	heart	unknown	mesoderm	circulatory	UBERON:0000948	heart	tissue	Mus musculus	Histone ChIP-seq	H3K36me3-mouse	mm10	/mouse-donors/ENCDO956IXV/
ENCSR846PJO	heart	unknown	mesoderm	circulatory	UBERON:0000948	heart	tissue	Mus musculus	Histone ChIP-seq	H3K27ac-mouse	mm10	/mouse-donors/ENCDO956IXV/
ENCSR846ZCW	liver	unknown	endoderm	endocrine	UBERON:0002107	liver	tissue	Mus musculus	Histone ChIP-seq	H3K9me3-mouse	mm10	/mouse-donors/ENCDO956IXV/
ENCSR846ZTT	kidney	unknown	mesoderm	excretory	UBERON:0002113	kidney	tissue	Mus musculus	Histone ChIP-seq	H3K4me2-mouse	mm10	/mouse-donors/ENCDO956IXV/
ENCSR855NKG	liver	unknown	endoderm	endocrine	UBERON:0002107	liver	tissue	Mus musculus	Histone ChIP-seq	H3K9me3-mouse	mm10	/mouse-donors/ENCDO956IXV/
ENCSR857GQI	brain	unknown	ectoderm	central_nervous	UBERON:0001891	midbrain	tissue	Mus musculus	Histone ChIP-seq	H3K27me3-mouse	mm10	/mouse-donors/ENCDO956IXV/
ENCSR857MYS	embryo	embryonic_cell	unknown	unknown	EFO:0007751	E14TG2a.4	cell line	Mus musculus	Histone ChIP-seq	H3K9me3-mouse	mm10	/mouse-donors/ENCDO015AAA/
ENCSR858AUB	lung	unknown	endoderm	respiratory	UBERON:0002048	lung	tissue	Mus musculus	Histone ChIP-seq	H3K4me1-mouse	mm10	/mouse-donors/ENCDO956IXV/
ENCSR861MUP	lung	unknown	endoderm	respiratory	UBERON:0002048	lung	tissue	Mus musculus	Histone ChIP-seq	H3K27me3-mouse	mm10	/mouse-donors/ENCDO956IXV/
ENCSR862JVD	blood	hematopoietic_cell	mesoderm	immune	CL:0000576	monocyte	primary cell	Mus musculus	ATAC-seq	ATAC-seq	mm10	/mouse-donors/ENCDO072AAA/
ENCSR863VHE	limb	unknown	ectoderm	musculature	UBERON:0002101	limb	tissue	Mus musculus	Histone ChIP-seq	H3K27ac-mouse	mm10	/mouse-donors/ENCDO956IXV/
ENCSR864DSI	brain	unknown	ectoderm	central_nervous	UBERON:0001891	midbrain	tissue	Mus musculus	Histone ChIP-seq	H3K9me3-mouse	mm10	/mouse-donors/ENCDO956IXV/
ENCSR864OWV	brain	unknown	ectoderm	central_nervous	UBERON:0002028	hindbrain	tissue	Mus musculus	Histone ChIP-seq	H3K36me3-mouse	mm10	/mouse-donors/ENCDO956IXV/
ENCSR868FWZ	liver	unknown	endoderm	endocrine	UBERON:0002107	liver	tissue	Mus musculus	Histone ChIP-seq	H3K9ac-mouse	mm10	/mouse-donors/ENCDO956IXV/
ENCSR871CGP	limb	unknown	ectoderm	musculature	UBERON:0002101	limb	tissue	Mus musculus	Histone ChIP-seq	H3K36me3-mouse	mm10	/mouse-donors/ENCDO469XMJ/
ENCSR871KVM	intestine	unknown	endoderm	digestive	UBERON:0000160	intestine	tissue	Mus musculus	Histone ChIP-seq	H3K27me3-mouse	mm10	/mouse-donors/ENCDO956IXV/
ENCSR871YCT	limb	unknown	ectoderm	musculature	UBERON:0002101	limb	tissue	Mus musculus	Histone ChIP-seq	H3K36me3-mouse	mm10	/mouse-donors/ENCDO956IXV/
ENCSR872WGX	stomach	unknown	endoderm	digestive	UBERON:0000945	stomach	tissue	Mus musculus	Histone ChIP-seq	H3K36me3-mouse	mm10	/mouse-donors/ENCDO956IXV/
ENCSR875KRK	brain	unknown	ectoderm	central_nervous	UBERON:0001890	forebrain	tissue	Mus musculus	Histone ChIP-seq	H3K4me1-mouse	mm10	/mouse-donors/ENCDO956IXV/
ENCSR875ZAO	heart	unknown	mesoderm	circulatory	UBERON:0000948	heart	tissue	Mus musculus	Histone ChIP-seq	H3K4me3-mouse	mm10	/mouse-donors/ENCDO469XMJ/
ENCSR876SYO	embryo	unknown	unknown	unknown	UBERON:0012314	embryonic facial prominence	tissue	Mus musculus	ATAC-seq	ATAC-seq	mm10	/mouse-donors/ENCDO469XMJ/
ENCSR883ASH	kidney	unknown	mesoderm	excretory	UBERON:0002113	kidney	tissue	Mus musculus	Histone ChIP-seq	H3K4me1-mouse	mm10	/mouse-donors/ENCDO956IXV/
ENCSR884MYD	lung	unknown	endoderm	respiratory	UBERON:0002048	lung	tissue	Mus musculus	Histone ChIP-seq	H3K27ac-mouse	mm10	/mouse-donors/ENCDO469XMJ/
ENCSR886DWH	embryo	unknown	unknown	unknown	UBERON:0012314	embryonic facial prominence	tissue	Mus musculus	Histone ChIP-seq	H3K4me2-mouse	mm10	/mouse-donors/ENCDO469XMJ/
ENCSR886IHN	heart	unknown	mesoderm	circulatory	UBERON:0000948	heart	tissue	Mus musculus	Histone ChIP-seq	H3K4me1-mouse	mm10	/mouse-donors/ENCDO956IXV/
ENCSR889MYY	liver	unknown	endoderm	endocrine	UBERON:0002107	liver	tissue	Mus musculus	Histone ChIP-seq	H3K9ac-mouse	mm10	/mouse-donors/ENCDO956IXV/
ENCSR889WQX	brain	unknown	ectoderm	central_nervous	UBERON:0001870	frontal cortex	tissue	Mus musculus	ATAC-seq	ATAC-seq	mm10	/mouse-donors/ENCDO956IXV/
ENCSR890ACP	limb	unknown	ectoderm	musculature	UBERON:0002101	limb	tissue	Mus musculus	Histone ChIP-seq	H3K9me3-mouse	mm10	/mouse-donors/ENCDO956IXV/
ENCSR891SAW	epithelium	unknown	ectoderm	unknown	UBERON:0001049	neural tube	tissue	Mus musculus	Histone ChIP-seq	H3K27ac-mouse	mm10	/mouse-donors/ENCDO956IXV/
ENCSR894HWV	extraembryonic_component	unknown	unknown	unknown	UBERON:0001040	yolk sac	tissue	Mus musculus	DNase-seq	DNase-seq	mm10	/mouse-donors/ENCDO956IXV/
ENCSR894JAS	brain	unknown	ectoderm	central_nervous	UBERON:0001890	forebrain	tissue	Mus musculus	Histone ChIP-seq	H3K9me3-mouse	mm10	/mouse-donors/ENCDO956IXV/
ENCSR895BMP	lung	unknown	endoderm	respiratory	UBERON:0002048	lung	tissue	Mus musculus	Histone ChIP-seq	H3K27ac-mouse	mm10	/mouse-donors/ENCDO956IXV/
ENCSR896XIN	limb	unknown	ectoderm	musculature	UBERON:0002101	limb	tissue	Mus musculus	ATAC-seq	ATAC-seq	mm10	/mouse-donors/ENCDO956IXV/
ENCSR897WBY	limb	unknown	ectoderm	musculature	UBERON:0002101	limb	tissue	Mus musculus	Histone ChIP-seq	H3K27ac-mouse	mm10	/mouse-donors/ENCDO956IXV/
ENCSR898WIS	liver	unknown	endoderm	endocrine	UBERON:0002107	liver	tissue	Mus musculus	Histone ChIP-seq	H3K9ac-mouse	mm10	/mouse-donors/ENCDO469XMJ/
ENCSR903GMO	brain	unknown	ectoderm	central_nervous	UBERON:0001890	forebrain	tissue	Mus musculus	ATAC-seq	ATAC-seq	mm10	/mouse-donors/ENCDO956IXV/
ENCSR905FFU	limb	unknown	ectoderm	musculature	UBERON:0002101	limb	tissue	Mus musculus	Histone ChIP-seq	H3K27ac-mouse	mm10	/mouse-donors/ENCDO956IXV/
ENCSR906RTN	limb	unknown	ectoderm	musculature	UBERON:0002101	limb	tissue	Mus musculus	Histone ChIP-seq	H3K27me3-mouse	mm10	/mouse-donors/ENCDO956IXV/
ENCSR906UJW	brain	unknown	ectoderm	central_nervous	UBERON:0001890	forebrain	tissue	Mus musculus	Histone ChIP-seq	H3K4me2-mouse	mm10	/mouse-donors/ENCDO469XMJ/
ENCSR907CPZ	stomach	unknown	endoderm	digestive	UBERON:0000945	stomach	tissue	Mus musculus	Histone ChIP-seq	H3K4me1-mouse	mm10	/mouse-donors/ENCDO956IXV/
ENCSR912IXU	kidney	unknown	mesoderm	excretory	UBERON:0002113	kidney	tissue	Mus musculus	Histone ChIP-seq	H3K9ac-mouse	mm10	/mouse-donors/ENCDO956IXV/
ENCSR914PYX	bone_element	hematopoietic_cell	mesoderm	unknown	CL:0000049	common myeloid progenitor	primary cell	Mus musculus	ATAC-seq	ATAC-seq	mm10	/mouse-donors/ENCDO072AAA/
ENCSR914QGB	embryo	unknown	unknown	unknown	UBERON:0012314	embryonic facial prominence	tissue	Mus musculus	Histone ChIP-seq	H3K4me1-mouse	mm10	/mouse-donors/ENCDO956IXV/
ENCSR916CBN	stomach	unknown	endoderm	digestive	UBERON:0000945	stomach	tissue	Mus musculus	Histone ChIP-seq	H3K4me3-mouse	mm10	/mouse-donors/ENCDO469XMJ/
ENCSR918ZSJ	epithelium	unknown	ectoderm	unknown	UBERON:0001049	neural tube	tissue	Mus musculus	Histone ChIP-seq	H3K4me1-mouse	mm10	/mouse-donors/ENCDO956IXV/
ENCSR919DDC	intestine	unknown	endoderm	digestive	UBERON:0000160	intestine	tissue	Mus musculus	Histone ChIP-seq	H3K36me3-mouse	mm10	/mouse-donors/ENCDO956IXV/
ENCSR921ILW	brain	unknown	ectoderm	central_nervous	UBERON:0002028	hindbrain	tissue	Mus musculus	Histone ChIP-seq	H3K4me1-mouse	mm10	/mouse-donors/ENCDO956IXV/
ENCSR924FJQ	lung	unknown	endoderm	respiratory	UBERON:0002048	lung	tissue	Mus musculus	Histone ChIP-seq	H3K4me2-mouse	mm10	/mouse-donors/ENCDO469XMJ/
ENCSR928CYU	brain	unknown	ectoderm	central_nervous	UBERON:0002028	hindbrain	tissue	Mus musculus	Histone ChIP-seq	H3K4me3-mouse	mm10	/mouse-donors/ENCDO956IXV/
ENCSR928IYZ	epithelium	unknown	ectoderm	unknown	UBERON:0001049	neural tube	tissue	Mus musculus	Histone ChIP-seq	H3K27me3-mouse	mm10	/mouse-donors/ENCDO956IXV/
ENCSR929GXP	brain	unknown	ectoderm	central_nervous	UBERON:0001891	midbrain	tissue	Mus musculus	Histone ChIP-seq	H3K27me3-mouse	mm10	/mouse-donors/ENCDO469XMJ/
ENCSR929SEW	stomach	unknown	endoderm	digestive	UBERON:0000945	stomach	tissue	Mus musculus	Histone ChIP-seq	H3K27ac-mouse	mm10	/mouse-donors/ENCDO956IXV/
ENCSR930AFR	epithelium	unknown	ectoderm	unknown	UBERON:0001049	neural tube	tissue	Mus musculus	Histone ChIP-seq	H3K9me3-mouse	mm10	/mouse-donors/ENCDO956IXV/
ENCSR932BNP	liver	unknown	endoderm	endocrine	UBERON:0002107	liver	tissue	Mus musculus	Histone ChIP-seq	H3K36me3-mouse	mm10	/mouse-donors/ENCDO956IXV/
ENCSR935RRY	immune_organ	unknown	endoderm	endocrine	UBERON:0002370	thymus	tissue	Mus musculus	DNase-seq	DNase-seq	mm10	/mouse-donors/ENCDO956IXV/
ENCSR938MUD	limb	unknown	ectoderm	musculature	UBERON:0002101	limb	tissue	Mus musculus	Histone ChIP-seq	H3K4me3-mouse	mm10	/mouse-donors/ENCDO956IXV/
ENCSR940CMI	stomach	unknown	endoderm	digestive	UBERON:0000945	stomach	tissue	Mus musculus	Histone ChIP-seq	H3K4me1-mouse	mm10	/mouse-donors/ENCDO469XMJ/
ENCSR943QUH	limb	unknown	ectoderm	musculature	UBERON:0002101	limb	tissue	Mus musculus	Histone ChIP-seq	H3K9me3-mouse	mm10	/mouse-donors/ENCDO956IXV/
ENCSR944XPB	brain	unknown	ectoderm	central_nervous	UBERON:0001890	forebrain	tissue	Mus musculus	Histone ChIP-seq	H3K27me3-mouse	mm10	/mouse-donors/ENCDO956IXV/
ENCSR946JEA	stomach	unknown	endoderm	digestive	UBERON:0000945	stomach	tissue	Mus musculus	Histone ChIP-seq	H3K27me3-mouse	mm10	/mouse-donors/ENCDO956IXV/
ENCSR946RLM	intestine	unknown	endoderm	digestive	UBERON:0000160	intestine	tissue	Mus musculus	Histone ChIP-seq	H3K9ac-mouse	mm10	/mouse-donors/ENCDO469XMJ/
ENCSR947QOH	brain	unknown	ectoderm	central_nervous	UBERON:0002028	hindbrain	tissue	Mus musculus	Histone ChIP-seq	H3K4me2-mouse	mm10	/mouse-donors/ENCDO956IXV/
ENCSR948RYN	liver	unknown	endoderm	endocrine	UBERON:0002107	liver	tissue	Mus musculus	Histone ChIP-seq	H3K9ac-mouse	mm10	/mouse-donors/ENCDO956IXV/
ENCSR948VPV	brain	unknown	ectoderm	central_nervous	UBERON:0001891	midbrain	tissue	Mus musculus	Histone ChIP-seq	H3K9me3-mouse	mm10	/mouse-donors/ENCDO469XMJ/
ENCSR951UWY	brain	unknown	ectoderm	central_nervous	UBERON:0001891	midbrain	tissue	Mus musculus	Histone ChIP-seq	H3K36me3-mouse	mm10	/mouse-donors/ENCDO469XMJ/
ENCSR953HNY	kidney	unknown	mesoderm	excretory	UBERON:0002113	kidney	tissue	Mus musculus	Histone ChIP-seq	H3K4me3-mouse	mm10	/mouse-donors/ENCDO956IXV/
ENCSR953KTY	intestine	unknown	endoderm	digestive	UBERON:0000160	intestine	tissue	Mus musculus	Histone ChIP-seq	H3K36me3-mouse	mm10	/mouse-donors/ENCDO469XMJ/
ENCSR953LFI	brain	unknown	ectoderm	central_nervous	UBERON:0002028	hindbrain	tissue	Mus musculus	Histone ChIP-seq	H3K27me3-mouse	mm10	/mouse-donors/ENCDO469XMJ/
ENCSR956ZCG	heart	unknown	mesoderm	circulatory	UBERON:0000948	heart	tissue	Mus musculus	Histone ChIP-seq	H3K9ac-mouse	mm10	/mouse-donors/ENCDO956IXV/
ENCSR959HKR	embryo	unknown	unknown	unknown	UBERON:0012314	embryonic facial prominence	tissue	Mus musculus	DNase-seq	DNase-seq	mm10	/mouse-donors/ENCDO956IXV/
ENCSR961MEP	limb	unknown	ectoderm	musculature	UBERON:0002101	limb	tissue	Mus musculus	Histone ChIP-seq	H3K9me3-mouse	mm10	/mouse-donors/ENCDO956IXV/
ENCSR961PNM	kidney	unknown	mesoderm	excretory	UBERON:0002113	kidney	tissue	Mus musculus	Histone ChIP-seq	H3K9ac-mouse	mm10	/mouse-donors/ENCDO956IXV/
ENCSR961SMM	intestine	unknown	endoderm	digestive	UBERON:0000160	intestine	tissue	Mus musculus	ATAC-seq	ATAC-seq	mm10	/mouse-donors/ENCDO956IXV/
ENCSR962MBB	brain	unknown	ectoderm	central_nervous	UBERON:0002028	hindbrain	tissue	Mus musculus	Histone ChIP-seq	H3K36me3-mouse	mm10	/mouse-donors/ENCDO956IXV/
ENCSR963OLG	heart	unknown	mesoderm	circulatory	UBERON:0000948	heart	tissue	Mus musculus	Histone ChIP-seq	H3K27me3-mouse	mm10	/mouse-donors/ENCDO956IXV/
ENCSR964RRJ	embryo	unknown	unknown	unknown	UBERON:0012314	embryonic facial prominence	tissue	Mus musculus	Histone ChIP-seq	H3K9ac-mouse	mm10	/mouse-donors/ENCDO469XMJ/
ENCSR965JWF	heart	unknown	mesoderm	circulatory	UBERON:0000948	heart	tissue	Mus musculus	Histone ChIP-seq	H3K9me3-mouse	mm10	/mouse-donors/ENCDO469XMJ/
ENCSR966AIB	brain	unknown	ectoderm	central_nervous	UBERON:0001890	forebrain	tissue	Mus musculus	Histone ChIP-seq	H3K27ac-mouse	mm10	/mouse-donors/ENCDO956IXV/
ENCSR966ORC	intestine	unknown	endoderm	digestive	UBERON:0000160	intestine	tissue	Mus musculus	ATAC-seq	ATAC-seq	mm10	/mouse-donors/ENCDO956IXV/
ENCSR966RAG	liver	unknown	endoderm	endocrine	UBERON:0002107	liver	tissue	Mus musculus	Histone ChIP-seq	H3K9ac-mouse	mm10	/mouse-donors/ENCDO469XMJ/
ENCSR966TCN	brain	unknown	ectoderm	central_nervous	UBERON:0001891	midbrain	tissue	Mus musculus	Histone ChIP-seq	H3K27me3-mouse	mm10	/mouse-donors/ENCDO956IXV/
ENCSR968NPX	heart	unknown	mesoderm	circulatory	UBERON:0000948	heart	tissue	Mus musculus	Histone ChIP-seq	H3K9ac-mouse	mm10	/mouse-donors/ENCDO956IXV/
ENCSR969CPK	stomach	unknown	endoderm	digestive	UBERON:0000945	stomach	tissue	Mus musculus	Histone ChIP-seq	H3K27me3-mouse	mm10	/mouse-donors/ENCDO469XMJ/
ENCSR969NXN	lung	unknown	endoderm	respiratory	UBERON:0002048	lung	tissue	Mus musculus	Histone ChIP-seq	H3K36me3-mouse	mm10	/mouse-donors/ENCDO956IXV/
ENCSR969OPE	stomach	unknown	endoderm	digestive	UBERON:0000945	stomach	tissue	Mus musculus	DNase-seq	DNase-seq	mm10	/mouse-donors/ENCDO956IXV/
ENCSR972LUE	brain	unknown	ectoderm	central_nervous	UBERON:0002028	hindbrain	tissue	Mus musculus	Histone ChIP-seq	H3K9me3-mouse	mm10	/mouse-donors/ENCDO956IXV/
ENCSR972MRN	spleen	cancer_cell	mesoderm	immune	EFO:0003971	MEL	cell line	Mus musculus	Histone ChIP-seq	H3K36me3-mouse	mm10	/mouse-donors/ENCDO073AAA/
ENCSR972MUO	brain	unknown	ectoderm	central_nervous	UBERON:0002028	hindbrain	tissue	Mus musculus	Histone ChIP-seq	H3K36me3-mouse	mm10	/mouse-donors/ENCDO956IXV/
ENCSR972WEN	embryo	unknown	unknown	unknown	UBERON:0012314	embryonic facial prominence	tissue	Mus musculus	Histone ChIP-seq	H3K4me1-mouse	mm10	/mouse-donors/ENCDO469XMJ/
ENCSR973AYQ	epithelium	unknown	ectoderm	unknown	UBERON:0001049	neural tube	tissue	Mus musculus	Histone ChIP-seq	H3K4me2-mouse	mm10	/mouse-donors/ENCDO956IXV/
ENCSR973UGS	liver	unknown	endoderm	endocrine	UBERON:0002107	liver	tissue	Mus musculus	Histone ChIP-seq	H3K27me3-mouse	mm10	/mouse-donors/ENCDO469XMJ/
ENCSR975QEX	stomach	unknown	endoderm	digestive	UBERON:0000945	stomach	tissue	Mus musculus	Histone ChIP-seq	H3K9me3-mouse	mm10	/mouse-donors/ENCDO956IXV/
ENCSR975QSF	brain	unknown	ectoderm	central_nervous	UBERON:0001890	forebrain	tissue	Mus musculus	Histone ChIP-seq	H3K4me1-mouse	mm10	/mouse-donors/ENCDO956IXV/
ENCSR976GSO	stomach	unknown	endoderm	digestive	UBERON:0000945	stomach	tissue	Mus musculus	Histone ChIP-seq	H3K9me3-mouse	mm10	/mouse-donors/ENCDO469XMJ/
ENCSR976LWP	brain	unknown	ectoderm	central_nervous	UBERON:0001890	forebrain	tissue	Mus musculus	ATAC-seq	ATAC-seq	mm10	/mouse-donors/ENCDO956IXV/
ENCSR977DCO	epithelium	unknown	ectoderm	unknown	UBERON:0001049	neural tube	tissue	Mus musculus	Histone ChIP-seq	H3K4me1-mouse	mm10	/mouse-donors/ENCDO469XMJ/
ENCSR983JWA	epithelium	unknown	ectoderm	unknown	UBERON:0001049	neural tube	tissue	Mus musculus	ATAC-seq	ATAC-seq	mm10	/mouse-donors/ENCDO956IXV/
ENCSR983KOM	brain	unknown	ectoderm	central_nervous	UBERON:0002037	cerebellum	tissue	Mus musculus	DNase-seq	DNase-seq	mm10	/mouse-donors/ENCDO956IXV/
ENCSR984OHL	brain	unknown	ectoderm	central_nervous	UBERON:0002028	hindbrain	tissue	Mus musculus	Histone ChIP-seq	H3K27me3-mouse	mm10	/mouse-donors/ENCDO956IXV/
ENCSR984XSP	kidney	unknown	mesoderm	excretory	UBERON:0002113	kidney	tissue	Mus musculus	DNase-seq	DNase-seq	mm10	/mouse-donors/ENCDO509HIY/
ENCSR985UTP	liver	unknown	endoderm	endocrine	UBERON:0002107	liver	tissue	Mus musculus	Histone ChIP-seq	H3K4me3-mouse	mm10	/mouse-donors/ENCDO956IXV/
ENCSR988BRP	limb	unknown	ectoderm	musculature	UBERON:0002101	limb	tissue	Mus musculus	Histone ChIP-seq	H3K27ac-mouse	mm10	/mouse-donors/ENCDO956IXV/
ENCSR989LUY	brain	unknown	ectoderm	central_nervous	UBERON:0001891	midbrain	tissue	Mus musculus	Histone ChIP-seq	H3K27ac-mouse	mm10	/mouse-donors/ENCDO956IXV/
ENCSR990JMN	embryo	unknown	unknown	unknown	UBERON:0012314	embryonic facial prominence	tissue	Mus musculus	Histone ChIP-seq	H3K4me3-mouse	mm10	/mouse-donors/ENCDO956IXV/
ENCSR992SHK	brain	unknown	ectoderm	central_nervous	UBERON:0001890	forebrain	tissue	Mus musculus	Histone ChIP-seq	H3K4me1-mouse	mm10	/mouse-donors/ENCDO956IXV/
ENCSR993QKC	blood	hematopoietic_cell	unknown	immune	NTR:0004218	inflammation-experienced regulatory T-cells	primary cell	Mus musculus	ATAC-seq	ATAC-seq	mm10	/mouse-donors/ENCDO820VCL/
ENCSR998KYQ	connective_tissue	connective_tissue_cell	mesoderm	unknown	CL:0000136	adipocyte	in vitro differentiated cells	Mus musculus	DNase-seq	DNase-seq	mm10	/mouse-donors/ENCDO072AAA/

## Sheet: trainData_HistoneChip
Table showing the metadata, download links for the data files used for binarizing signals for Chip-seq datasets among the 901 datasets used for model traiing (Methods). For each datasets, the corresponding control files' metadata and download links are also provided.
	exp_name	Experiment target	Biosample term name	organ_group	cell_group	development_group	system_group	Experiment accession	download_link	File assembly	ctrl_fileCode	ctrl_download
0	CH12.LX_H3K27ac-mouse_ENCSR000CGJ	H3K27ac-mouse	CH12.LX	lymph_node	B_cell	mesoderm	immune	ENCSR000CGJ	https://www.encodeproject.org/files/ENCFF132GKD/@@download/ENCFF132GKD.bam	mm10	ENCFF944FRI	https://www.encodeproject.org/files/ENCFF944FRI/@@download/ENCFF944FRI.bam
1	CH12.LX_H3K27ac-mouse_ENCSR000CGJ	H3K27ac-mouse	CH12.LX	lymph_node	B_cell	mesoderm	immune	ENCSR000CGJ	https://www.encodeproject.org/files/ENCFF988OJH/@@download/ENCFF988OJH.bam	mm10	ENCFF438YZI	https://www.encodeproject.org/files/ENCFF438YZI/@@download/ENCFF438YZI.bam
2	ES-Bruce4_H3K27ac-mouse_ENCSR000CDE	H3K27ac-mouse	ES-Bruce4	embryo	embryonic_cell	unknown	unknown	ENCSR000CDE	https://www.encodeproject.org/files/ENCFF827TGA/@@download/ENCFF827TGA.bam	mm10	ENCFF296TCP	https://www.encodeproject.org/files/ENCFF296TCP/@@download/ENCFF296TCP.bam
3	ES-Bruce4_H3K27ac-mouse_ENCSR000CDE	H3K27ac-mouse	ES-Bruce4	embryo	embryonic_cell	unknown	unknown	ENCSR000CDE	https://www.encodeproject.org/files/ENCFF366OCH/@@download/ENCFF366OCH.bam	mm10	ENCFF872QIO	https://www.encodeproject.org/files/ENCFF872QIO/@@download/ENCFF872QIO.bam
4	ES-E14_H3K27ac-mouse_ENCSR000CGQ	H3K27ac-mouse	ES-E14	embryo	embryonic_cell	unknown	unknown	ENCSR000CGQ	https://www.encodeproject.org/files/ENCFF542DVQ/@@download/ENCFF542DVQ.bam	mm10	ENCFF083BUU	https://www.encodeproject.org/files/ENCFF083BUU/@@download/ENCFF083BUU.bam
5	ES-E14_H3K27ac-mouse_ENCSR000CGQ	H3K27ac-mouse	ES-E14	embryo	embryonic_cell	unknown	unknown	ENCSR000CGQ	https://www.encodeproject.org/files/ENCFF477QZK/@@download/ENCFF477QZK.bam	mm10	ENCFF664MLQ	https://www.encodeproject.org/files/ENCFF664MLQ/@@download/ENCFF664MLQ.bam
6	MEL_H3K27ac-mouse_ENCSR000CEV	H3K27ac-mouse	MEL	spleen	cancer_cell	mesoderm	immune	ENCSR000CEV	https://www.encodeproject.org/files/ENCFF360MLB/@@download/ENCFF360MLB.bam	mm10	ENCFF792BAU	https://www.encodeproject.org/files/ENCFF792BAU/@@download/ENCFF792BAU.bam
7	MEL_H3K27ac-mouse_ENCSR000CEV	H3K27ac-mouse	MEL	spleen	cancer_cell	mesoderm	immune	ENCSR000CEV	https://www.encodeproject.org/files/ENCFF807FDO/@@download/ENCFF807FDO.bam	mm10	ENCFF065TFN	https://www.encodeproject.org/files/ENCFF065TFN/@@download/ENCFF065TFN.bam
8	bone marrow_H3K27ac-mouse_ENCSR000CCL	H3K27ac-mouse	bone marrow	bone_element	unknown	mesoderm	skeletal	ENCSR000CCL	https://www.encodeproject.org/files/ENCFF973HGG/@@download/ENCFF973HGG.bam	mm10	ENCFF780OEY	https://www.encodeproject.org/files/ENCFF780OEY/@@download/ENCFF780OEY.bam
9	bone marrow_H3K27ac-mouse_ENCSR000CCL	H3K27ac-mouse	bone marrow	bone_element	unknown	mesoderm	skeletal	ENCSR000CCL	https://www.encodeproject.org/files/ENCFF089MXZ/@@download/ENCFF089MXZ.bam	mm10	ENCFF545SJI	https://www.encodeproject.org/files/ENCFF545SJI/@@download/ENCFF545SJI.bam
10	bone marrow macrophage_H3K27ac-mouse_ENCSR000CFD	H3K27ac-mouse	bone marrow macrophage	bone_element	hematopoietic_cell	mesoderm	skeletal	ENCSR000CFD	https://www.encodeproject.org/files/ENCFF022LUH/@@download/ENCFF022LUH.bam	mm10	ENCFF024RNW	https://www.encodeproject.org/files/ENCFF024RNW/@@download/ENCFF024RNW.bam
11	bone marrow macrophage_H3K27ac-mouse_ENCSR000CFD	H3K27ac-mouse	bone marrow macrophage	bone_element	hematopoietic_cell	mesoderm	skeletal	ENCSR000CFD	https://www.encodeproject.org/files/ENCFF820YGY/@@download/ENCFF820YGY.bam	mm10	ENCFF572GJV	https://www.encodeproject.org/files/ENCFF572GJV/@@download/ENCFF572GJV.bam
12	brown adipose tissue_H3K27ac-mouse_ENCSR000CEZ	H3K27ac-mouse	brown adipose tissue	adipose_tissue	unknown	mesoderm	unknown	ENCSR000CEZ	https://www.encodeproject.org/files/ENCFF690WGB/@@download/ENCFF690WGB.bam	mm10	ENCFF655TMS	https://www.encodeproject.org/files/ENCFF655TMS/@@download/ENCFF655TMS.bam
13	brown adipose tissue_H3K27ac-mouse_ENCSR000CEZ	H3K27ac-mouse	brown adipose tissue	adipose_tissue	unknown	mesoderm	unknown	ENCSR000CEZ	https://www.encodeproject.org/files/ENCFF690WGB/@@download/ENCFF690WGB.bam	mm10	ENCFF667XQJ	https://www.encodeproject.org/files/ENCFF667XQJ/@@download/ENCFF667XQJ.bam
14	brown adipose tissue_H3K27ac-mouse_ENCSR000CEZ	H3K27ac-mouse	brown adipose tissue	adipose_tissue	unknown	mesoderm	unknown	ENCSR000CEZ	https://www.encodeproject.org/files/ENCFF816DOY/@@download/ENCFF816DOY.bam	mm10	ENCFF673TXE	https://www.encodeproject.org/files/ENCFF673TXE/@@download/ENCFF673TXE.bam
15	brown adipose tissue_H3K27ac-mouse_ENCSR000CEZ	H3K27ac-mouse	brown adipose tissue	adipose_tissue	unknown	mesoderm	unknown	ENCSR000CEZ	https://www.encodeproject.org/files/ENCFF816DOY/@@download/ENCFF816DOY.bam	mm10	ENCFF586HJW	https://www.encodeproject.org/files/ENCFF586HJW/@@download/ENCFF586HJW.bam
16	cerebellum_H3K27ac-mouse_ENCSR000CDC	H3K27ac-mouse	cerebellum	brain	unknown	ectoderm	central_nervous	ENCSR000CDC	https://www.encodeproject.org/files/ENCFF145WRP/@@download/ENCFF145WRP.bam	mm10	ENCFF412GIX	https://www.encodeproject.org/files/ENCFF412GIX/@@download/ENCFF412GIX.bam
17	cerebellum_H3K27ac-mouse_ENCSR000CDC	H3K27ac-mouse	cerebellum	brain	unknown	ectoderm	central_nervous	ENCSR000CDC	https://www.encodeproject.org/files/ENCFF827FHN/@@download/ENCFF827FHN.bam	mm10	ENCFF467AIM	https://www.encodeproject.org/files/ENCFF467AIM/@@download/ENCFF467AIM.bam
18	cortical plate_H3K27ac-mouse_ENCSR000CDD	H3K27ac-mouse	cortical plate	brain	unknown	ectoderm	central_nervous	ENCSR000CDD	https://www.encodeproject.org/files/ENCFF458UWR/@@download/ENCFF458UWR.bam	mm10	ENCFF398CKS	https://www.encodeproject.org/files/ENCFF398CKS/@@download/ENCFF398CKS.bam
19	cortical plate_H3K27ac-mouse_ENCSR000CDD	H3K27ac-mouse	cortical plate	brain	unknown	ectoderm	central_nervous	ENCSR000CDD	https://www.encodeproject.org/files/ENCFF379JZY/@@download/ENCFF379JZY.bam	mm10	ENCFF161JIA	https://www.encodeproject.org/files/ENCFF161JIA/@@download/ENCFF161JIA.bam
20	embryonic facial prominence_H3K27ac-mouse_ENCSR151APL	H3K27ac-mouse	embryonic facial prominence	embryo	unknown	unknown	unknown	ENCSR151APL	https://www.encodeproject.org/files/ENCFF215ENR/@@download/ENCFF215ENR.bam	mm10	ENCFF844AIE	https://www.encodeproject.org/files/ENCFF844AIE/@@download/ENCFF844AIE.bam
21	embryonic facial prominence_H3K27ac-mouse_ENCSR151APL	H3K27ac-mouse	embryonic facial prominence	embryo	unknown	unknown	unknown	ENCSR151APL	https://www.encodeproject.org/files/ENCFF322JZS/@@download/ENCFF322JZS.bam	mm10	ENCFF722WBS	https://www.encodeproject.org/files/ENCFF722WBS/@@download/ENCFF722WBS.bam
22	embryonic facial prominence_H3K27ac-mouse_ENCSR382DRK	H3K27ac-mouse	embryonic facial prominence	embryo	unknown	unknown	unknown	ENCSR382DRK	https://www.encodeproject.org/files/ENCFF840VBV/@@download/ENCFF840VBV.bam	mm10	ENCFF418WVD	https://www.encodeproject.org/files/ENCFF418WVD/@@download/ENCFF418WVD.bam
23	embryonic facial prominence_H3K27ac-mouse_ENCSR382DRK	H3K27ac-mouse	embryonic facial prominence	embryo	unknown	unknown	unknown	ENCSR382DRK	https://www.encodeproject.org/files/ENCFF703CFH/@@download/ENCFF703CFH.bam	mm10	ENCFF898RFH	https://www.encodeproject.org/files/ENCFF898RFH/@@download/ENCFF898RFH.bam
24	embryonic facial prominence_H3K27ac-mouse_ENCSR401GRX	H3K27ac-mouse	embryonic facial prominence	embryo	unknown	unknown	unknown	ENCSR401GRX	https://www.encodeproject.org/files/ENCFF169AGZ/@@download/ENCFF169AGZ.bam	mm10	ENCFF815MGY	https://www.encodeproject.org/files/ENCFF815MGY/@@download/ENCFF815MGY.bam
25	embryonic facial prominence_H3K27ac-mouse_ENCSR401GRX	H3K27ac-mouse	embryonic facial prominence	embryo	unknown	unknown	unknown	ENCSR401GRX	https://www.encodeproject.org/files/ENCFF777TXF/@@download/ENCFF777TXF.bam	mm10	ENCFF004TZJ	https://www.encodeproject.org/files/ENCFF004TZJ/@@download/ENCFF004TZJ.bam
26	embryonic facial prominence_H3K27ac-mouse_ENCSR420MUV	H3K27ac-mouse	embryonic facial prominence	embryo	unknown	unknown	unknown	ENCSR420MUV	https://www.encodeproject.org/files/ENCFF107CIV/@@download/ENCFF107CIV.bam	mm10	ENCFF685SXR	https://www.encodeproject.org/files/ENCFF685SXR/@@download/ENCFF685SXR.bam
27	embryonic facial prominence_H3K27ac-mouse_ENCSR420MUV	H3K27ac-mouse	embryonic facial prominence	embryo	unknown	unknown	unknown	ENCSR420MUV	https://www.encodeproject.org/files/ENCFF640UST/@@download/ENCFF640UST.bam	mm10	ENCFF464WOT	https://www.encodeproject.org/files/ENCFF464WOT/@@download/ENCFF464WOT.bam
28	embryonic facial prominence_H3K27ac-mouse_ENCSR481SGM	H3K27ac-mouse	embryonic facial prominence	embryo	unknown	unknown	unknown	ENCSR481SGM	https://www.encodeproject.org/files/ENCFF643GNQ/@@download/ENCFF643GNQ.bam	mm10	ENCFF344INR	https://www.encodeproject.org/files/ENCFF344INR/@@download/ENCFF344INR.bam
29	embryonic facial prominence_H3K27ac-mouse_ENCSR481SGM	H3K27ac-mouse	embryonic facial prominence	embryo	unknown	unknown	unknown	ENCSR481SGM	https://www.encodeproject.org/files/ENCFF824CHZ/@@download/ENCFF824CHZ.bam	mm10	ENCFF018WUG	https://www.encodeproject.org/files/ENCFF018WUG/@@download/ENCFF018WUG.bam
30	embryonic facial prominence_H3K27ac-mouse_ENCSR813SCQ	H3K27ac-mouse	embryonic facial prominence	embryo	unknown	unknown	unknown	ENCSR813SCQ	https://www.encodeproject.org/files/ENCFF099IHZ/@@download/ENCFF099IHZ.bam	mm10	ENCFF219CIU	https://www.encodeproject.org/files/ENCFF219CIU/@@download/ENCFF219CIU.bam
31	embryonic facial prominence_H3K27ac-mouse_ENCSR813SCQ	H3K27ac-mouse	embryonic facial prominence	embryo	unknown	unknown	unknown	ENCSR813SCQ	https://www.encodeproject.org/files/ENCFF168IQO/@@download/ENCFF168IQO.bam	mm10	ENCFF690KFH	https://www.encodeproject.org/files/ENCFF690KFH/@@download/ENCFF690KFH.bam
32	embryonic fibroblast_H3K27ac-mouse_ENCSR000CDI	H3K27ac-mouse	embryonic fibroblast	connective_tissue	connective_tissue_cell	unknown	unknown	ENCSR000CDI	https://www.encodeproject.org/files/ENCFF127FAA/@@download/ENCFF127FAA.bam	mm10	ENCFF996SAH	https://www.encodeproject.org/files/ENCFF996SAH/@@download/ENCFF996SAH.bam
33	embryonic fibroblast_H3K27ac-mouse_ENCSR000CDI	H3K27ac-mouse	embryonic fibroblast	connective_tissue	connective_tissue_cell	unknown	unknown	ENCSR000CDI	https://www.encodeproject.org/files/ENCFF258PFX/@@download/ENCFF258PFX.bam	mm10	ENCFF468MFJ	https://www.encodeproject.org/files/ENCFF468MFJ/@@download/ENCFF468MFJ.bam
34	forebrain_H3K27ac-mouse_ENCSR094TTT	H3K27ac-mouse	forebrain	brain	unknown	ectoderm	central_nervous	ENCSR094TTT	https://www.encodeproject.org/files/ENCFF713RCH/@@download/ENCFF713RCH.bam	mm10	ENCFF098QXI	https://www.encodeproject.org/files/ENCFF098QXI/@@download/ENCFF098QXI.bam
35	forebrain_H3K27ac-mouse_ENCSR094TTT	H3K27ac-mouse	forebrain	brain	unknown	ectoderm	central_nervous	ENCSR094TTT	https://www.encodeproject.org/files/ENCFF713RCH/@@download/ENCFF713RCH.bam	mm10	ENCFF760BFB	https://www.encodeproject.org/files/ENCFF760BFB/@@download/ENCFF760BFB.bam
36	forebrain_H3K27ac-mouse_ENCSR094TTT	H3K27ac-mouse	forebrain	brain	unknown	ectoderm	central_nervous	ENCSR094TTT	https://www.encodeproject.org/files/ENCFF922QVS/@@download/ENCFF922QVS.bam	mm10	ENCFF690QPU	https://www.encodeproject.org/files/ENCFF690QPU/@@download/ENCFF690QPU.bam
37	forebrain_H3K27ac-mouse_ENCSR094TTT	H3K27ac-mouse	forebrain	brain	unknown	ectoderm	central_nervous	ENCSR094TTT	https://www.encodeproject.org/files/ENCFF922QVS/@@download/ENCFF922QVS.bam	mm10	ENCFF695SNV	https://www.encodeproject.org/files/ENCFF695SNV/@@download/ENCFF695SNV.bam
38	forebrain_H3K27ac-mouse_ENCSR275KPI	H3K27ac-mouse	forebrain	brain	unknown	ectoderm	central_nervous	ENCSR275KPI	https://www.encodeproject.org/files/ENCFF589SYX/@@download/ENCFF589SYX.bam	mm10	ENCFF948REO	https://www.encodeproject.org/files/ENCFF948REO/@@download/ENCFF948REO.bam
39	forebrain_H3K27ac-mouse_ENCSR275KPI	H3K27ac-mouse	forebrain	brain	unknown	ectoderm	central_nervous	ENCSR275KPI	https://www.encodeproject.org/files/ENCFF337ACX/@@download/ENCFF337ACX.bam	mm10	ENCFF119WNW	https://www.encodeproject.org/files/ENCFF119WNW/@@download/ENCFF119WNW.bam
40	forebrain_H3K27ac-mouse_ENCSR311YPF	H3K27ac-mouse	forebrain	brain	unknown	ectoderm	central_nervous	ENCSR311YPF	https://www.encodeproject.org/files/ENCFF049EOR/@@download/ENCFF049EOR.bam	mm10	ENCFF376HWE	https://www.encodeproject.org/files/ENCFF376HWE/@@download/ENCFF376HWE.bam
41	forebrain_H3K27ac-mouse_ENCSR311YPF	H3K27ac-mouse	forebrain	brain	unknown	ectoderm	central_nervous	ENCSR311YPF	https://www.encodeproject.org/files/ENCFF907FIP/@@download/ENCFF907FIP.bam	mm10	ENCFF650CXZ	https://www.encodeproject.org/files/ENCFF650CXZ/@@download/ENCFF650CXZ.bam
42	forebrain_H3K27ac-mouse_ENCSR320EEW	H3K27ac-mouse	forebrain	brain	unknown	ectoderm	central_nervous	ENCSR320EEW	https://www.encodeproject.org/files/ENCFF766BCR/@@download/ENCFF766BCR.bam	mm10	ENCFF027NEW	https://www.encodeproject.org/files/ENCFF027NEW/@@download/ENCFF027NEW.bam
43	forebrain_H3K27ac-mouse_ENCSR320EEW	H3K27ac-mouse	forebrain	brain	unknown	ectoderm	central_nervous	ENCSR320EEW	https://www.encodeproject.org/files/ENCFF237GLZ/@@download/ENCFF237GLZ.bam	mm10	ENCFF052GTB	https://www.encodeproject.org/files/ENCFF052GTB/@@download/ENCFF052GTB.bam
44	forebrain_H3K27ac-mouse_ENCSR428OEK	H3K27ac-mouse	forebrain	brain	unknown	ectoderm	central_nervous	ENCSR428OEK	https://www.encodeproject.org/files/ENCFF855BNT/@@download/ENCFF855BNT.bam	mm10	ENCFF907EPW	https://www.encodeproject.org/files/ENCFF907EPW/@@download/ENCFF907EPW.bam
45	forebrain_H3K27ac-mouse_ENCSR428OEK	H3K27ac-mouse	forebrain	brain	unknown	ectoderm	central_nervous	ENCSR428OEK	https://www.encodeproject.org/files/ENCFF434PRQ/@@download/ENCFF434PRQ.bam	mm10	ENCFF592RAD	https://www.encodeproject.org/files/ENCFF592RAD/@@download/ENCFF592RAD.bam
46	forebrain_H3K27ac-mouse_ENCSR691NQH	H3K27ac-mouse	forebrain	brain	unknown	ectoderm	central_nervous	ENCSR691NQH	https://www.encodeproject.org/files/ENCFF823LSB/@@download/ENCFF823LSB.bam	mm10	ENCFF408RPR	https://www.encodeproject.org/files/ENCFF408RPR/@@download/ENCFF408RPR.bam
47	forebrain_H3K27ac-mouse_ENCSR691NQH	H3K27ac-mouse	forebrain	brain	unknown	ectoderm	central_nervous	ENCSR691NQH	https://www.encodeproject.org/files/ENCFF757JWA/@@download/ENCFF757JWA.bam	mm10	ENCFF339SSC	https://www.encodeproject.org/files/ENCFF339SSC/@@download/ENCFF339SSC.bam
48	forebrain_H3K27ac-mouse_ENCSR825ZJV	H3K27ac-mouse	forebrain	brain	unknown	ectoderm	central_nervous	ENCSR825ZJV	https://www.encodeproject.org/files/ENCFF084JLT/@@download/ENCFF084JLT.bam	mm10	ENCFF525FRN	https://www.encodeproject.org/files/ENCFF525FRN/@@download/ENCFF525FRN.bam
49	forebrain_H3K27ac-mouse_ENCSR825ZJV	H3K27ac-mouse	forebrain	brain	unknown	ectoderm	central_nervous	ENCSR825ZJV	https://www.encodeproject.org/files/ENCFF244TSM/@@download/ENCFF244TSM.bam	mm10	ENCFF861UMV	https://www.encodeproject.org/files/ENCFF861UMV/@@download/ENCFF861UMV.bam
50	forebrain_H3K27ac-mouse_ENCSR966AIB	H3K27ac-mouse	forebrain	brain	unknown	ectoderm	central_nervous	ENCSR966AIB	https://www.encodeproject.org/files/ENCFF687FQF/@@download/ENCFF687FQF.bam	mm10	ENCFF663JMX	https://www.encodeproject.org/files/ENCFF663JMX/@@download/ENCFF663JMX.bam
51	forebrain_H3K27ac-mouse_ENCSR966AIB	H3K27ac-mouse	forebrain	brain	unknown	ectoderm	central_nervous	ENCSR966AIB	https://www.encodeproject.org/files/ENCFF304WLX/@@download/ENCFF304WLX.bam	mm10	ENCFF721UFL	https://www.encodeproject.org/files/ENCFF721UFL/@@download/ENCFF721UFL.bam
52	heart_H3K27ac-mouse_ENCSR000CDF	H3K27ac-mouse	heart	heart	unknown	mesoderm	circulatory	ENCSR000CDF	https://www.encodeproject.org/files/ENCFF604RME/@@download/ENCFF604RME.bam	mm10	ENCFF658HML	https://www.encodeproject.org/files/ENCFF658HML/@@download/ENCFF658HML.bam
53	heart_H3K27ac-mouse_ENCSR000CDF	H3K27ac-mouse	heart	heart	unknown	mesoderm	circulatory	ENCSR000CDF	https://www.encodeproject.org/files/ENCFF604RME/@@download/ENCFF604RME.bam	mm10	ENCFF925TYC	https://www.encodeproject.org/files/ENCFF925TYC/@@download/ENCFF925TYC.bam
54	heart_H3K27ac-mouse_ENCSR000CDF	H3K27ac-mouse	heart	heart	unknown	mesoderm	circulatory	ENCSR000CDF	https://www.encodeproject.org/files/ENCFF398QWL/@@download/ENCFF398QWL.bam	mm10	ENCFF985AJN	https://www.encodeproject.org/files/ENCFF985AJN/@@download/ENCFF985AJN.bam
55	heart_H3K27ac-mouse_ENCSR000CDF	H3K27ac-mouse	heart	heart	unknown	mesoderm	circulatory	ENCSR000CDF	https://www.encodeproject.org/files/ENCFF398QWL/@@download/ENCFF398QWL.bam	mm10	ENCFF026TPH	https://www.encodeproject.org/files/ENCFF026TPH/@@download/ENCFF026TPH.bam
56	heart_H3K27ac-mouse_ENCSR000CDK	H3K27ac-mouse	heart	heart	unknown	mesoderm	circulatory	ENCSR000CDK	https://www.encodeproject.org/files/ENCFF435RJN/@@download/ENCFF435RJN.bam	mm10	ENCFF954SCN	https://www.encodeproject.org/files/ENCFF954SCN/@@download/ENCFF954SCN.bam
57	heart_H3K27ac-mouse_ENCSR000CDK	H3K27ac-mouse	heart	heart	unknown	mesoderm	circulatory	ENCSR000CDK	https://www.encodeproject.org/files/ENCFF628AOT/@@download/ENCFF628AOT.bam	mm10	ENCFF049LHT	https://www.encodeproject.org/files/ENCFF049LHT/@@download/ENCFF049LHT.bam
58	heart_H3K27ac-mouse_ENCSR123MLY	H3K27ac-mouse	heart	heart	unknown	mesoderm	circulatory	ENCSR123MLY	https://www.encodeproject.org/files/ENCFF638LYA/@@download/ENCFF638LYA.bam	mm10	ENCFF501NEH	https://www.encodeproject.org/files/ENCFF501NEH/@@download/ENCFF501NEH.bam
59	heart_H3K27ac-mouse_ENCSR123MLY	H3K27ac-mouse	heart	heart	unknown	mesoderm	circulatory	ENCSR123MLY	https://www.encodeproject.org/files/ENCFF794OXI/@@download/ENCFF794OXI.bam	mm10	ENCFF291XJQ	https://www.encodeproject.org/files/ENCFF291XJQ/@@download/ENCFF291XJQ.bam
60	heart_H3K27ac-mouse_ENCSR222IHX	H3K27ac-mouse	heart	heart	unknown	mesoderm	circulatory	ENCSR222IHX	https://www.encodeproject.org/files/ENCFF992GYV/@@download/ENCFF992GYV.bam	mm10	ENCFF528XQI	https://www.encodeproject.org/files/ENCFF528XQI/@@download/ENCFF528XQI.bam
61	heart_H3K27ac-mouse_ENCSR222IHX	H3K27ac-mouse	heart	heart	unknown	mesoderm	circulatory	ENCSR222IHX	https://www.encodeproject.org/files/ENCFF084VNN/@@download/ENCFF084VNN.bam	mm10	ENCFF833HIE	https://www.encodeproject.org/files/ENCFF833HIE/@@download/ENCFF833HIE.bam
62	heart_H3K27ac-mouse_ENCSR360ANE	H3K27ac-mouse	heart	heart	unknown	mesoderm	circulatory	ENCSR360ANE	https://www.encodeproject.org/files/ENCFF361VVO/@@download/ENCFF361VVO.bam	mm10	ENCFF434ZDX	https://www.encodeproject.org/files/ENCFF434ZDX/@@download/ENCFF434ZDX.bam
63	heart_H3K27ac-mouse_ENCSR360ANE	H3K27ac-mouse	heart	heart	unknown	mesoderm	circulatory	ENCSR360ANE	https://www.encodeproject.org/files/ENCFF824DEW/@@download/ENCFF824DEW.bam	mm10	ENCFF604IIE	https://www.encodeproject.org/files/ENCFF604IIE/@@download/ENCFF604IIE.bam
64	heart_H3K27ac-mouse_ENCSR574VME	H3K27ac-mouse	heart	heart	unknown	mesoderm	circulatory	ENCSR574VME	https://www.encodeproject.org/files/ENCFF436CNI/@@download/ENCFF436CNI.bam	mm10	ENCFF074XLH	https://www.encodeproject.org/files/ENCFF074XLH/@@download/ENCFF074XLH.bam
65	heart_H3K27ac-mouse_ENCSR574VME	H3K27ac-mouse	heart	heart	unknown	mesoderm	circulatory	ENCSR574VME	https://www.encodeproject.org/files/ENCFF679JYG/@@download/ENCFF679JYG.bam	mm10	ENCFF382KGG	https://www.encodeproject.org/files/ENCFF382KGG/@@download/ENCFF382KGG.bam
66	heart_H3K27ac-mouse_ENCSR582SPN	H3K27ac-mouse	heart	heart	unknown	mesoderm	circulatory	ENCSR582SPN	https://www.encodeproject.org/files/ENCFF733MFD/@@download/ENCFF733MFD.bam	mm10	ENCFF345KNS	https://www.encodeproject.org/files/ENCFF345KNS/@@download/ENCFF345KNS.bam
67	heart_H3K27ac-mouse_ENCSR582SPN	H3K27ac-mouse	heart	heart	unknown	mesoderm	circulatory	ENCSR582SPN	https://www.encodeproject.org/files/ENCFF252ERV/@@download/ENCFF252ERV.bam	mm10	ENCFF170AIZ	https://www.encodeproject.org/files/ENCFF170AIZ/@@download/ENCFF170AIZ.bam
68	heart_H3K27ac-mouse_ENCSR675HDX	H3K27ac-mouse	heart	heart	unknown	mesoderm	circulatory	ENCSR675HDX	https://www.encodeproject.org/files/ENCFF921CJW/@@download/ENCFF921CJW.bam	mm10	ENCFF874JUB	https://www.encodeproject.org/files/ENCFF874JUB/@@download/ENCFF874JUB.bam
69	heart_H3K27ac-mouse_ENCSR675HDX	H3K27ac-mouse	heart	heart	unknown	mesoderm	circulatory	ENCSR675HDX	https://www.encodeproject.org/files/ENCFF921CJW/@@download/ENCFF921CJW.bam	mm10	ENCFF075TNG	https://www.encodeproject.org/files/ENCFF075TNG/@@download/ENCFF075TNG.bam
70	heart_H3K27ac-mouse_ENCSR675HDX	H3K27ac-mouse	heart	heart	unknown	mesoderm	circulatory	ENCSR675HDX	https://www.encodeproject.org/files/ENCFF891GTL/@@download/ENCFF891GTL.bam	mm10	ENCFF157PXG	https://www.encodeproject.org/files/ENCFF157PXG/@@download/ENCFF157PXG.bam
71	heart_H3K27ac-mouse_ENCSR675HDX	H3K27ac-mouse	heart	heart	unknown	mesoderm	circulatory	ENCSR675HDX	https://www.encodeproject.org/files/ENCFF891GTL/@@download/ENCFF891GTL.bam	mm10	ENCFF738QER	https://www.encodeproject.org/files/ENCFF738QER/@@download/ENCFF738QER.bam
72	heart_H3K27ac-mouse_ENCSR699XHY	H3K27ac-mouse	heart	heart	unknown	mesoderm	circulatory	ENCSR699XHY	https://www.encodeproject.org/files/ENCFF793GID/@@download/ENCFF793GID.bam	mm10	ENCFF910BUW	https://www.encodeproject.org/files/ENCFF910BUW/@@download/ENCFF910BUW.bam
73	heart_H3K27ac-mouse_ENCSR699XHY	H3K27ac-mouse	heart	heart	unknown	mesoderm	circulatory	ENCSR699XHY	https://www.encodeproject.org/files/ENCFF702FMZ/@@download/ENCFF702FMZ.bam	mm10	ENCFF738FDE	https://www.encodeproject.org/files/ENCFF738FDE/@@download/ENCFF738FDE.bam
74	heart_H3K27ac-mouse_ENCSR846PJO	H3K27ac-mouse	heart	heart	unknown	mesoderm	circulatory	ENCSR846PJO	https://www.encodeproject.org/files/ENCFF700BRH/@@download/ENCFF700BRH.bam	mm10	ENCFF061NPF	https://www.encodeproject.org/files/ENCFF061NPF/@@download/ENCFF061NPF.bam
75	heart_H3K27ac-mouse_ENCSR846PJO	H3K27ac-mouse	heart	heart	unknown	mesoderm	circulatory	ENCSR846PJO	https://www.encodeproject.org/files/ENCFF633AVJ/@@download/ENCFF633AVJ.bam	mm10	ENCFF815YVI	https://www.encodeproject.org/files/ENCFF815YVI/@@download/ENCFF815YVI.bam
76	hindbrain_H3K27ac-mouse_ENCSR054JHZ	H3K27ac-mouse	hindbrain	brain	unknown	ectoderm	central_nervous	ENCSR054JHZ	https://www.encodeproject.org/files/ENCFF629HQV/@@download/ENCFF629HQV.bam	mm10	ENCFF806TLN	https://www.encodeproject.org/files/ENCFF806TLN/@@download/ENCFF806TLN.bam
77	hindbrain_H3K27ac-mouse_ENCSR054JHZ	H3K27ac-mouse	hindbrain	brain	unknown	ectoderm	central_nervous	ENCSR054JHZ	https://www.encodeproject.org/files/ENCFF629HQV/@@download/ENCFF629HQV.bam	mm10	ENCFF350RHC	https://www.encodeproject.org/files/ENCFF350RHC/@@download/ENCFF350RHC.bam
78	hindbrain_H3K27ac-mouse_ENCSR054JHZ	H3K27ac-mouse	hindbrain	brain	unknown	ectoderm	central_nervous	ENCSR054JHZ	https://www.encodeproject.org/files/ENCFF770DSP/@@download/ENCFF770DSP.bam	mm10	ENCFF745AQG	https://www.encodeproject.org/files/ENCFF745AQG/@@download/ENCFF745AQG.bam
79	hindbrain_H3K27ac-mouse_ENCSR054JHZ	H3K27ac-mouse	hindbrain	brain	unknown	ectoderm	central_nervous	ENCSR054JHZ	https://www.encodeproject.org/files/ENCFF770DSP/@@download/ENCFF770DSP.bam	mm10	ENCFF295VJN	https://www.encodeproject.org/files/ENCFF295VJN/@@download/ENCFF295VJN.bam
80	hindbrain_H3K27ac-mouse_ENCSR066XFL	H3K27ac-mouse	hindbrain	brain	unknown	ectoderm	central_nervous	ENCSR066XFL	https://www.encodeproject.org/files/ENCFF887JMR/@@download/ENCFF887JMR.bam	mm10	ENCFF108IDL	https://www.encodeproject.org/files/ENCFF108IDL/@@download/ENCFF108IDL.bam
81	hindbrain_H3K27ac-mouse_ENCSR066XFL	H3K27ac-mouse	hindbrain	brain	unknown	ectoderm	central_nervous	ENCSR066XFL	https://www.encodeproject.org/files/ENCFF303GJL/@@download/ENCFF303GJL.bam	mm10	ENCFF839RRS	https://www.encodeproject.org/files/ENCFF839RRS/@@download/ENCFF839RRS.bam
82	hindbrain_H3K27ac-mouse_ENCSR129LAP	H3K27ac-mouse	hindbrain	brain	unknown	ectoderm	central_nervous	ENCSR129LAP	https://www.encodeproject.org/files/ENCFF092RXC/@@download/ENCFF092RXC.bam	mm10	ENCFF840HYE	https://www.encodeproject.org/files/ENCFF840HYE/@@download/ENCFF840HYE.bam
83	hindbrain_H3K27ac-mouse_ENCSR129LAP	H3K27ac-mouse	hindbrain	brain	unknown	ectoderm	central_nervous	ENCSR129LAP	https://www.encodeproject.org/files/ENCFF145VLM/@@download/ENCFF145VLM.bam	mm10	ENCFF269REG	https://www.encodeproject.org/files/ENCFF269REG/@@download/ENCFF269REG.bam
84	hindbrain_H3K27ac-mouse_ENCSR332JYZ	H3K27ac-mouse	hindbrain	brain	unknown	ectoderm	central_nervous	ENCSR332JYZ	https://www.encodeproject.org/files/ENCFF759WWT/@@download/ENCFF759WWT.bam	mm10	ENCFF917CHX	https://www.encodeproject.org/files/ENCFF917CHX/@@download/ENCFF917CHX.bam
85	hindbrain_H3K27ac-mouse_ENCSR332JYZ	H3K27ac-mouse	hindbrain	brain	unknown	ectoderm	central_nervous	ENCSR332JYZ	https://www.encodeproject.org/files/ENCFF759WWT/@@download/ENCFF759WWT.bam	mm10	ENCFF158NBQ	https://www.encodeproject.org/files/ENCFF158NBQ/@@download/ENCFF158NBQ.bam
86	hindbrain_H3K27ac-mouse_ENCSR332JYZ	H3K27ac-mouse	hindbrain	brain	unknown	ectoderm	central_nervous	ENCSR332JYZ	https://www.encodeproject.org/files/ENCFF642GOE/@@download/ENCFF642GOE.bam	mm10	ENCFF803FMQ	https://www.encodeproject.org/files/ENCFF803FMQ/@@download/ENCFF803FMQ.bam
87	hindbrain_H3K27ac-mouse_ENCSR332JYZ	H3K27ac-mouse	hindbrain	brain	unknown	ectoderm	central_nervous	ENCSR332JYZ	https://www.encodeproject.org/files/ENCFF642GOE/@@download/ENCFF642GOE.bam	mm10	ENCFF429SAW	https://www.encodeproject.org/files/ENCFF429SAW/@@download/ENCFF429SAW.bam
88	hindbrain_H3K27ac-mouse_ENCSR344HHI	H3K27ac-mouse	hindbrain	brain	unknown	ectoderm	central_nervous	ENCSR344HHI	https://www.encodeproject.org/files/ENCFF658RNU/@@download/ENCFF658RNU.bam	mm10	ENCFF664CCP	https://www.encodeproject.org/files/ENCFF664CCP/@@download/ENCFF664CCP.bam
89	hindbrain_H3K27ac-mouse_ENCSR344HHI	H3K27ac-mouse	hindbrain	brain	unknown	ectoderm	central_nervous	ENCSR344HHI	https://www.encodeproject.org/files/ENCFF731GJV/@@download/ENCFF731GJV.bam	mm10	ENCFF451WYT	https://www.encodeproject.org/files/ENCFF451WYT/@@download/ENCFF451WYT.bam
90	hindbrain_H3K27ac-mouse_ENCSR594JGI	H3K27ac-mouse	hindbrain	brain	unknown	ectoderm	central_nervous	ENCSR594JGI	https://www.encodeproject.org/files/ENCFF484XIN/@@download/ENCFF484XIN.bam	mm10	ENCFF728RIM	https://www.encodeproject.org/files/ENCFF728RIM/@@download/ENCFF728RIM.bam
91	hindbrain_H3K27ac-mouse_ENCSR594JGI	H3K27ac-mouse	hindbrain	brain	unknown	ectoderm	central_nervous	ENCSR594JGI	https://www.encodeproject.org/files/ENCFF945RZI/@@download/ENCFF945RZI.bam	mm10	ENCFF789XSU	https://www.encodeproject.org/files/ENCFF789XSU/@@download/ENCFF789XSU.bam
92	hindbrain_H3K27ac-mouse_ENCSR784TLR	H3K27ac-mouse	hindbrain	brain	unknown	ectoderm	central_nervous	ENCSR784TLR	https://www.encodeproject.org/files/ENCFF289ZHZ/@@download/ENCFF289ZHZ.bam	mm10	ENCFF345XLY	https://www.encodeproject.org/files/ENCFF345XLY/@@download/ENCFF345XLY.bam
93	hindbrain_H3K27ac-mouse_ENCSR784TLR	H3K27ac-mouse	hindbrain	brain	unknown	ectoderm	central_nervous	ENCSR784TLR	https://www.encodeproject.org/files/ENCFF608TXQ/@@download/ENCFF608TXQ.bam	mm10	ENCFF473YMF	https://www.encodeproject.org/files/ENCFF473YMF/@@download/ENCFF473YMF.bam
94	hindbrain_H3K27ac-mouse_ENCSR797EYS	H3K27ac-mouse	hindbrain	brain	unknown	ectoderm	central_nervous	ENCSR797EYS	https://www.encodeproject.org/files/ENCFF956MZD/@@download/ENCFF956MZD.bam	mm10	ENCFF002JSJ	https://www.encodeproject.org/files/ENCFF002JSJ/@@download/ENCFF002JSJ.bam
95	hindbrain_H3K27ac-mouse_ENCSR797EYS	H3K27ac-mouse	hindbrain	brain	unknown	ectoderm	central_nervous	ENCSR797EYS	https://www.encodeproject.org/files/ENCFF829AVC/@@download/ENCFF829AVC.bam	mm10	ENCFF730MVX	https://www.encodeproject.org/files/ENCFF730MVX/@@download/ENCFF730MVX.bam
96	intestine_H3K27ac-mouse_ENCSR424END	H3K27ac-mouse	intestine	intestine	unknown	endoderm	digestive	ENCSR424END	https://www.encodeproject.org/files/ENCFF624CUP/@@download/ENCFF624CUP.bam	mm10	ENCFF074UDB	https://www.encodeproject.org/files/ENCFF074UDB/@@download/ENCFF074UDB.bam
97	intestine_H3K27ac-mouse_ENCSR424END	H3K27ac-mouse	intestine	intestine	unknown	endoderm	digestive	ENCSR424END	https://www.encodeproject.org/files/ENCFF907LMD/@@download/ENCFF907LMD.bam	mm10	ENCFF124JBB	https://www.encodeproject.org/files/ENCFF124JBB/@@download/ENCFF124JBB.bam
98	intestine_H3K27ac-mouse_ENCSR599GVS	H3K27ac-mouse	intestine	intestine	unknown	endoderm	digestive	ENCSR599GVS	https://www.encodeproject.org/files/ENCFF394MXU/@@download/ENCFF394MXU.bam	mm10	ENCFF112CLR	https://www.encodeproject.org/files/ENCFF112CLR/@@download/ENCFF112CLR.bam
99	intestine_H3K27ac-mouse_ENCSR599GVS	H3K27ac-mouse	intestine	intestine	unknown	endoderm	digestive	ENCSR599GVS	https://www.encodeproject.org/files/ENCFF531FJS/@@download/ENCFF531FJS.bam	mm10	ENCFF025ZUF	https://www.encodeproject.org/files/ENCFF025ZUF/@@download/ENCFF025ZUF.bam
100	intestine_H3K27ac-mouse_ENCSR639DND	H3K27ac-mouse	intestine	intestine	unknown	endoderm	digestive	ENCSR639DND	https://www.encodeproject.org/files/ENCFF821KPJ/@@download/ENCFF821KPJ.bam	mm10	ENCFF393ZWL	https://www.encodeproject.org/files/ENCFF393ZWL/@@download/ENCFF393ZWL.bam
101	intestine_H3K27ac-mouse_ENCSR639DND	H3K27ac-mouse	intestine	intestine	unknown	endoderm	digestive	ENCSR639DND	https://www.encodeproject.org/files/ENCFF493GKU/@@download/ENCFF493GKU.bam	mm10	ENCFF014IKI	https://www.encodeproject.org/files/ENCFF014IKI/@@download/ENCFF014IKI.bam
102	intestine_H3K27ac-mouse_ENCSR642VYW	H3K27ac-mouse	intestine	intestine	unknown	endoderm	digestive	ENCSR642VYW	https://www.encodeproject.org/files/ENCFF968KDI/@@download/ENCFF968KDI.bam	mm10	ENCFF023NVA	https://www.encodeproject.org/files/ENCFF023NVA/@@download/ENCFF023NVA.bam
103	intestine_H3K27ac-mouse_ENCSR642VYW	H3K27ac-mouse	intestine	intestine	unknown	endoderm	digestive	ENCSR642VYW	https://www.encodeproject.org/files/ENCFF968KDI/@@download/ENCFF968KDI.bam	mm10	ENCFF106EAL	https://www.encodeproject.org/files/ENCFF106EAL/@@download/ENCFF106EAL.bam
104	intestine_H3K27ac-mouse_ENCSR642VYW	H3K27ac-mouse	intestine	intestine	unknown	endoderm	digestive	ENCSR642VYW	https://www.encodeproject.org/files/ENCFF175NYN/@@download/ENCFF175NYN.bam	mm10	ENCFF940IKA	https://www.encodeproject.org/files/ENCFF940IKA/@@download/ENCFF940IKA.bam
105	intestine_H3K27ac-mouse_ENCSR642VYW	H3K27ac-mouse	intestine	intestine	unknown	endoderm	digestive	ENCSR642VYW	https://www.encodeproject.org/files/ENCFF175NYN/@@download/ENCFF175NYN.bam	mm10	ENCFF894TOB	https://www.encodeproject.org/files/ENCFF894TOB/@@download/ENCFF894TOB.bam
106	kidney_H3K27ac-mouse_ENCSR000CDG	H3K27ac-mouse	kidney	kidney	unknown	mesoderm	excretory	ENCSR000CDG	https://www.encodeproject.org/files/ENCFF359YNY/@@download/ENCFF359YNY.bam	mm10	ENCFF725LXC	https://www.encodeproject.org/files/ENCFF725LXC/@@download/ENCFF725LXC.bam
107	kidney_H3K27ac-mouse_ENCSR000CDG	H3K27ac-mouse	kidney	kidney	unknown	mesoderm	excretory	ENCSR000CDG	https://www.encodeproject.org/files/ENCFF359YNY/@@download/ENCFF359YNY.bam	mm10	ENCFF796LVS	https://www.encodeproject.org/files/ENCFF796LVS/@@download/ENCFF796LVS.bam
108	kidney_H3K27ac-mouse_ENCSR000CDG	H3K27ac-mouse	kidney	kidney	unknown	mesoderm	excretory	ENCSR000CDG	https://www.encodeproject.org/files/ENCFF309GHY/@@download/ENCFF309GHY.bam	mm10	ENCFF046ZNJ	https://www.encodeproject.org/files/ENCFF046ZNJ/@@download/ENCFF046ZNJ.bam
109	kidney_H3K27ac-mouse_ENCSR000CDG	H3K27ac-mouse	kidney	kidney	unknown	mesoderm	excretory	ENCSR000CDG	https://www.encodeproject.org/files/ENCFF309GHY/@@download/ENCFF309GHY.bam	mm10	ENCFF429ZAT	https://www.encodeproject.org/files/ENCFF429ZAT/@@download/ENCFF429ZAT.bam
110	kidney_H3K27ac-mouse_ENCSR057SHA	H3K27ac-mouse	kidney	kidney	unknown	mesoderm	excretory	ENCSR057SHA	https://www.encodeproject.org/files/ENCFF306MMY/@@download/ENCFF306MMY.bam	mm10	ENCFF711ATA	https://www.encodeproject.org/files/ENCFF711ATA/@@download/ENCFF711ATA.bam
111	kidney_H3K27ac-mouse_ENCSR057SHA	H3K27ac-mouse	kidney	kidney	unknown	mesoderm	excretory	ENCSR057SHA	https://www.encodeproject.org/files/ENCFF285KDE/@@download/ENCFF285KDE.bam	mm10	ENCFF169WXM	https://www.encodeproject.org/files/ENCFF169WXM/@@download/ENCFF169WXM.bam
112	kidney_H3K27ac-mouse_ENCSR140YPL	H3K27ac-mouse	kidney	kidney	unknown	mesoderm	excretory	ENCSR140YPL	https://www.encodeproject.org/files/ENCFF563AVL/@@download/ENCFF563AVL.bam	mm10	ENCFF064PWN	https://www.encodeproject.org/files/ENCFF064PWN/@@download/ENCFF064PWN.bam
113	kidney_H3K27ac-mouse_ENCSR140YPL	H3K27ac-mouse	kidney	kidney	unknown	mesoderm	excretory	ENCSR140YPL	https://www.encodeproject.org/files/ENCFF563AVL/@@download/ENCFF563AVL.bam	mm10	ENCFF250TGV	https://www.encodeproject.org/files/ENCFF250TGV/@@download/ENCFF250TGV.bam
114	kidney_H3K27ac-mouse_ENCSR140YPL	H3K27ac-mouse	kidney	kidney	unknown	mesoderm	excretory	ENCSR140YPL	https://www.encodeproject.org/files/ENCFF974TPX/@@download/ENCFF974TPX.bam	mm10	ENCFF389EZZ	https://www.encodeproject.org/files/ENCFF389EZZ/@@download/ENCFF389EZZ.bam
115	kidney_H3K27ac-mouse_ENCSR140YPL	H3K27ac-mouse	kidney	kidney	unknown	mesoderm	excretory	ENCSR140YPL	https://www.encodeproject.org/files/ENCFF974TPX/@@download/ENCFF974TPX.bam	mm10	ENCFF190CQM	https://www.encodeproject.org/files/ENCFF190CQM/@@download/ENCFF190CQM.bam
116	kidney_H3K27ac-mouse_ENCSR357JII	H3K27ac-mouse	kidney	kidney	unknown	mesoderm	excretory	ENCSR357JII	https://www.encodeproject.org/files/ENCFF911JIY/@@download/ENCFF911JIY.bam	mm10	ENCFF463IGW	https://www.encodeproject.org/files/ENCFF463IGW/@@download/ENCFF463IGW.bam
117	kidney_H3K27ac-mouse_ENCSR357JII	H3K27ac-mouse	kidney	kidney	unknown	mesoderm	excretory	ENCSR357JII	https://www.encodeproject.org/files/ENCFF899QWX/@@download/ENCFF899QWX.bam	mm10	ENCFF712ICC	https://www.encodeproject.org/files/ENCFF712ICC/@@download/ENCFF712ICC.bam
118	kidney_H3K27ac-mouse_ENCSR711SVB	H3K27ac-mouse	kidney	kidney	unknown	mesoderm	excretory	ENCSR711SVB	https://www.encodeproject.org/files/ENCFF149CEN/@@download/ENCFF149CEN.bam	mm10	ENCFF637BKB	https://www.encodeproject.org/files/ENCFF637BKB/@@download/ENCFF637BKB.bam
119	kidney_H3K27ac-mouse_ENCSR711SVB	H3K27ac-mouse	kidney	kidney	unknown	mesoderm	excretory	ENCSR711SVB	https://www.encodeproject.org/files/ENCFF139RQH/@@download/ENCFF139RQH.bam	mm10	ENCFF916DDT	https://www.encodeproject.org/files/ENCFF916DDT/@@download/ENCFF916DDT.bam
120	limb_H3K27ac-mouse_ENCSR021ALF	H3K27ac-mouse	limb	limb	unknown	ectoderm	musculature	ENCSR021ALF	https://www.encodeproject.org/files/ENCFF629DRF/@@download/ENCFF629DRF.bam	mm10	ENCFF753CTR	https://www.encodeproject.org/files/ENCFF753CTR/@@download/ENCFF753CTR.bam
121	limb_H3K27ac-mouse_ENCSR021ALF	H3K27ac-mouse	limb	limb	unknown	ectoderm	musculature	ENCSR021ALF	https://www.encodeproject.org/files/ENCFF629DRF/@@download/ENCFF629DRF.bam	mm10	ENCFF148MST	https://www.encodeproject.org/files/ENCFF148MST/@@download/ENCFF148MST.bam
122	limb_H3K27ac-mouse_ENCSR021ALF	H3K27ac-mouse	limb	limb	unknown	ectoderm	musculature	ENCSR021ALF	https://www.encodeproject.org/files/ENCFF773FGJ/@@download/ENCFF773FGJ.bam	mm10	ENCFF438HXD	https://www.encodeproject.org/files/ENCFF438HXD/@@download/ENCFF438HXD.bam
123	limb_H3K27ac-mouse_ENCSR021ALF	H3K27ac-mouse	limb	limb	unknown	ectoderm	musculature	ENCSR021ALF	https://www.encodeproject.org/files/ENCFF773FGJ/@@download/ENCFF773FGJ.bam	mm10	ENCFF586ZPV	https://www.encodeproject.org/files/ENCFF586ZPV/@@download/ENCFF586ZPV.bam
124	limb_H3K27ac-mouse_ENCSR737QWV	H3K27ac-mouse	limb	limb	unknown	ectoderm	musculature	ENCSR737QWV	https://www.encodeproject.org/files/ENCFF474XDO/@@download/ENCFF474XDO.bam	mm10	ENCFF850KED	https://www.encodeproject.org/files/ENCFF850KED/@@download/ENCFF850KED.bam
125	limb_H3K27ac-mouse_ENCSR737QWV	H3K27ac-mouse	limb	limb	unknown	ectoderm	musculature	ENCSR737QWV	https://www.encodeproject.org/files/ENCFF550GEA/@@download/ENCFF550GEA.bam	mm10	ENCFF783PHI	https://www.encodeproject.org/files/ENCFF783PHI/@@download/ENCFF783PHI.bam
126	limb_H3K27ac-mouse_ENCSR863VHE	H3K27ac-mouse	limb	limb	unknown	ectoderm	musculature	ENCSR863VHE	https://www.encodeproject.org/files/ENCFF873IJO/@@download/ENCFF873IJO.bam	mm10	ENCFF611FKC	https://www.encodeproject.org/files/ENCFF611FKC/@@download/ENCFF611FKC.bam
127	limb_H3K27ac-mouse_ENCSR863VHE	H3K27ac-mouse	limb	limb	unknown	ectoderm	musculature	ENCSR863VHE	https://www.encodeproject.org/files/ENCFF495JFU/@@download/ENCFF495JFU.bam	mm10	ENCFF837KOM	https://www.encodeproject.org/files/ENCFF837KOM/@@download/ENCFF837KOM.bam
128	limb_H3K27ac-mouse_ENCSR897WBY	H3K27ac-mouse	limb	limb	unknown	ectoderm	musculature	ENCSR897WBY	https://www.encodeproject.org/files/ENCFF746YPF/@@download/ENCFF746YPF.bam	mm10	ENCFF693IQX	https://www.encodeproject.org/files/ENCFF693IQX/@@download/ENCFF693IQX.bam
129	limb_H3K27ac-mouse_ENCSR897WBY	H3K27ac-mouse	limb	limb	unknown	ectoderm	musculature	ENCSR897WBY	https://www.encodeproject.org/files/ENCFF809EUC/@@download/ENCFF809EUC.bam	mm10	ENCFF681ZBY	https://www.encodeproject.org/files/ENCFF681ZBY/@@download/ENCFF681ZBY.bam
130	limb_H3K27ac-mouse_ENCSR905FFU	H3K27ac-mouse	limb	limb	unknown	ectoderm	musculature	ENCSR905FFU	https://www.encodeproject.org/files/ENCFF564VOP/@@download/ENCFF564VOP.bam	mm10	ENCFF620AXJ	https://www.encodeproject.org/files/ENCFF620AXJ/@@download/ENCFF620AXJ.bam
131	limb_H3K27ac-mouse_ENCSR905FFU	H3K27ac-mouse	limb	limb	unknown	ectoderm	musculature	ENCSR905FFU	https://www.encodeproject.org/files/ENCFF519IQH/@@download/ENCFF519IQH.bam	mm10	ENCFF113RIK	https://www.encodeproject.org/files/ENCFF113RIK/@@download/ENCFF113RIK.bam
132	limb_H3K27ac-mouse_ENCSR988BRP	H3K27ac-mouse	limb	limb	unknown	ectoderm	musculature	ENCSR988BRP	https://www.encodeproject.org/files/ENCFF289KVV/@@download/ENCFF289KVV.bam	mm10	ENCFF028GTL	https://www.encodeproject.org/files/ENCFF028GTL/@@download/ENCFF028GTL.bam
133	limb_H3K27ac-mouse_ENCSR988BRP	H3K27ac-mouse	limb	limb	unknown	ectoderm	musculature	ENCSR988BRP	https://www.encodeproject.org/files/ENCFF843HSW/@@download/ENCFF843HSW.bam	mm10	ENCFF905RGB	https://www.encodeproject.org/files/ENCFF905RGB/@@download/ENCFF905RGB.bam
134	liver_H3K27ac-mouse_ENCSR000CDH	H3K27ac-mouse	liver	liver	unknown	endoderm	endocrine	ENCSR000CDH	https://www.encodeproject.org/files/ENCFF083QFQ/@@download/ENCFF083QFQ.bam	mm10	ENCFF834LUQ	https://www.encodeproject.org/files/ENCFF834LUQ/@@download/ENCFF834LUQ.bam
135	liver_H3K27ac-mouse_ENCSR000CDH	H3K27ac-mouse	liver	liver	unknown	endoderm	endocrine	ENCSR000CDH	https://www.encodeproject.org/files/ENCFF760QVA/@@download/ENCFF760QVA.bam	mm10	ENCFF487NVD	https://www.encodeproject.org/files/ENCFF487NVD/@@download/ENCFF487NVD.bam
136	liver_H3K27ac-mouse_ENCSR000CDU	H3K27ac-mouse	liver	liver	unknown	endoderm	endocrine	ENCSR000CDU	https://www.encodeproject.org/files/ENCFF027DFK/@@download/ENCFF027DFK.bam	mm10	ENCFF583XVV	https://www.encodeproject.org/files/ENCFF583XVV/@@download/ENCFF583XVV.bam
137	liver_H3K27ac-mouse_ENCSR000CDU	H3K27ac-mouse	liver	liver	unknown	endoderm	endocrine	ENCSR000CDU	https://www.encodeproject.org/files/ENCFF896HRG/@@download/ENCFF896HRG.bam	mm10	ENCFF199EPT	https://www.encodeproject.org/files/ENCFF199EPT/@@download/ENCFF199EPT.bam
138	liver_H3K27ac-mouse_ENCSR058DOA	H3K27ac-mouse	liver	liver	unknown	endoderm	endocrine	ENCSR058DOA	https://www.encodeproject.org/files/ENCFF801KHX/@@download/ENCFF801KHX.bam	mm10	ENCFF209XZA	https://www.encodeproject.org/files/ENCFF209XZA/@@download/ENCFF209XZA.bam
139	liver_H3K27ac-mouse_ENCSR058DOA	H3K27ac-mouse	liver	liver	unknown	endoderm	endocrine	ENCSR058DOA	https://www.encodeproject.org/files/ENCFF914SIT/@@download/ENCFF914SIT.bam	mm10	ENCFF290OKP	https://www.encodeproject.org/files/ENCFF290OKP/@@download/ENCFF290OKP.bam
140	liver_H3K27ac-mouse_ENCSR075SNV	H3K27ac-mouse	liver	liver	unknown	endoderm	endocrine	ENCSR075SNV	https://www.encodeproject.org/files/ENCFF255SED/@@download/ENCFF255SED.bam	mm10	ENCFF234MOL	https://www.encodeproject.org/files/ENCFF234MOL/@@download/ENCFF234MOL.bam
141	liver_H3K27ac-mouse_ENCSR075SNV	H3K27ac-mouse	liver	liver	unknown	endoderm	endocrine	ENCSR075SNV	https://www.encodeproject.org/files/ENCFF255SED/@@download/ENCFF255SED.bam	mm10	ENCFF622HUK	https://www.encodeproject.org/files/ENCFF622HUK/@@download/ENCFF622HUK.bam
142	liver_H3K27ac-mouse_ENCSR075SNV	H3K27ac-mouse	liver	liver	unknown	endoderm	endocrine	ENCSR075SNV	https://www.encodeproject.org/files/ENCFF234YPA/@@download/ENCFF234YPA.bam	mm10	ENCFF969NDB	https://www.encodeproject.org/files/ENCFF969NDB/@@download/ENCFF969NDB.bam
143	liver_H3K27ac-mouse_ENCSR075SNV	H3K27ac-mouse	liver	liver	unknown	endoderm	endocrine	ENCSR075SNV	https://www.encodeproject.org/files/ENCFF234YPA/@@download/ENCFF234YPA.bam	mm10	ENCFF341AOK	https://www.encodeproject.org/files/ENCFF341AOK/@@download/ENCFF341AOK.bam
144	liver_H3K27ac-mouse_ENCSR136GMT	H3K27ac-mouse	liver	liver	unknown	endoderm	endocrine	ENCSR136GMT	https://www.encodeproject.org/files/ENCFF960JSE/@@download/ENCFF960JSE.bam	mm10	ENCFF329EMU	https://www.encodeproject.org/files/ENCFF329EMU/@@download/ENCFF329EMU.bam
145	liver_H3K27ac-mouse_ENCSR136GMT	H3K27ac-mouse	liver	liver	unknown	endoderm	endocrine	ENCSR136GMT	https://www.encodeproject.org/files/ENCFF970NUP/@@download/ENCFF970NUP.bam	mm10	ENCFF561UHK	https://www.encodeproject.org/files/ENCFF561UHK/@@download/ENCFF561UHK.bam
146	liver_H3K27ac-mouse_ENCSR175KBJ	H3K27ac-mouse	liver	liver	unknown	endoderm	endocrine	ENCSR175KBJ	https://www.encodeproject.org/files/ENCFF819KTX/@@download/ENCFF819KTX.bam	mm10	ENCFF389RGD	https://www.encodeproject.org/files/ENCFF389RGD/@@download/ENCFF389RGD.bam
147	liver_H3K27ac-mouse_ENCSR175KBJ	H3K27ac-mouse	liver	liver	unknown	endoderm	endocrine	ENCSR175KBJ	https://www.encodeproject.org/files/ENCFF298NOV/@@download/ENCFF298NOV.bam	mm10	ENCFF459JKO	https://www.encodeproject.org/files/ENCFF459JKO/@@download/ENCFF459JKO.bam
148	liver_H3K27ac-mouse_ENCSR479LFP	H3K27ac-mouse	liver	liver	unknown	endoderm	endocrine	ENCSR479LFP	https://www.encodeproject.org/files/ENCFF848FZW/@@download/ENCFF848FZW.bam	mm10	ENCFF161BEU	https://www.encodeproject.org/files/ENCFF161BEU/@@download/ENCFF161BEU.bam
149	liver_H3K27ac-mouse_ENCSR479LFP	H3K27ac-mouse	liver	liver	unknown	endoderm	endocrine	ENCSR479LFP	https://www.encodeproject.org/files/ENCFF322JLS/@@download/ENCFF322JLS.bam	mm10	ENCFF098TLW	https://www.encodeproject.org/files/ENCFF098TLW/@@download/ENCFF098TLW.bam
150	liver_H3K27ac-mouse_ENCSR616TJM	H3K27ac-mouse	liver	liver	unknown	endoderm	endocrine	ENCSR616TJM	https://www.encodeproject.org/files/ENCFF377MKV/@@download/ENCFF377MKV.bam	mm10	ENCFF940ABG	https://www.encodeproject.org/files/ENCFF940ABG/@@download/ENCFF940ABG.bam
151	liver_H3K27ac-mouse_ENCSR616TJM	H3K27ac-mouse	liver	liver	unknown	endoderm	endocrine	ENCSR616TJM	https://www.encodeproject.org/files/ENCFF377MKV/@@download/ENCFF377MKV.bam	mm10	ENCFF685BAU	https://www.encodeproject.org/files/ENCFF685BAU/@@download/ENCFF685BAU.bam
152	liver_H3K27ac-mouse_ENCSR616TJM	H3K27ac-mouse	liver	liver	unknown	endoderm	endocrine	ENCSR616TJM	https://www.encodeproject.org/files/ENCFF488RKC/@@download/ENCFF488RKC.bam	mm10	ENCFF788BNS	https://www.encodeproject.org/files/ENCFF788BNS/@@download/ENCFF788BNS.bam
153	liver_H3K27ac-mouse_ENCSR616TJM	H3K27ac-mouse	liver	liver	unknown	endoderm	endocrine	ENCSR616TJM	https://www.encodeproject.org/files/ENCFF488RKC/@@download/ENCFF488RKC.bam	mm10	ENCFF379MGT	https://www.encodeproject.org/files/ENCFF379MGT/@@download/ENCFF379MGT.bam
154	liver_H3K27ac-mouse_ENCSR802RET	H3K27ac-mouse	liver	liver	unknown	endoderm	endocrine	ENCSR802RET	https://www.encodeproject.org/files/ENCFF841KAM/@@download/ENCFF841KAM.bam	mm10	ENCFF575CWX	https://www.encodeproject.org/files/ENCFF575CWX/@@download/ENCFF575CWX.bam
155	liver_H3K27ac-mouse_ENCSR802RET	H3K27ac-mouse	liver	liver	unknown	endoderm	endocrine	ENCSR802RET	https://www.encodeproject.org/files/ENCFF560RRS/@@download/ENCFF560RRS.bam	mm10	ENCFF545GMZ	https://www.encodeproject.org/files/ENCFF545GMZ/@@download/ENCFF545GMZ.bam
156	lung_H3K27ac-mouse_ENCSR140UEX	H3K27ac-mouse	lung	lung	unknown	endoderm	respiratory	ENCSR140UEX	https://www.encodeproject.org/files/ENCFF119QHH/@@download/ENCFF119QHH.bam	mm10	ENCFF491PFG	https://www.encodeproject.org/files/ENCFF491PFG/@@download/ENCFF491PFG.bam
157	lung_H3K27ac-mouse_ENCSR140UEX	H3K27ac-mouse	lung	lung	unknown	endoderm	respiratory	ENCSR140UEX	https://www.encodeproject.org/files/ENCFF557FRL/@@download/ENCFF557FRL.bam	mm10	ENCFF634LMG	https://www.encodeproject.org/files/ENCFF634LMG/@@download/ENCFF634LMG.bam
158	lung_H3K27ac-mouse_ENCSR452WYC	H3K27ac-mouse	lung	lung	unknown	endoderm	respiratory	ENCSR452WYC	https://www.encodeproject.org/files/ENCFF189NSE/@@download/ENCFF189NSE.bam	mm10	ENCFF099CEI	https://www.encodeproject.org/files/ENCFF099CEI/@@download/ENCFF099CEI.bam
159	lung_H3K27ac-mouse_ENCSR452WYC	H3K27ac-mouse	lung	lung	unknown	endoderm	respiratory	ENCSR452WYC	https://www.encodeproject.org/files/ENCFF867QDX/@@download/ENCFF867QDX.bam	mm10	ENCFF258TGY	https://www.encodeproject.org/files/ENCFF258TGY/@@download/ENCFF258TGY.bam
160	lung_H3K27ac-mouse_ENCSR884MYD	H3K27ac-mouse	lung	lung	unknown	endoderm	respiratory	ENCSR884MYD	https://www.encodeproject.org/files/ENCFF851TTW/@@download/ENCFF851TTW.bam	mm10	ENCFF162XAE	https://www.encodeproject.org/files/ENCFF162XAE/@@download/ENCFF162XAE.bam
161	lung_H3K27ac-mouse_ENCSR884MYD	H3K27ac-mouse	lung	lung	unknown	endoderm	respiratory	ENCSR884MYD	https://www.encodeproject.org/files/ENCFF851TTW/@@download/ENCFF851TTW.bam	mm10	ENCFF743OHK	https://www.encodeproject.org/files/ENCFF743OHK/@@download/ENCFF743OHK.bam
162	lung_H3K27ac-mouse_ENCSR884MYD	H3K27ac-mouse	lung	lung	unknown	endoderm	respiratory	ENCSR884MYD	https://www.encodeproject.org/files/ENCFF931BXX/@@download/ENCFF931BXX.bam	mm10	ENCFF490PCI	https://www.encodeproject.org/files/ENCFF490PCI/@@download/ENCFF490PCI.bam
163	lung_H3K27ac-mouse_ENCSR884MYD	H3K27ac-mouse	lung	lung	unknown	endoderm	respiratory	ENCSR884MYD	https://www.encodeproject.org/files/ENCFF931BXX/@@download/ENCFF931BXX.bam	mm10	ENCFF989ONI	https://www.encodeproject.org/files/ENCFF989ONI/@@download/ENCFF989ONI.bam
164	lung_H3K27ac-mouse_ENCSR895BMP	H3K27ac-mouse	lung	lung	unknown	endoderm	respiratory	ENCSR895BMP	https://www.encodeproject.org/files/ENCFF960WTM/@@download/ENCFF960WTM.bam	mm10	ENCFF578IKJ	https://www.encodeproject.org/files/ENCFF578IKJ/@@download/ENCFF578IKJ.bam
165	lung_H3K27ac-mouse_ENCSR895BMP	H3K27ac-mouse	lung	lung	unknown	endoderm	respiratory	ENCSR895BMP	https://www.encodeproject.org/files/ENCFF392ELN/@@download/ENCFF392ELN.bam	mm10	ENCFF207RAF	https://www.encodeproject.org/files/ENCFF207RAF/@@download/ENCFF207RAF.bam
166	midbrain_H3K27ac-mouse_ENCSR088UKA	H3K27ac-mouse	midbrain	brain	unknown	ectoderm	central_nervous	ENCSR088UKA	https://www.encodeproject.org/files/ENCFF424AJT/@@download/ENCFF424AJT.bam	mm10	ENCFF313ITZ	https://www.encodeproject.org/files/ENCFF313ITZ/@@download/ENCFF313ITZ.bam
167	midbrain_H3K27ac-mouse_ENCSR088UKA	H3K27ac-mouse	midbrain	brain	unknown	ectoderm	central_nervous	ENCSR088UKA	https://www.encodeproject.org/files/ENCFF035QVW/@@download/ENCFF035QVW.bam	mm10	ENCFF084QNR	https://www.encodeproject.org/files/ENCFF084QNR/@@download/ENCFF084QNR.bam
168	midbrain_H3K27ac-mouse_ENCSR252ONR	H3K27ac-mouse	midbrain	brain	unknown	ectoderm	central_nervous	ENCSR252ONR	https://www.encodeproject.org/files/ENCFF156ZNX/@@download/ENCFF156ZNX.bam	mm10	ENCFF595NGH	https://www.encodeproject.org/files/ENCFF595NGH/@@download/ENCFF595NGH.bam
169	midbrain_H3K27ac-mouse_ENCSR252ONR	H3K27ac-mouse	midbrain	brain	unknown	ectoderm	central_nervous	ENCSR252ONR	https://www.encodeproject.org/files/ENCFF844JQN/@@download/ENCFF844JQN.bam	mm10	ENCFF612UYX	https://www.encodeproject.org/files/ENCFF612UYX/@@download/ENCFF612UYX.bam
170	midbrain_H3K27ac-mouse_ENCSR254AHA	H3K27ac-mouse	midbrain	brain	unknown	ectoderm	central_nervous	ENCSR254AHA	https://www.encodeproject.org/files/ENCFF977WYR/@@download/ENCFF977WYR.bam	mm10	ENCFF621VNI	https://www.encodeproject.org/files/ENCFF621VNI/@@download/ENCFF621VNI.bam
171	midbrain_H3K27ac-mouse_ENCSR254AHA	H3K27ac-mouse	midbrain	brain	unknown	ectoderm	central_nervous	ENCSR254AHA	https://www.encodeproject.org/files/ENCFF129XCL/@@download/ENCFF129XCL.bam	mm10	ENCFF405OOE	https://www.encodeproject.org/files/ENCFF405OOE/@@download/ENCFF405OOE.bam
172	midbrain_H3K27ac-mouse_ENCSR428GHF	H3K27ac-mouse	midbrain	brain	unknown	ectoderm	central_nervous	ENCSR428GHF	https://www.encodeproject.org/files/ENCFF898VLY/@@download/ENCFF898VLY.bam	mm10	ENCFF614OTI	https://www.encodeproject.org/files/ENCFF614OTI/@@download/ENCFF614OTI.bam
173	midbrain_H3K27ac-mouse_ENCSR428GHF	H3K27ac-mouse	midbrain	brain	unknown	ectoderm	central_nervous	ENCSR428GHF	https://www.encodeproject.org/files/ENCFF155KUS/@@download/ENCFF155KUS.bam	mm10	ENCFF356YGX	https://www.encodeproject.org/files/ENCFF356YGX/@@download/ENCFF356YGX.bam
174	midbrain_H3K27ac-mouse_ENCSR553IWV	H3K27ac-mouse	midbrain	brain	unknown	ectoderm	central_nervous	ENCSR553IWV	https://www.encodeproject.org/files/ENCFF530HZD/@@download/ENCFF530HZD.bam	mm10	ENCFF983NVG	https://www.encodeproject.org/files/ENCFF983NVG/@@download/ENCFF983NVG.bam
175	midbrain_H3K27ac-mouse_ENCSR553IWV	H3K27ac-mouse	midbrain	brain	unknown	ectoderm	central_nervous	ENCSR553IWV	https://www.encodeproject.org/files/ENCFF694JQQ/@@download/ENCFF694JQQ.bam	mm10	ENCFF516NUV	https://www.encodeproject.org/files/ENCFF516NUV/@@download/ENCFF516NUV.bam
176	midbrain_H3K27ac-mouse_ENCSR671NSS	H3K27ac-mouse	midbrain	brain	unknown	ectoderm	central_nervous	ENCSR671NSS	https://www.encodeproject.org/files/ENCFF678NYQ/@@download/ENCFF678NYQ.bam	mm10	ENCFF803WLL	https://www.encodeproject.org/files/ENCFF803WLL/@@download/ENCFF803WLL.bam
177	midbrain_H3K27ac-mouse_ENCSR671NSS	H3K27ac-mouse	midbrain	brain	unknown	ectoderm	central_nervous	ENCSR671NSS	https://www.encodeproject.org/files/ENCFF187NWO/@@download/ENCFF187NWO.bam	mm10	ENCFF677OZB	https://www.encodeproject.org/files/ENCFF677OZB/@@download/ENCFF677OZB.bam
178	midbrain_H3K27ac-mouse_ENCSR672ZXY	H3K27ac-mouse	midbrain	brain	unknown	ectoderm	central_nervous	ENCSR672ZXY	https://www.encodeproject.org/files/ENCFF401RHK/@@download/ENCFF401RHK.bam	mm10	ENCFF460MFT	https://www.encodeproject.org/files/ENCFF460MFT/@@download/ENCFF460MFT.bam
179	midbrain_H3K27ac-mouse_ENCSR672ZXY	H3K27ac-mouse	midbrain	brain	unknown	ectoderm	central_nervous	ENCSR672ZXY	https://www.encodeproject.org/files/ENCFF401RHK/@@download/ENCFF401RHK.bam	mm10	ENCFF797EFV	https://www.encodeproject.org/files/ENCFF797EFV/@@download/ENCFF797EFV.bam
180	midbrain_H3K27ac-mouse_ENCSR672ZXY	H3K27ac-mouse	midbrain	brain	unknown	ectoderm	central_nervous	ENCSR672ZXY	https://www.encodeproject.org/files/ENCFF538DNT/@@download/ENCFF538DNT.bam	mm10	ENCFF644AXU	https://www.encodeproject.org/files/ENCFF644AXU/@@download/ENCFF644AXU.bam
181	midbrain_H3K27ac-mouse_ENCSR672ZXY	H3K27ac-mouse	midbrain	brain	unknown	ectoderm	central_nervous	ENCSR672ZXY	https://www.encodeproject.org/files/ENCFF538DNT/@@download/ENCFF538DNT.bam	mm10	ENCFF466UWZ	https://www.encodeproject.org/files/ENCFF466UWZ/@@download/ENCFF466UWZ.bam
182	midbrain_H3K27ac-mouse_ENCSR989LUY	H3K27ac-mouse	midbrain	brain	unknown	ectoderm	central_nervous	ENCSR989LUY	https://www.encodeproject.org/files/ENCFF616DYL/@@download/ENCFF616DYL.bam	mm10	ENCFF260PQF	https://www.encodeproject.org/files/ENCFF260PQF/@@download/ENCFF260PQF.bam
183	midbrain_H3K27ac-mouse_ENCSR989LUY	H3K27ac-mouse	midbrain	brain	unknown	ectoderm	central_nervous	ENCSR989LUY	https://www.encodeproject.org/files/ENCFF367LPN/@@download/ENCFF367LPN.bam	mm10	ENCFF536CMB	https://www.encodeproject.org/files/ENCFF536CMB/@@download/ENCFF536CMB.bam
184	neural tube_H3K27ac-mouse_ENCSR241BSK	H3K27ac-mouse	neural tube	epithelium	unknown	ectoderm	unknown	ENCSR241BSK	https://www.encodeproject.org/files/ENCFF490PJE/@@download/ENCFF490PJE.bam	mm10	ENCFF470TNZ	https://www.encodeproject.org/files/ENCFF470TNZ/@@download/ENCFF470TNZ.bam
185	neural tube_H3K27ac-mouse_ENCSR241BSK	H3K27ac-mouse	neural tube	epithelium	unknown	ectoderm	unknown	ENCSR241BSK	https://www.encodeproject.org/files/ENCFF705FZD/@@download/ENCFF705FZD.bam	mm10	ENCFF492ZUN	https://www.encodeproject.org/files/ENCFF492ZUN/@@download/ENCFF492ZUN.bam
186	neural tube_H3K27ac-mouse_ENCSR265NBM	H3K27ac-mouse	neural tube	epithelium	unknown	ectoderm	unknown	ENCSR265NBM	https://www.encodeproject.org/files/ENCFF442WXQ/@@download/ENCFF442WXQ.bam	mm10	ENCFF733YZV	https://www.encodeproject.org/files/ENCFF733YZV/@@download/ENCFF733YZV.bam
187	neural tube_H3K27ac-mouse_ENCSR265NBM	H3K27ac-mouse	neural tube	epithelium	unknown	ectoderm	unknown	ENCSR265NBM	https://www.encodeproject.org/files/ENCFF952HPY/@@download/ENCFF952HPY.bam	mm10	ENCFF978SCC	https://www.encodeproject.org/files/ENCFF978SCC/@@download/ENCFF978SCC.bam
188	neural tube_H3K27ac-mouse_ENCSR289SWJ	H3K27ac-mouse	neural tube	epithelium	unknown	ectoderm	unknown	ENCSR289SWJ	https://www.encodeproject.org/files/ENCFF566ACT/@@download/ENCFF566ACT.bam	mm10	ENCFF225QJG	https://www.encodeproject.org/files/ENCFF225QJG/@@download/ENCFF225QJG.bam
189	neural tube_H3K27ac-mouse_ENCSR289SWJ	H3K27ac-mouse	neural tube	epithelium	unknown	ectoderm	unknown	ENCSR289SWJ	https://www.encodeproject.org/files/ENCFF963UNT/@@download/ENCFF963UNT.bam	mm10	ENCFF078YVF	https://www.encodeproject.org/files/ENCFF078YVF/@@download/ENCFF078YVF.bam
190	neural tube_H3K27ac-mouse_ENCSR531RZS	H3K27ac-mouse	neural tube	epithelium	unknown	ectoderm	unknown	ENCSR531RZS	https://www.encodeproject.org/files/ENCFF167NIN/@@download/ENCFF167NIN.bam	mm10	ENCFF988YEX	https://www.encodeproject.org/files/ENCFF988YEX/@@download/ENCFF988YEX.bam
191	neural tube_H3K27ac-mouse_ENCSR531RZS	H3K27ac-mouse	neural tube	epithelium	unknown	ectoderm	unknown	ENCSR531RZS	https://www.encodeproject.org/files/ENCFF781NMR/@@download/ENCFF781NMR.bam	mm10	ENCFF783CMO	https://www.encodeproject.org/files/ENCFF783CMO/@@download/ENCFF783CMO.bam
192	neural tube_H3K27ac-mouse_ENCSR891SAW	H3K27ac-mouse	neural tube	epithelium	unknown	ectoderm	unknown	ENCSR891SAW	https://www.encodeproject.org/files/ENCFF242SQE/@@download/ENCFF242SQE.bam	mm10	ENCFF029HKE	https://www.encodeproject.org/files/ENCFF029HKE/@@download/ENCFF029HKE.bam
193	neural tube_H3K27ac-mouse_ENCSR891SAW	H3K27ac-mouse	neural tube	epithelium	unknown	ectoderm	unknown	ENCSR891SAW	https://www.encodeproject.org/files/ENCFF587UFO/@@download/ENCFF587UFO.bam	mm10	ENCFF253QVH	https://www.encodeproject.org/files/ENCFF253QVH/@@download/ENCFF253QVH.bam
194	olfactory bulb_H3K27ac-mouse_ENCSR000CCE	H3K27ac-mouse	olfactory bulb	brain	unknown	ectoderm	central_nervous	ENCSR000CCE	https://www.encodeproject.org/files/ENCFF163NRD/@@download/ENCFF163NRD.bam	mm10	ENCFF698FQP	https://www.encodeproject.org/files/ENCFF698FQP/@@download/ENCFF698FQP.bam
195	olfactory bulb_H3K27ac-mouse_ENCSR000CCE	H3K27ac-mouse	olfactory bulb	brain	unknown	ectoderm	central_nervous	ENCSR000CCE	https://www.encodeproject.org/files/ENCFF019PAQ/@@download/ENCFF019PAQ.bam	mm10	ENCFF066YSN	https://www.encodeproject.org/files/ENCFF066YSN/@@download/ENCFF066YSN.bam
196	placenta_H3K27ac-mouse_ENCSR000CDO	H3K27ac-mouse	placenta	placenta	unknown	mesoderm	reproductive	ENCSR000CDO	https://www.encodeproject.org/files/ENCFF575SRT/@@download/ENCFF575SRT.bam	mm10	ENCFF801CMH	https://www.encodeproject.org/files/ENCFF801CMH/@@download/ENCFF801CMH.bam
197	placenta_H3K27ac-mouse_ENCSR000CDO	H3K27ac-mouse	placenta	placenta	unknown	mesoderm	reproductive	ENCSR000CDO	https://www.encodeproject.org/files/ENCFF059SBL/@@download/ENCFF059SBL.bam	mm10	ENCFF912GXP	https://www.encodeproject.org/files/ENCFF912GXP/@@download/ENCFF912GXP.bam
198	small intestine_H3K27ac-mouse_ENCSR000CCQ	H3K27ac-mouse	small intestine	intestine	unknown	endoderm	digestive	ENCSR000CCQ	https://www.encodeproject.org/files/ENCFF589ZBD/@@download/ENCFF589ZBD.bam	mm10	ENCFF339ZMZ	https://www.encodeproject.org/files/ENCFF339ZMZ/@@download/ENCFF339ZMZ.bam
199	small intestine_H3K27ac-mouse_ENCSR000CCQ	H3K27ac-mouse	small intestine	intestine	unknown	endoderm	digestive	ENCSR000CCQ	https://www.encodeproject.org/files/ENCFF589ZBD/@@download/ENCFF589ZBD.bam	mm10	ENCFF313DQV	https://www.encodeproject.org/files/ENCFF313DQV/@@download/ENCFF313DQV.bam
200	small intestine_H3K27ac-mouse_ENCSR000CCQ	H3K27ac-mouse	small intestine	intestine	unknown	endoderm	digestive	ENCSR000CCQ	https://www.encodeproject.org/files/ENCFF581OEP/@@download/ENCFF581OEP.bam	mm10	ENCFF314ZSE	https://www.encodeproject.org/files/ENCFF314ZSE/@@download/ENCFF314ZSE.bam
201	small intestine_H3K27ac-mouse_ENCSR000CCQ	H3K27ac-mouse	small intestine	intestine	unknown	endoderm	digestive	ENCSR000CCQ	https://www.encodeproject.org/files/ENCFF581OEP/@@download/ENCFF581OEP.bam	mm10	ENCFF905OLF	https://www.encodeproject.org/files/ENCFF905OLF/@@download/ENCFF905OLF.bam
202	spleen_H3K27ac-mouse_ENCSR000CDJ	H3K27ac-mouse	spleen	spleen	unknown	mesoderm	immune	ENCSR000CDJ	https://www.encodeproject.org/files/ENCFF182KQR/@@download/ENCFF182KQR.bam	mm10	ENCFF470APL	https://www.encodeproject.org/files/ENCFF470APL/@@download/ENCFF470APL.bam
203	spleen_H3K27ac-mouse_ENCSR000CDJ	H3K27ac-mouse	spleen	spleen	unknown	mesoderm	immune	ENCSR000CDJ	https://www.encodeproject.org/files/ENCFF786TUS/@@download/ENCFF786TUS.bam	mm10	ENCFF699BJR	https://www.encodeproject.org/files/ENCFF699BJR/@@download/ENCFF699BJR.bam
204	stomach_H3K27ac-mouse_ENCSR316CNR	H3K27ac-mouse	stomach	stomach	unknown	endoderm	digestive	ENCSR316CNR	https://www.encodeproject.org/files/ENCFF982AKP/@@download/ENCFF982AKP.bam	mm10	ENCFF444JPW	https://www.encodeproject.org/files/ENCFF444JPW/@@download/ENCFF444JPW.bam
205	stomach_H3K27ac-mouse_ENCSR316CNR	H3K27ac-mouse	stomach	stomach	unknown	endoderm	digestive	ENCSR316CNR	https://www.encodeproject.org/files/ENCFF525GXA/@@download/ENCFF525GXA.bam	mm10	ENCFF504ATJ	https://www.encodeproject.org/files/ENCFF504ATJ/@@download/ENCFF504ATJ.bam
206	stomach_H3K27ac-mouse_ENCSR346FJG	H3K27ac-mouse	stomach	stomach	unknown	endoderm	digestive	ENCSR346FJG	https://www.encodeproject.org/files/ENCFF679EJY/@@download/ENCFF679EJY.bam	mm10	ENCFF956UOO	https://www.encodeproject.org/files/ENCFF956UOO/@@download/ENCFF956UOO.bam
207	stomach_H3K27ac-mouse_ENCSR346FJG	H3K27ac-mouse	stomach	stomach	unknown	endoderm	digestive	ENCSR346FJG	https://www.encodeproject.org/files/ENCFF872FOY/@@download/ENCFF872FOY.bam	mm10	ENCFF203DXI	https://www.encodeproject.org/files/ENCFF203DXI/@@download/ENCFF203DXI.bam
208	stomach_H3K27ac-mouse_ENCSR546ANT	H3K27ac-mouse	stomach	stomach	unknown	endoderm	digestive	ENCSR546ANT	https://www.encodeproject.org/files/ENCFF501BEE/@@download/ENCFF501BEE.bam	mm10	ENCFF657FSC	https://www.encodeproject.org/files/ENCFF657FSC/@@download/ENCFF657FSC.bam
209	stomach_H3K27ac-mouse_ENCSR546ANT	H3K27ac-mouse	stomach	stomach	unknown	endoderm	digestive	ENCSR546ANT	https://www.encodeproject.org/files/ENCFF675ZON/@@download/ENCFF675ZON.bam	mm10	ENCFF633XIP	https://www.encodeproject.org/files/ENCFF633XIP/@@download/ENCFF633XIP.bam
210	stomach_H3K27ac-mouse_ENCSR929SEW	H3K27ac-mouse	stomach	stomach	unknown	endoderm	digestive	ENCSR929SEW	https://www.encodeproject.org/files/ENCFF819HQC/@@download/ENCFF819HQC.bam	mm10	ENCFF061IIK	https://www.encodeproject.org/files/ENCFF061IIK/@@download/ENCFF061IIK.bam
211	stomach_H3K27ac-mouse_ENCSR929SEW	H3K27ac-mouse	stomach	stomach	unknown	endoderm	digestive	ENCSR929SEW	https://www.encodeproject.org/files/ENCFF837RAG/@@download/ENCFF837RAG.bam	mm10	ENCFF944XRA	https://www.encodeproject.org/files/ENCFF944XRA/@@download/ENCFF944XRA.bam
212	testis_H3K27ac-mouse_ENCSR000CCU	H3K27ac-mouse	testis	gonad	unknown	mesoderm	reproductive	ENCSR000CCU	https://www.encodeproject.org/files/ENCFF087XLU/@@download/ENCFF087XLU.bam	mm10	ENCFF703HEZ	https://www.encodeproject.org/files/ENCFF703HEZ/@@download/ENCFF703HEZ.bam
213	testis_H3K27ac-mouse_ENCSR000CCU	H3K27ac-mouse	testis	gonad	unknown	mesoderm	reproductive	ENCSR000CCU	https://www.encodeproject.org/files/ENCFF042MCA/@@download/ENCFF042MCA.bam	mm10	ENCFF632RBW	https://www.encodeproject.org/files/ENCFF632RBW/@@download/ENCFF632RBW.bam
214	thymus_H3K27ac-mouse_ENCSR000CCH	H3K27ac-mouse	thymus	immune_organ	unknown	endoderm	endocrine	ENCSR000CCH	https://www.encodeproject.org/files/ENCFF238NOF/@@download/ENCFF238NOF.bam	mm10	ENCFF574OYI	https://www.encodeproject.org/files/ENCFF574OYI/@@download/ENCFF574OYI.bam
215	thymus_H3K27ac-mouse_ENCSR000CCH	H3K27ac-mouse	thymus	immune_organ	unknown	endoderm	endocrine	ENCSR000CCH	https://www.encodeproject.org/files/ENCFF289UGI/@@download/ENCFF289UGI.bam	mm10	ENCFF009MYK	https://www.encodeproject.org/files/ENCFF009MYK/@@download/ENCFF009MYK.bam
216	C2C12_H3K27me3-mouse_ENCSR000AHR	H3K27me3-mouse	C2C12	musculature	embryonic_cell	mesoderm	musculature	ENCSR000AHR	https://www.encodeproject.org/files/ENCFF170CKI/@@download/ENCFF170CKI.bam	mm10	ENCFF911IRI	https://www.encodeproject.org/files/ENCFF911IRI/@@download/ENCFF911IRI.bam
217	CH12.LX_H3K27me3-mouse_ENCSR000DHY	H3K27me3-mouse	CH12.LX	lymph_node	B_cell	mesoderm	immune	ENCSR000DHY	https://www.encodeproject.org/files/ENCFF672MBQ/@@download/ENCFF672MBQ.bam	mm10	ENCFF539HQV	https://www.encodeproject.org/files/ENCFF539HQV/@@download/ENCFF539HQV.bam
218	CH12.LX_H3K27me3-mouse_ENCSR000DHY	H3K27me3-mouse	CH12.LX	lymph_node	B_cell	mesoderm	immune	ENCSR000DHY	https://www.encodeproject.org/files/ENCFF758OWH/@@download/ENCFF758OWH.bam	mm10	ENCFF405NYO	https://www.encodeproject.org/files/ENCFF405NYO/@@download/ENCFF405NYO.bam
219	E14TG2a.4_H3K27me3-mouse_ENCSR059MBO	H3K27me3-mouse	E14TG2a.4	embryo	embryonic_cell	unknown	unknown	ENCSR059MBO	https://www.encodeproject.org/files/ENCFF655DRS/@@download/ENCFF655DRS.bam	mm10	ENCFF984AYM	https://www.encodeproject.org/files/ENCFF984AYM/@@download/ENCFF984AYM.bam
220	E14TG2a.4_H3K27me3-mouse_ENCSR059MBO	H3K27me3-mouse	E14TG2a.4	embryo	embryonic_cell	unknown	unknown	ENCSR059MBO	https://www.encodeproject.org/files/ENCFF891APM/@@download/ENCFF891APM.bam	mm10	ENCFF826KVZ	https://www.encodeproject.org/files/ENCFF826KVZ/@@download/ENCFF826KVZ.bam
221	ES-Bruce4_H3K27me3-mouse_ENCSR000CFN	H3K27me3-mouse	ES-Bruce4	embryo	embryonic_cell	unknown	unknown	ENCSR000CFN	https://www.encodeproject.org/files/ENCFF481UTW/@@download/ENCFF481UTW.bam	mm10	ENCFF296TCP	https://www.encodeproject.org/files/ENCFF296TCP/@@download/ENCFF296TCP.bam
222	ES-Bruce4_H3K27me3-mouse_ENCSR000CFN	H3K27me3-mouse	ES-Bruce4	embryo	embryonic_cell	unknown	unknown	ENCSR000CFN	https://www.encodeproject.org/files/ENCFF513YXS/@@download/ENCFF513YXS.bam	mm10	ENCFF872QIO	https://www.encodeproject.org/files/ENCFF872QIO/@@download/ENCFF872QIO.bam
223	G1E_H3K27me3-mouse_ENCSR000DHX	H3K27me3-mouse	G1E	embryo	stem_cell	unknown	unknown	ENCSR000DHX	https://www.encodeproject.org/files/ENCFF411CLF/@@download/ENCFF411CLF.bam	mm10	ENCFF412UAC	https://www.encodeproject.org/files/ENCFF412UAC/@@download/ENCFF412UAC.bam
224	G1E_H3K27me3-mouse_ENCSR000DHX	H3K27me3-mouse	G1E	embryo	stem_cell	unknown	unknown	ENCSR000DHX	https://www.encodeproject.org/files/ENCFF841VFS/@@download/ENCFF841VFS.bam	mm10	ENCFF443XJP	https://www.encodeproject.org/files/ENCFF443XJP/@@download/ENCFF443XJP.bam
225	MEL_H3K27me3-mouse_ENCSR000ADP	H3K27me3-mouse	MEL	spleen	cancer_cell	mesoderm	immune	ENCSR000ADP	https://www.encodeproject.org/files/ENCFF723FPU/@@download/ENCFF723FPU.bam	mm10	ENCFF797CGV	https://www.encodeproject.org/files/ENCFF797CGV/@@download/ENCFF797CGV.bam
226	MEL_H3K27me3-mouse_ENCSR000ADP	H3K27me3-mouse	MEL	spleen	cancer_cell	mesoderm	immune	ENCSR000ADP	https://www.encodeproject.org/files/ENCFF659PHF/@@download/ENCFF659PHF.bam	mm10	ENCFF797CGV	https://www.encodeproject.org/files/ENCFF797CGV/@@download/ENCFF797CGV.bam
227	MEL_H3K27me3-mouse_ENCSR000CER	H3K27me3-mouse	MEL	spleen	cancer_cell	mesoderm	immune	ENCSR000CER	https://www.encodeproject.org/files/ENCFF628LYK/@@download/ENCFF628LYK.bam	mm10	ENCFF065TFN	https://www.encodeproject.org/files/ENCFF065TFN/@@download/ENCFF065TFN.bam
228	MEL_H3K27me3-mouse_ENCSR000CER	H3K27me3-mouse	MEL	spleen	cancer_cell	mesoderm	immune	ENCSR000CER	https://www.encodeproject.org/files/ENCFF451SWK/@@download/ENCFF451SWK.bam	mm10	ENCFF792BAU	https://www.encodeproject.org/files/ENCFF792BAU/@@download/ENCFF792BAU.bam
229	cerebellum_H3K27me3-mouse_ENCSR000CFM	H3K27me3-mouse	cerebellum	brain	unknown	ectoderm	central_nervous	ENCSR000CFM	https://www.encodeproject.org/files/ENCFF759BCE/@@download/ENCFF759BCE.bam	mm10	ENCFF467AIM	https://www.encodeproject.org/files/ENCFF467AIM/@@download/ENCFF467AIM.bam
230	cerebellum_H3K27me3-mouse_ENCSR000CFM	H3K27me3-mouse	cerebellum	brain	unknown	ectoderm	central_nervous	ENCSR000CFM	https://www.encodeproject.org/files/ENCFF907BJD/@@download/ENCFF907BJD.bam	mm10	ENCFF412GIX	https://www.encodeproject.org/files/ENCFF412GIX/@@download/ENCFF412GIX.bam
231	embryonic facial prominence_H3K27me3-mouse_ENCSR008WOQ	H3K27me3-mouse	embryonic facial prominence	embryo	unknown	unknown	unknown	ENCSR008WOQ	https://www.encodeproject.org/files/ENCFF238OWL/@@download/ENCFF238OWL.bam	mm10	ENCFF464WOT	https://www.encodeproject.org/files/ENCFF464WOT/@@download/ENCFF464WOT.bam
232	embryonic facial prominence_H3K27me3-mouse_ENCSR008WOQ	H3K27me3-mouse	embryonic facial prominence	embryo	unknown	unknown	unknown	ENCSR008WOQ	https://www.encodeproject.org/files/ENCFF617MBJ/@@download/ENCFF617MBJ.bam	mm10	ENCFF685SXR	https://www.encodeproject.org/files/ENCFF685SXR/@@download/ENCFF685SXR.bam
233	embryonic facial prominence_H3K27me3-mouse_ENCSR061DPP	H3K27me3-mouse	embryonic facial prominence	embryo	unknown	unknown	unknown	ENCSR061DPP	https://www.encodeproject.org/files/ENCFF656ISW/@@download/ENCFF656ISW.bam	mm10	ENCFF418WVD	https://www.encodeproject.org/files/ENCFF418WVD/@@download/ENCFF418WVD.bam
234	embryonic facial prominence_H3K27me3-mouse_ENCSR061DPP	H3K27me3-mouse	embryonic facial prominence	embryo	unknown	unknown	unknown	ENCSR061DPP	https://www.encodeproject.org/files/ENCFF461IDG/@@download/ENCFF461IDG.bam	mm10	ENCFF898RFH	https://www.encodeproject.org/files/ENCFF898RFH/@@download/ENCFF898RFH.bam
235	embryonic facial prominence_H3K27me3-mouse_ENCSR257GTR	H3K27me3-mouse	embryonic facial prominence	embryo	unknown	unknown	unknown	ENCSR257GTR	https://www.encodeproject.org/files/ENCFF103VXN/@@download/ENCFF103VXN.bam	mm10	ENCFF219CIU	https://www.encodeproject.org/files/ENCFF219CIU/@@download/ENCFF219CIU.bam
236	embryonic facial prominence_H3K27me3-mouse_ENCSR257GTR	H3K27me3-mouse	embryonic facial prominence	embryo	unknown	unknown	unknown	ENCSR257GTR	https://www.encodeproject.org/files/ENCFF078EPE/@@download/ENCFF078EPE.bam	mm10	ENCFF690KFH	https://www.encodeproject.org/files/ENCFF690KFH/@@download/ENCFF690KFH.bam
237	embryonic facial prominence_H3K27me3-mouse_ENCSR285IQN	H3K27me3-mouse	embryonic facial prominence	embryo	unknown	unknown	unknown	ENCSR285IQN	https://www.encodeproject.org/files/ENCFF240URX/@@download/ENCFF240URX.bam	mm10	ENCFF722WBS	https://www.encodeproject.org/files/ENCFF722WBS/@@download/ENCFF722WBS.bam
238	embryonic facial prominence_H3K27me3-mouse_ENCSR285IQN	H3K27me3-mouse	embryonic facial prominence	embryo	unknown	unknown	unknown	ENCSR285IQN	https://www.encodeproject.org/files/ENCFF531ZNV/@@download/ENCFF531ZNV.bam	mm10	ENCFF844AIE	https://www.encodeproject.org/files/ENCFF844AIE/@@download/ENCFF844AIE.bam
239	embryonic facial prominence_H3K27me3-mouse_ENCSR457HDY	H3K27me3-mouse	embryonic facial prominence	embryo	unknown	unknown	unknown	ENCSR457HDY	https://www.encodeproject.org/files/ENCFF605KWR/@@download/ENCFF605KWR.bam	mm10	ENCFF344INR	https://www.encodeproject.org/files/ENCFF344INR/@@download/ENCFF344INR.bam
240	embryonic facial prominence_H3K27me3-mouse_ENCSR457HDY	H3K27me3-mouse	embryonic facial prominence	embryo	unknown	unknown	unknown	ENCSR457HDY	https://www.encodeproject.org/files/ENCFF373WPM/@@download/ENCFF373WPM.bam	mm10	ENCFF018WUG	https://www.encodeproject.org/files/ENCFF018WUG/@@download/ENCFF018WUG.bam
241	embryonic facial prominence_H3K27me3-mouse_ENCSR701GKO	H3K27me3-mouse	embryonic facial prominence	embryo	unknown	unknown	unknown	ENCSR701GKO	https://www.encodeproject.org/files/ENCFF785IDZ/@@download/ENCFF785IDZ.bam	mm10	ENCFF004TZJ	https://www.encodeproject.org/files/ENCFF004TZJ/@@download/ENCFF004TZJ.bam
242	embryonic facial prominence_H3K27me3-mouse_ENCSR701GKO	H3K27me3-mouse	embryonic facial prominence	embryo	unknown	unknown	unknown	ENCSR701GKO	https://www.encodeproject.org/files/ENCFF395AMV/@@download/ENCFF395AMV.bam	mm10	ENCFF815MGY	https://www.encodeproject.org/files/ENCFF815MGY/@@download/ENCFF815MGY.bam
243	erythroblast_H3K27me3-mouse_ENCSR000DHP	H3K27me3-mouse	erythroblast	bone_element	hematopoietic_cell	mesoderm	circulatory	ENCSR000DHP	https://www.encodeproject.org/files/ENCFF195IJA/@@download/ENCFF195IJA.bam	mm10	ENCFF519WFP	https://www.encodeproject.org/files/ENCFF519WFP/@@download/ENCFF519WFP.bam
244	erythroblast_H3K27me3-mouse_ENCSR000DHP	H3K27me3-mouse	erythroblast	bone_element	hematopoietic_cell	mesoderm	circulatory	ENCSR000DHP	https://www.encodeproject.org/files/ENCFF580AHZ/@@download/ENCFF580AHZ.bam	mm10	ENCFF803RZC	https://www.encodeproject.org/files/ENCFF803RZC/@@download/ENCFF803RZC.bam
245	forebrain_H3K27me3-mouse_ENCSR070MOK	H3K27me3-mouse	forebrain	brain	unknown	ectoderm	central_nervous	ENCSR070MOK	https://www.encodeproject.org/files/ENCFF529KXF/@@download/ENCFF529KXF.bam	mm10	ENCFF690QPU	https://www.encodeproject.org/files/ENCFF690QPU/@@download/ENCFF690QPU.bam
246	forebrain_H3K27me3-mouse_ENCSR070MOK	H3K27me3-mouse	forebrain	brain	unknown	ectoderm	central_nervous	ENCSR070MOK	https://www.encodeproject.org/files/ENCFF529KXF/@@download/ENCFF529KXF.bam	mm10	ENCFF695SNV	https://www.encodeproject.org/files/ENCFF695SNV/@@download/ENCFF695SNV.bam
247	forebrain_H3K27me3-mouse_ENCSR070MOK	H3K27me3-mouse	forebrain	brain	unknown	ectoderm	central_nervous	ENCSR070MOK	https://www.encodeproject.org/files/ENCFF080NJT/@@download/ENCFF080NJT.bam	mm10	ENCFF098QXI	https://www.encodeproject.org/files/ENCFF098QXI/@@download/ENCFF098QXI.bam
248	forebrain_H3K27me3-mouse_ENCSR070MOK	H3K27me3-mouse	forebrain	brain	unknown	ectoderm	central_nervous	ENCSR070MOK	https://www.encodeproject.org/files/ENCFF080NJT/@@download/ENCFF080NJT.bam	mm10	ENCFF760BFB	https://www.encodeproject.org/files/ENCFF760BFB/@@download/ENCFF760BFB.bam
249	forebrain_H3K27me3-mouse_ENCSR297CHD	H3K27me3-mouse	forebrain	brain	unknown	ectoderm	central_nervous	ENCSR297CHD	https://www.encodeproject.org/files/ENCFF343MPE/@@download/ENCFF343MPE.bam	mm10	ENCFF663JMX	https://www.encodeproject.org/files/ENCFF663JMX/@@download/ENCFF663JMX.bam
250	forebrain_H3K27me3-mouse_ENCSR297CHD	H3K27me3-mouse	forebrain	brain	unknown	ectoderm	central_nervous	ENCSR297CHD	https://www.encodeproject.org/files/ENCFF312MBP/@@download/ENCFF312MBP.bam	mm10	ENCFF721UFL	https://www.encodeproject.org/files/ENCFF721UFL/@@download/ENCFF721UFL.bam
251	forebrain_H3K27me3-mouse_ENCSR564XSR	H3K27me3-mouse	forebrain	brain	unknown	ectoderm	central_nervous	ENCSR564XSR	https://www.encodeproject.org/files/ENCFF388GCI/@@download/ENCFF388GCI.bam	mm10	ENCFF408RPR	https://www.encodeproject.org/files/ENCFF408RPR/@@download/ENCFF408RPR.bam
252	forebrain_H3K27me3-mouse_ENCSR564XSR	H3K27me3-mouse	forebrain	brain	unknown	ectoderm	central_nervous	ENCSR564XSR	https://www.encodeproject.org/files/ENCFF695MPZ/@@download/ENCFF695MPZ.bam	mm10	ENCFF339SSC	https://www.encodeproject.org/files/ENCFF339SSC/@@download/ENCFF339SSC.bam
253	forebrain_H3K27me3-mouse_ENCSR658BBG	H3K27me3-mouse	forebrain	brain	unknown	ectoderm	central_nervous	ENCSR658BBG	https://www.encodeproject.org/files/ENCFF345MWS/@@download/ENCFF345MWS.bam	mm10	ENCFF907EPW	https://www.encodeproject.org/files/ENCFF907EPW/@@download/ENCFF907EPW.bam
254	forebrain_H3K27me3-mouse_ENCSR658BBG	H3K27me3-mouse	forebrain	brain	unknown	ectoderm	central_nervous	ENCSR658BBG	https://www.encodeproject.org/files/ENCFF468OEQ/@@download/ENCFF468OEQ.bam	mm10	ENCFF592RAD	https://www.encodeproject.org/files/ENCFF592RAD/@@download/ENCFF592RAD.bam
255	forebrain_H3K27me3-mouse_ENCSR735VEJ	H3K27me3-mouse	forebrain	brain	unknown	ectoderm	central_nervous	ENCSR735VEJ	https://www.encodeproject.org/files/ENCFF086IHZ/@@download/ENCFF086IHZ.bam	mm10	ENCFF525FRN	https://www.encodeproject.org/files/ENCFF525FRN/@@download/ENCFF525FRN.bam
256	forebrain_H3K27me3-mouse_ENCSR735VEJ	H3K27me3-mouse	forebrain	brain	unknown	ectoderm	central_nervous	ENCSR735VEJ	https://www.encodeproject.org/files/ENCFF413HUR/@@download/ENCFF413HUR.bam	mm10	ENCFF861UMV	https://www.encodeproject.org/files/ENCFF861UMV/@@download/ENCFF861UMV.bam
257	forebrain_H3K27me3-mouse_ENCSR736GVO	H3K27me3-mouse	forebrain	brain	unknown	ectoderm	central_nervous	ENCSR736GVO	https://www.encodeproject.org/files/ENCFF889DKN/@@download/ENCFF889DKN.bam	mm10	ENCFF650CXZ	https://www.encodeproject.org/files/ENCFF650CXZ/@@download/ENCFF650CXZ.bam
258	forebrain_H3K27me3-mouse_ENCSR736GVO	H3K27me3-mouse	forebrain	brain	unknown	ectoderm	central_nervous	ENCSR736GVO	https://www.encodeproject.org/files/ENCFF424FVN/@@download/ENCFF424FVN.bam	mm10	ENCFF376HWE	https://www.encodeproject.org/files/ENCFF376HWE/@@download/ENCFF376HWE.bam
259	forebrain_H3K27me3-mouse_ENCSR831YAX	H3K27me3-mouse	forebrain	brain	unknown	ectoderm	central_nervous	ENCSR831YAX	https://www.encodeproject.org/files/ENCFF959MVP/@@download/ENCFF959MVP.bam	mm10	ENCFF052GTB	https://www.encodeproject.org/files/ENCFF052GTB/@@download/ENCFF052GTB.bam
260	forebrain_H3K27me3-mouse_ENCSR831YAX	H3K27me3-mouse	forebrain	brain	unknown	ectoderm	central_nervous	ENCSR831YAX	https://www.encodeproject.org/files/ENCFF208ZUT/@@download/ENCFF208ZUT.bam	mm10	ENCFF027NEW	https://www.encodeproject.org/files/ENCFF027NEW/@@download/ENCFF027NEW.bam
261	forebrain_H3K27me3-mouse_ENCSR944XPB	H3K27me3-mouse	forebrain	brain	unknown	ectoderm	central_nervous	ENCSR944XPB	https://www.encodeproject.org/files/ENCFF834IIA/@@download/ENCFF834IIA.bam	mm10	ENCFF119WNW	https://www.encodeproject.org/files/ENCFF119WNW/@@download/ENCFF119WNW.bam
262	forebrain_H3K27me3-mouse_ENCSR944XPB	H3K27me3-mouse	forebrain	brain	unknown	ectoderm	central_nervous	ENCSR944XPB	https://www.encodeproject.org/files/ENCFF994KNJ/@@download/ENCFF994KNJ.bam	mm10	ENCFF948REO	https://www.encodeproject.org/files/ENCFF948REO/@@download/ENCFF948REO.bam
263	heart_H3K27me3-mouse_ENCSR000CEJ	H3K27me3-mouse	heart	heart	unknown	mesoderm	circulatory	ENCSR000CEJ	https://www.encodeproject.org/files/ENCFF375IPX/@@download/ENCFF375IPX.bam	mm10	ENCFF985AJN	https://www.encodeproject.org/files/ENCFF985AJN/@@download/ENCFF985AJN.bam
264	heart_H3K27me3-mouse_ENCSR000CEJ	H3K27me3-mouse	heart	heart	unknown	mesoderm	circulatory	ENCSR000CEJ	https://www.encodeproject.org/files/ENCFF375IPX/@@download/ENCFF375IPX.bam	mm10	ENCFF026TPH	https://www.encodeproject.org/files/ENCFF026TPH/@@download/ENCFF026TPH.bam
265	heart_H3K27me3-mouse_ENCSR000CEJ	H3K27me3-mouse	heart	heart	unknown	mesoderm	circulatory	ENCSR000CEJ	https://www.encodeproject.org/files/ENCFF606KTJ/@@download/ENCFF606KTJ.bam	mm10	ENCFF658HML	https://www.encodeproject.org/files/ENCFF658HML/@@download/ENCFF658HML.bam
266	heart_H3K27me3-mouse_ENCSR000CEJ	H3K27me3-mouse	heart	heart	unknown	mesoderm	circulatory	ENCSR000CEJ	https://www.encodeproject.org/files/ENCFF606KTJ/@@download/ENCFF606KTJ.bam	mm10	ENCFF925TYC	https://www.encodeproject.org/files/ENCFF925TYC/@@download/ENCFF925TYC.bam
267	heart_H3K27me3-mouse_ENCSR122HLY	H3K27me3-mouse	heart	heart	unknown	mesoderm	circulatory	ENCSR122HLY	https://www.encodeproject.org/files/ENCFF226GKZ/@@download/ENCFF226GKZ.bam	mm10	ENCFF501NEH	https://www.encodeproject.org/files/ENCFF501NEH/@@download/ENCFF501NEH.bam
268	heart_H3K27me3-mouse_ENCSR122HLY	H3K27me3-mouse	heart	heart	unknown	mesoderm	circulatory	ENCSR122HLY	https://www.encodeproject.org/files/ENCFF612OSK/@@download/ENCFF612OSK.bam	mm10	ENCFF291XJQ	https://www.encodeproject.org/files/ENCFF291XJQ/@@download/ENCFF291XJQ.bam
269	heart_H3K27me3-mouse_ENCSR266JQW	H3K27me3-mouse	heart	heart	unknown	mesoderm	circulatory	ENCSR266JQW	https://www.encodeproject.org/files/ENCFF907SIJ/@@download/ENCFF907SIJ.bam	mm10	ENCFF170AIZ	https://www.encodeproject.org/files/ENCFF170AIZ/@@download/ENCFF170AIZ.bam
270	heart_H3K27me3-mouse_ENCSR266JQW	H3K27me3-mouse	heart	heart	unknown	mesoderm	circulatory	ENCSR266JQW	https://www.encodeproject.org/files/ENCFF775ZST/@@download/ENCFF775ZST.bam	mm10	ENCFF345KNS	https://www.encodeproject.org/files/ENCFF345KNS/@@download/ENCFF345KNS.bam
271	heart_H3K27me3-mouse_ENCSR357OED	H3K27me3-mouse	heart	heart	unknown	mesoderm	circulatory	ENCSR357OED	https://www.encodeproject.org/files/ENCFF967LER/@@download/ENCFF967LER.bam	mm10	ENCFF434ZDX	https://www.encodeproject.org/files/ENCFF434ZDX/@@download/ENCFF434ZDX.bam
272	heart_H3K27me3-mouse_ENCSR357OED	H3K27me3-mouse	heart	heart	unknown	mesoderm	circulatory	ENCSR357OED	https://www.encodeproject.org/files/ENCFF655BQS/@@download/ENCFF655BQS.bam	mm10	ENCFF604IIE	https://www.encodeproject.org/files/ENCFF604IIE/@@download/ENCFF604IIE.bam
273	heart_H3K27me3-mouse_ENCSR380BBL	H3K27me3-mouse	heart	heart	unknown	mesoderm	circulatory	ENCSR380BBL	https://www.encodeproject.org/files/ENCFF547TAS/@@download/ENCFF547TAS.bam	mm10	ENCFF738FDE	https://www.encodeproject.org/files/ENCFF738FDE/@@download/ENCFF738FDE.bam
274	heart_H3K27me3-mouse_ENCSR380BBL	H3K27me3-mouse	heart	heart	unknown	mesoderm	circulatory	ENCSR380BBL	https://www.encodeproject.org/files/ENCFF642FJJ/@@download/ENCFF642FJJ.bam	mm10	ENCFF910BUW	https://www.encodeproject.org/files/ENCFF910BUW/@@download/ENCFF910BUW.bam
275	heart_H3K27me3-mouse_ENCSR437NPG	H3K27me3-mouse	heart	heart	unknown	mesoderm	circulatory	ENCSR437NPG	https://www.encodeproject.org/files/ENCFF211KAN/@@download/ENCFF211KAN.bam	mm10	ENCFF382KGG	https://www.encodeproject.org/files/ENCFF382KGG/@@download/ENCFF382KGG.bam
276	heart_H3K27me3-mouse_ENCSR437NPG	H3K27me3-mouse	heart	heart	unknown	mesoderm	circulatory	ENCSR437NPG	https://www.encodeproject.org/files/ENCFF373UAD/@@download/ENCFF373UAD.bam	mm10	ENCFF074XLH	https://www.encodeproject.org/files/ENCFF074XLH/@@download/ENCFF074XLH.bam
277	heart_H3K27me3-mouse_ENCSR781ORQ	H3K27me3-mouse	heart	heart	unknown	mesoderm	circulatory	ENCSR781ORQ	https://www.encodeproject.org/files/ENCFF369ZPP/@@download/ENCFF369ZPP.bam	mm10	ENCFF061NPF	https://www.encodeproject.org/files/ENCFF061NPF/@@download/ENCFF061NPF.bam
278	heart_H3K27me3-mouse_ENCSR781ORQ	H3K27me3-mouse	heart	heart	unknown	mesoderm	circulatory	ENCSR781ORQ	https://www.encodeproject.org/files/ENCFF409GFV/@@download/ENCFF409GFV.bam	mm10	ENCFF815YVI	https://www.encodeproject.org/files/ENCFF815YVI/@@download/ENCFF815YVI.bam
279	heart_H3K27me3-mouse_ENCSR790LOX	H3K27me3-mouse	heart	heart	unknown	mesoderm	circulatory	ENCSR790LOX	https://www.encodeproject.org/files/ENCFF977KOW/@@download/ENCFF977KOW.bam	mm10	ENCFF874JUB	https://www.encodeproject.org/files/ENCFF874JUB/@@download/ENCFF874JUB.bam
280	heart_H3K27me3-mouse_ENCSR790LOX	H3K27me3-mouse	heart	heart	unknown	mesoderm	circulatory	ENCSR790LOX	https://www.encodeproject.org/files/ENCFF977KOW/@@download/ENCFF977KOW.bam	mm10	ENCFF075TNG	https://www.encodeproject.org/files/ENCFF075TNG/@@download/ENCFF075TNG.bam
281	heart_H3K27me3-mouse_ENCSR790LOX	H3K27me3-mouse	heart	heart	unknown	mesoderm	circulatory	ENCSR790LOX	https://www.encodeproject.org/files/ENCFF526NRQ/@@download/ENCFF526NRQ.bam	mm10	ENCFF157PXG	https://www.encodeproject.org/files/ENCFF157PXG/@@download/ENCFF157PXG.bam
282	heart_H3K27me3-mouse_ENCSR790LOX	H3K27me3-mouse	heart	heart	unknown	mesoderm	circulatory	ENCSR790LOX	https://www.encodeproject.org/files/ENCFF526NRQ/@@download/ENCFF526NRQ.bam	mm10	ENCFF738QER	https://www.encodeproject.org/files/ENCFF738QER/@@download/ENCFF738QER.bam
283	heart_H3K27me3-mouse_ENCSR963OLG	H3K27me3-mouse	heart	heart	unknown	mesoderm	circulatory	ENCSR963OLG	https://www.encodeproject.org/files/ENCFF514HIT/@@download/ENCFF514HIT.bam	mm10	ENCFF528XQI	https://www.encodeproject.org/files/ENCFF528XQI/@@download/ENCFF528XQI.bam
284	heart_H3K27me3-mouse_ENCSR963OLG	H3K27me3-mouse	heart	heart	unknown	mesoderm	circulatory	ENCSR963OLG	https://www.encodeproject.org/files/ENCFF381XPQ/@@download/ENCFF381XPQ.bam	mm10	ENCFF833HIE	https://www.encodeproject.org/files/ENCFF833HIE/@@download/ENCFF833HIE.bam
285	hindbrain_H3K27me3-mouse_ENCSR046SWI	H3K27me3-mouse	hindbrain	brain	unknown	ectoderm	central_nervous	ENCSR046SWI	https://www.encodeproject.org/files/ENCFF748OGU/@@download/ENCFF748OGU.bam	mm10	ENCFF002JSJ	https://www.encodeproject.org/files/ENCFF002JSJ/@@download/ENCFF002JSJ.bam
286	hindbrain_H3K27me3-mouse_ENCSR046SWI	H3K27me3-mouse	hindbrain	brain	unknown	ectoderm	central_nervous	ENCSR046SWI	https://www.encodeproject.org/files/ENCFF006AZS/@@download/ENCFF006AZS.bam	mm10	ENCFF730MVX	https://www.encodeproject.org/files/ENCFF730MVX/@@download/ENCFF730MVX.bam
287	hindbrain_H3K27me3-mouse_ENCSR259KYK	H3K27me3-mouse	hindbrain	brain	unknown	ectoderm	central_nervous	ENCSR259KYK	https://www.encodeproject.org/files/ENCFF667YCP/@@download/ENCFF667YCP.bam	mm10	ENCFF839RRS	https://www.encodeproject.org/files/ENCFF839RRS/@@download/ENCFF839RRS.bam
288	hindbrain_H3K27me3-mouse_ENCSR259KYK	H3K27me3-mouse	hindbrain	brain	unknown	ectoderm	central_nervous	ENCSR259KYK	https://www.encodeproject.org/files/ENCFF826KFV/@@download/ENCFF826KFV.bam	mm10	ENCFF108IDL	https://www.encodeproject.org/files/ENCFF108IDL/@@download/ENCFF108IDL.bam
289	hindbrain_H3K27me3-mouse_ENCSR302HOJ	H3K27me3-mouse	hindbrain	brain	unknown	ectoderm	central_nervous	ENCSR302HOJ	https://www.encodeproject.org/files/ENCFF075KCS/@@download/ENCFF075KCS.bam	mm10	ENCFF345XLY	https://www.encodeproject.org/files/ENCFF345XLY/@@download/ENCFF345XLY.bam
290	hindbrain_H3K27me3-mouse_ENCSR302HOJ	H3K27me3-mouse	hindbrain	brain	unknown	ectoderm	central_nervous	ENCSR302HOJ	https://www.encodeproject.org/files/ENCFF391ACL/@@download/ENCFF391ACL.bam	mm10	ENCFF473YMF	https://www.encodeproject.org/files/ENCFF473YMF/@@download/ENCFF473YMF.bam
291	hindbrain_H3K27me3-mouse_ENCSR308TAV	H3K27me3-mouse	hindbrain	brain	unknown	ectoderm	central_nervous	ENCSR308TAV	https://www.encodeproject.org/files/ENCFF407HZF/@@download/ENCFF407HZF.bam	mm10	ENCFF803FMQ	https://www.encodeproject.org/files/ENCFF803FMQ/@@download/ENCFF803FMQ.bam
292	hindbrain_H3K27me3-mouse_ENCSR308TAV	H3K27me3-mouse	hindbrain	brain	unknown	ectoderm	central_nervous	ENCSR308TAV	https://www.encodeproject.org/files/ENCFF407HZF/@@download/ENCFF407HZF.bam	mm10	ENCFF429SAW	https://www.encodeproject.org/files/ENCFF429SAW/@@download/ENCFF429SAW.bam
293	hindbrain_H3K27me3-mouse_ENCSR308TAV	H3K27me3-mouse	hindbrain	brain	unknown	ectoderm	central_nervous	ENCSR308TAV	https://www.encodeproject.org/files/ENCFF593XCB/@@download/ENCFF593XCB.bam	mm10	ENCFF917CHX	https://www.encodeproject.org/files/ENCFF917CHX/@@download/ENCFF917CHX.bam
294	hindbrain_H3K27me3-mouse_ENCSR308TAV	H3K27me3-mouse	hindbrain	brain	unknown	ectoderm	central_nervous	ENCSR308TAV	https://www.encodeproject.org/files/ENCFF593XCB/@@download/ENCFF593XCB.bam	mm10	ENCFF158NBQ	https://www.encodeproject.org/files/ENCFF158NBQ/@@download/ENCFF158NBQ.bam
295	hindbrain_H3K27me3-mouse_ENCSR375GSG	H3K27me3-mouse	hindbrain	brain	unknown	ectoderm	central_nervous	ENCSR375GSG	https://www.encodeproject.org/files/ENCFF865XEQ/@@download/ENCFF865XEQ.bam	mm10	ENCFF269REG	https://www.encodeproject.org/files/ENCFF269REG/@@download/ENCFF269REG.bam
296	hindbrain_H3K27me3-mouse_ENCSR375GSG	H3K27me3-mouse	hindbrain	brain	unknown	ectoderm	central_nervous	ENCSR375GSG	https://www.encodeproject.org/files/ENCFF468OKB/@@download/ENCFF468OKB.bam	mm10	ENCFF840HYE	https://www.encodeproject.org/files/ENCFF840HYE/@@download/ENCFF840HYE.bam
297	hindbrain_H3K27me3-mouse_ENCSR837SKW	H3K27me3-mouse	hindbrain	brain	unknown	ectoderm	central_nervous	ENCSR837SKW	https://www.encodeproject.org/files/ENCFF308SMR/@@download/ENCFF308SMR.bam	mm10	ENCFF451WYT	https://www.encodeproject.org/files/ENCFF451WYT/@@download/ENCFF451WYT.bam
298	hindbrain_H3K27me3-mouse_ENCSR837SKW	H3K27me3-mouse	hindbrain	brain	unknown	ectoderm	central_nervous	ENCSR837SKW	https://www.encodeproject.org/files/ENCFF466FQH/@@download/ENCFF466FQH.bam	mm10	ENCFF664CCP	https://www.encodeproject.org/files/ENCFF664CCP/@@download/ENCFF664CCP.bam
299	hindbrain_H3K27me3-mouse_ENCSR953LFI	H3K27me3-mouse	hindbrain	brain	unknown	ectoderm	central_nervous	ENCSR953LFI	https://www.encodeproject.org/files/ENCFF918IVD/@@download/ENCFF918IVD.bam	mm10	ENCFF806TLN	https://www.encodeproject.org/files/ENCFF806TLN/@@download/ENCFF806TLN.bam
300	hindbrain_H3K27me3-mouse_ENCSR953LFI	H3K27me3-mouse	hindbrain	brain	unknown	ectoderm	central_nervous	ENCSR953LFI	https://www.encodeproject.org/files/ENCFF918IVD/@@download/ENCFF918IVD.bam	mm10	ENCFF350RHC	https://www.encodeproject.org/files/ENCFF350RHC/@@download/ENCFF350RHC.bam
301	hindbrain_H3K27me3-mouse_ENCSR953LFI	H3K27me3-mouse	hindbrain	brain	unknown	ectoderm	central_nervous	ENCSR953LFI	https://www.encodeproject.org/files/ENCFF609FHE/@@download/ENCFF609FHE.bam	mm10	ENCFF745AQG	https://www.encodeproject.org/files/ENCFF745AQG/@@download/ENCFF745AQG.bam
302	hindbrain_H3K27me3-mouse_ENCSR953LFI	H3K27me3-mouse	hindbrain	brain	unknown	ectoderm	central_nervous	ENCSR953LFI	https://www.encodeproject.org/files/ENCFF609FHE/@@download/ENCFF609FHE.bam	mm10	ENCFF295VJN	https://www.encodeproject.org/files/ENCFF295VJN/@@download/ENCFF295VJN.bam
303	hindbrain_H3K27me3-mouse_ENCSR984OHL	H3K27me3-mouse	hindbrain	brain	unknown	ectoderm	central_nervous	ENCSR984OHL	https://www.encodeproject.org/files/ENCFF513WCB/@@download/ENCFF513WCB.bam	mm10	ENCFF728RIM	https://www.encodeproject.org/files/ENCFF728RIM/@@download/ENCFF728RIM.bam
304	hindbrain_H3K27me3-mouse_ENCSR984OHL	H3K27me3-mouse	hindbrain	brain	unknown	ectoderm	central_nervous	ENCSR984OHL	https://www.encodeproject.org/files/ENCFF290WZK/@@download/ENCFF290WZK.bam	mm10	ENCFF789XSU	https://www.encodeproject.org/files/ENCFF789XSU/@@download/ENCFF789XSU.bam
305	intestine_H3K27me3-mouse_ENCSR014YAY	H3K27me3-mouse	intestine	intestine	unknown	endoderm	digestive	ENCSR014YAY	https://www.encodeproject.org/files/ENCFF803WNR/@@download/ENCFF803WNR.bam	mm10	ENCFF074UDB	https://www.encodeproject.org/files/ENCFF074UDB/@@download/ENCFF074UDB.bam
306	intestine_H3K27me3-mouse_ENCSR014YAY	H3K27me3-mouse	intestine	intestine	unknown	endoderm	digestive	ENCSR014YAY	https://www.encodeproject.org/files/ENCFF847KWO/@@download/ENCFF847KWO.bam	mm10	ENCFF124JBB	https://www.encodeproject.org/files/ENCFF124JBB/@@download/ENCFF124JBB.bam
307	intestine_H3K27me3-mouse_ENCSR389EYR	H3K27me3-mouse	intestine	intestine	unknown	endoderm	digestive	ENCSR389EYR	https://www.encodeproject.org/files/ENCFF854RUG/@@download/ENCFF854RUG.bam	mm10	ENCFF940IKA	https://www.encodeproject.org/files/ENCFF940IKA/@@download/ENCFF940IKA.bam
308	intestine_H3K27me3-mouse_ENCSR389EYR	H3K27me3-mouse	intestine	intestine	unknown	endoderm	digestive	ENCSR389EYR	https://www.encodeproject.org/files/ENCFF854RUG/@@download/ENCFF854RUG.bam	mm10	ENCFF894TOB	https://www.encodeproject.org/files/ENCFF894TOB/@@download/ENCFF894TOB.bam
309	intestine_H3K27me3-mouse_ENCSR389EYR	H3K27me3-mouse	intestine	intestine	unknown	endoderm	digestive	ENCSR389EYR	https://www.encodeproject.org/files/ENCFF860JEW/@@download/ENCFF860JEW.bam	mm10	ENCFF023NVA	https://www.encodeproject.org/files/ENCFF023NVA/@@download/ENCFF023NVA.bam
310	intestine_H3K27me3-mouse_ENCSR389EYR	H3K27me3-mouse	intestine	intestine	unknown	endoderm	digestive	ENCSR389EYR	https://www.encodeproject.org/files/ENCFF860JEW/@@download/ENCFF860JEW.bam	mm10	ENCFF106EAL	https://www.encodeproject.org/files/ENCFF106EAL/@@download/ENCFF106EAL.bam
311	intestine_H3K27me3-mouse_ENCSR515XWH	H3K27me3-mouse	intestine	intestine	unknown	endoderm	digestive	ENCSR515XWH	https://www.encodeproject.org/files/ENCFF188VUM/@@download/ENCFF188VUM.bam	mm10	ENCFF014IKI	https://www.encodeproject.org/files/ENCFF014IKI/@@download/ENCFF014IKI.bam
312	intestine_H3K27me3-mouse_ENCSR515XWH	H3K27me3-mouse	intestine	intestine	unknown	endoderm	digestive	ENCSR515XWH	https://www.encodeproject.org/files/ENCFF539OLV/@@download/ENCFF539OLV.bam	mm10	ENCFF393ZWL	https://www.encodeproject.org/files/ENCFF393ZWL/@@download/ENCFF393ZWL.bam
313	intestine_H3K27me3-mouse_ENCSR871KVM	H3K27me3-mouse	intestine	intestine	unknown	endoderm	digestive	ENCSR871KVM	https://www.encodeproject.org/files/ENCFF056CVS/@@download/ENCFF056CVS.bam	mm10	ENCFF025ZUF	https://www.encodeproject.org/files/ENCFF025ZUF/@@download/ENCFF025ZUF.bam
314	intestine_H3K27me3-mouse_ENCSR871KVM	H3K27me3-mouse	intestine	intestine	unknown	endoderm	digestive	ENCSR871KVM	https://www.encodeproject.org/files/ENCFF133TCX/@@download/ENCFF133TCX.bam	mm10	ENCFF112CLR	https://www.encodeproject.org/files/ENCFF112CLR/@@download/ENCFF112CLR.bam
315	kidney_H3K27me3-mouse_ENCSR000CFP	H3K27me3-mouse	kidney	kidney	unknown	mesoderm	excretory	ENCSR000CFP	https://www.encodeproject.org/files/ENCFF757QZV/@@download/ENCFF757QZV.bam	mm10	ENCFF046ZNJ	https://www.encodeproject.org/files/ENCFF046ZNJ/@@download/ENCFF046ZNJ.bam
316	kidney_H3K27me3-mouse_ENCSR000CFP	H3K27me3-mouse	kidney	kidney	unknown	mesoderm	excretory	ENCSR000CFP	https://www.encodeproject.org/files/ENCFF757QZV/@@download/ENCFF757QZV.bam	mm10	ENCFF429ZAT	https://www.encodeproject.org/files/ENCFF429ZAT/@@download/ENCFF429ZAT.bam
317	kidney_H3K27me3-mouse_ENCSR000CFP	H3K27me3-mouse	kidney	kidney	unknown	mesoderm	excretory	ENCSR000CFP	https://www.encodeproject.org/files/ENCFF422KDM/@@download/ENCFF422KDM.bam	mm10	ENCFF725LXC	https://www.encodeproject.org/files/ENCFF725LXC/@@download/ENCFF725LXC.bam
318	kidney_H3K27me3-mouse_ENCSR000CFP	H3K27me3-mouse	kidney	kidney	unknown	mesoderm	excretory	ENCSR000CFP	https://www.encodeproject.org/files/ENCFF422KDM/@@download/ENCFF422KDM.bam	mm10	ENCFF796LVS	https://www.encodeproject.org/files/ENCFF796LVS/@@download/ENCFF796LVS.bam
319	kidney_H3K27me3-mouse_ENCSR399UVI	H3K27me3-mouse	kidney	kidney	unknown	mesoderm	excretory	ENCSR399UVI	https://www.encodeproject.org/files/ENCFF140EEM/@@download/ENCFF140EEM.bam	mm10	ENCFF169WXM	https://www.encodeproject.org/files/ENCFF169WXM/@@download/ENCFF169WXM.bam
320	kidney_H3K27me3-mouse_ENCSR399UVI	H3K27me3-mouse	kidney	kidney	unknown	mesoderm	excretory	ENCSR399UVI	https://www.encodeproject.org/files/ENCFF577TVU/@@download/ENCFF577TVU.bam	mm10	ENCFF711ATA	https://www.encodeproject.org/files/ENCFF711ATA/@@download/ENCFF711ATA.bam
321	kidney_H3K27me3-mouse_ENCSR564JKR	H3K27me3-mouse	kidney	kidney	unknown	mesoderm	excretory	ENCSR564JKR	https://www.encodeproject.org/files/ENCFF193HOY/@@download/ENCFF193HOY.bam	mm10	ENCFF064PWN	https://www.encodeproject.org/files/ENCFF064PWN/@@download/ENCFF064PWN.bam
322	kidney_H3K27me3-mouse_ENCSR564JKR	H3K27me3-mouse	kidney	kidney	unknown	mesoderm	excretory	ENCSR564JKR	https://www.encodeproject.org/files/ENCFF193HOY/@@download/ENCFF193HOY.bam	mm10	ENCFF250TGV	https://www.encodeproject.org/files/ENCFF250TGV/@@download/ENCFF250TGV.bam
323	kidney_H3K27me3-mouse_ENCSR564JKR	H3K27me3-mouse	kidney	kidney	unknown	mesoderm	excretory	ENCSR564JKR	https://www.encodeproject.org/files/ENCFF431HDV/@@download/ENCFF431HDV.bam	mm10	ENCFF389EZZ	https://www.encodeproject.org/files/ENCFF389EZZ/@@download/ENCFF389EZZ.bam
324	kidney_H3K27me3-mouse_ENCSR564JKR	H3K27me3-mouse	kidney	kidney	unknown	mesoderm	excretory	ENCSR564JKR	https://www.encodeproject.org/files/ENCFF431HDV/@@download/ENCFF431HDV.bam	mm10	ENCFF190CQM	https://www.encodeproject.org/files/ENCFF190CQM/@@download/ENCFF190CQM.bam
325	kidney_H3K27me3-mouse_ENCSR607QZE	H3K27me3-mouse	kidney	kidney	unknown	mesoderm	excretory	ENCSR607QZE	https://www.encodeproject.org/files/ENCFF367BRE/@@download/ENCFF367BRE.bam	mm10	ENCFF463IGW	https://www.encodeproject.org/files/ENCFF463IGW/@@download/ENCFF463IGW.bam
326	kidney_H3K27me3-mouse_ENCSR607QZE	H3K27me3-mouse	kidney	kidney	unknown	mesoderm	excretory	ENCSR607QZE	https://www.encodeproject.org/files/ENCFF925AYF/@@download/ENCFF925AYF.bam	mm10	ENCFF712ICC	https://www.encodeproject.org/files/ENCFF712ICC/@@download/ENCFF712ICC.bam
327	kidney_H3K27me3-mouse_ENCSR740DYF	H3K27me3-mouse	kidney	kidney	unknown	mesoderm	excretory	ENCSR740DYF	https://www.encodeproject.org/files/ENCFF950ICX/@@download/ENCFF950ICX.bam	mm10	ENCFF916DDT	https://www.encodeproject.org/files/ENCFF916DDT/@@download/ENCFF916DDT.bam
328	kidney_H3K27me3-mouse_ENCSR740DYF	H3K27me3-mouse	kidney	kidney	unknown	mesoderm	excretory	ENCSR740DYF	https://www.encodeproject.org/files/ENCFF889ZNC/@@download/ENCFF889ZNC.bam	mm10	ENCFF637BKB	https://www.encodeproject.org/files/ENCFF637BKB/@@download/ENCFF637BKB.bam
329	limb_H3K27me3-mouse_ENCSR085EYQ	H3K27me3-mouse	limb	limb	unknown	ectoderm	musculature	ENCSR085EYQ	https://www.encodeproject.org/files/ENCFF201QOI/@@download/ENCFF201QOI.bam	mm10	ENCFF693IQX	https://www.encodeproject.org/files/ENCFF693IQX/@@download/ENCFF693IQX.bam
330	limb_H3K27me3-mouse_ENCSR085EYQ	H3K27me3-mouse	limb	limb	unknown	ectoderm	musculature	ENCSR085EYQ	https://www.encodeproject.org/files/ENCFF580BJC/@@download/ENCFF580BJC.bam	mm10	ENCFF681ZBY	https://www.encodeproject.org/files/ENCFF681ZBY/@@download/ENCFF681ZBY.bam
331	limb_H3K27me3-mouse_ENCSR229LTY	H3K27me3-mouse	limb	limb	unknown	ectoderm	musculature	ENCSR229LTY	https://www.encodeproject.org/files/ENCFF937KKA/@@download/ENCFF937KKA.bam	mm10	ENCFF850KED	https://www.encodeproject.org/files/ENCFF850KED/@@download/ENCFF850KED.bam
332	limb_H3K27me3-mouse_ENCSR229LTY	H3K27me3-mouse	limb	limb	unknown	ectoderm	musculature	ENCSR229LTY	https://www.encodeproject.org/files/ENCFF894OZY/@@download/ENCFF894OZY.bam	mm10	ENCFF783PHI	https://www.encodeproject.org/files/ENCFF783PHI/@@download/ENCFF783PHI.bam
333	limb_H3K27me3-mouse_ENCSR231CHC	H3K27me3-mouse	limb	limb	unknown	ectoderm	musculature	ENCSR231CHC	https://www.encodeproject.org/files/ENCFF960GCK/@@download/ENCFF960GCK.bam	mm10	ENCFF905RGB	https://www.encodeproject.org/files/ENCFF905RGB/@@download/ENCFF905RGB.bam
334	limb_H3K27me3-mouse_ENCSR231CHC	H3K27me3-mouse	limb	limb	unknown	ectoderm	musculature	ENCSR231CHC	https://www.encodeproject.org/files/ENCFF006BZV/@@download/ENCFF006BZV.bam	mm10	ENCFF028GTL	https://www.encodeproject.org/files/ENCFF028GTL/@@download/ENCFF028GTL.bam
335	limb_H3K27me3-mouse_ENCSR709CLU	H3K27me3-mouse	limb	limb	unknown	ectoderm	musculature	ENCSR709CLU	https://www.encodeproject.org/files/ENCFF483TMR/@@download/ENCFF483TMR.bam	mm10	ENCFF113RIK	https://www.encodeproject.org/files/ENCFF113RIK/@@download/ENCFF113RIK.bam
336	limb_H3K27me3-mouse_ENCSR709CLU	H3K27me3-mouse	limb	limb	unknown	ectoderm	musculature	ENCSR709CLU	https://www.encodeproject.org/files/ENCFF238EQE/@@download/ENCFF238EQE.bam	mm10	ENCFF620AXJ	https://www.encodeproject.org/files/ENCFF620AXJ/@@download/ENCFF620AXJ.bam
337	limb_H3K27me3-mouse_ENCSR765SJF	H3K27me3-mouse	limb	limb	unknown	ectoderm	musculature	ENCSR765SJF	https://www.encodeproject.org/files/ENCFF632YAY/@@download/ENCFF632YAY.bam	mm10	ENCFF438HXD	https://www.encodeproject.org/files/ENCFF438HXD/@@download/ENCFF438HXD.bam
338	limb_H3K27me3-mouse_ENCSR765SJF	H3K27me3-mouse	limb	limb	unknown	ectoderm	musculature	ENCSR765SJF	https://www.encodeproject.org/files/ENCFF632YAY/@@download/ENCFF632YAY.bam	mm10	ENCFF586ZPV	https://www.encodeproject.org/files/ENCFF586ZPV/@@download/ENCFF586ZPV.bam
339	limb_H3K27me3-mouse_ENCSR765SJF	H3K27me3-mouse	limb	limb	unknown	ectoderm	musculature	ENCSR765SJF	https://www.encodeproject.org/files/ENCFF613JJL/@@download/ENCFF613JJL.bam	mm10	ENCFF753CTR	https://www.encodeproject.org/files/ENCFF753CTR/@@download/ENCFF753CTR.bam
340	limb_H3K27me3-mouse_ENCSR765SJF	H3K27me3-mouse	limb	limb	unknown	ectoderm	musculature	ENCSR765SJF	https://www.encodeproject.org/files/ENCFF613JJL/@@download/ENCFF613JJL.bam	mm10	ENCFF148MST	https://www.encodeproject.org/files/ENCFF148MST/@@download/ENCFF148MST.bam
341	limb_H3K27me3-mouse_ENCSR906RTN	H3K27me3-mouse	limb	limb	unknown	ectoderm	musculature	ENCSR906RTN	https://www.encodeproject.org/files/ENCFF911SIQ/@@download/ENCFF911SIQ.bam	mm10	ENCFF837KOM	https://www.encodeproject.org/files/ENCFF837KOM/@@download/ENCFF837KOM.bam
342	limb_H3K27me3-mouse_ENCSR906RTN	H3K27me3-mouse	limb	limb	unknown	ectoderm	musculature	ENCSR906RTN	https://www.encodeproject.org/files/ENCFF433YFY/@@download/ENCFF433YFY.bam	mm10	ENCFF611FKC	https://www.encodeproject.org/files/ENCFF611FKC/@@download/ENCFF611FKC.bam
343	liver_H3K27me3-mouse_ENCSR000CEN	H3K27me3-mouse	liver	liver	unknown	endoderm	endocrine	ENCSR000CEN	https://www.encodeproject.org/files/ENCFF812DFQ/@@download/ENCFF812DFQ.bam	mm10	ENCFF487NVD	https://www.encodeproject.org/files/ENCFF487NVD/@@download/ENCFF487NVD.bam
344	liver_H3K27me3-mouse_ENCSR000CEN	H3K27me3-mouse	liver	liver	unknown	endoderm	endocrine	ENCSR000CEN	https://www.encodeproject.org/files/ENCFF132CEY/@@download/ENCFF132CEY.bam	mm10	ENCFF834LUQ	https://www.encodeproject.org/files/ENCFF834LUQ/@@download/ENCFF834LUQ.bam
345	liver_H3K27me3-mouse_ENCSR135QMP	H3K27me3-mouse	liver	liver	unknown	endoderm	endocrine	ENCSR135QMP	https://www.encodeproject.org/files/ENCFF888BCS/@@download/ENCFF888BCS.bam	mm10	ENCFF545GMZ	https://www.encodeproject.org/files/ENCFF545GMZ/@@download/ENCFF545GMZ.bam
346	liver_H3K27me3-mouse_ENCSR135QMP	H3K27me3-mouse	liver	liver	unknown	endoderm	endocrine	ENCSR135QMP	https://www.encodeproject.org/files/ENCFF145STO/@@download/ENCFF145STO.bam	mm10	ENCFF575CWX	https://www.encodeproject.org/files/ENCFF575CWX/@@download/ENCFF575CWX.bam
347	liver_H3K27me3-mouse_ENCSR244KCW	H3K27me3-mouse	liver	liver	unknown	endoderm	endocrine	ENCSR244KCW	https://www.encodeproject.org/files/ENCFF159RER/@@download/ENCFF159RER.bam	mm10	ENCFF290OKP	https://www.encodeproject.org/files/ENCFF290OKP/@@download/ENCFF290OKP.bam
348	liver_H3K27me3-mouse_ENCSR244KCW	H3K27me3-mouse	liver	liver	unknown	endoderm	endocrine	ENCSR244KCW	https://www.encodeproject.org/files/ENCFF552DMU/@@download/ENCFF552DMU.bam	mm10	ENCFF209XZA	https://www.encodeproject.org/files/ENCFF209XZA/@@download/ENCFF209XZA.bam
349	liver_H3K27me3-mouse_ENCSR337XUK	H3K27me3-mouse	liver	liver	unknown	endoderm	endocrine	ENCSR337XUK	https://www.encodeproject.org/files/ENCFF205HQX/@@download/ENCFF205HQX.bam	mm10	ENCFF234MOL	https://www.encodeproject.org/files/ENCFF234MOL/@@download/ENCFF234MOL.bam
350	liver_H3K27me3-mouse_ENCSR337XUK	H3K27me3-mouse	liver	liver	unknown	endoderm	endocrine	ENCSR337XUK	https://www.encodeproject.org/files/ENCFF205HQX/@@download/ENCFF205HQX.bam	mm10	ENCFF622HUK	https://www.encodeproject.org/files/ENCFF622HUK/@@download/ENCFF622HUK.bam
351	liver_H3K27me3-mouse_ENCSR337XUK	H3K27me3-mouse	liver	liver	unknown	endoderm	endocrine	ENCSR337XUK	https://www.encodeproject.org/files/ENCFF921PSI/@@download/ENCFF921PSI.bam	mm10	ENCFF969NDB	https://www.encodeproject.org/files/ENCFF969NDB/@@download/ENCFF969NDB.bam
352	liver_H3K27me3-mouse_ENCSR337XUK	H3K27me3-mouse	liver	liver	unknown	endoderm	endocrine	ENCSR337XUK	https://www.encodeproject.org/files/ENCFF921PSI/@@download/ENCFF921PSI.bam	mm10	ENCFF341AOK	https://www.encodeproject.org/files/ENCFF341AOK/@@download/ENCFF341AOK.bam
353	liver_H3K27me3-mouse_ENCSR550QED	H3K27me3-mouse	liver	liver	unknown	endoderm	endocrine	ENCSR550QED	https://www.encodeproject.org/files/ENCFF869UGT/@@download/ENCFF869UGT.bam	mm10	ENCFF389RGD	https://www.encodeproject.org/files/ENCFF389RGD/@@download/ENCFF389RGD.bam
354	liver_H3K27me3-mouse_ENCSR550QED	H3K27me3-mouse	liver	liver	unknown	endoderm	endocrine	ENCSR550QED	https://www.encodeproject.org/files/ENCFF079FYX/@@download/ENCFF079FYX.bam	mm10	ENCFF459JKO	https://www.encodeproject.org/files/ENCFF459JKO/@@download/ENCFF459JKO.bam
355	liver_H3K27me3-mouse_ENCSR570HJI	H3K27me3-mouse	liver	liver	unknown	endoderm	endocrine	ENCSR570HJI	https://www.encodeproject.org/files/ENCFF318RQZ/@@download/ENCFF318RQZ.bam	mm10	ENCFF098TLW	https://www.encodeproject.org/files/ENCFF098TLW/@@download/ENCFF098TLW.bam
356	liver_H3K27me3-mouse_ENCSR570HJI	H3K27me3-mouse	liver	liver	unknown	endoderm	endocrine	ENCSR570HJI	https://www.encodeproject.org/files/ENCFF595VRV/@@download/ENCFF595VRV.bam	mm10	ENCFF161BEU	https://www.encodeproject.org/files/ENCFF161BEU/@@download/ENCFF161BEU.bam
357	liver_H3K27me3-mouse_ENCSR642ZLN	H3K27me3-mouse	liver	liver	unknown	endoderm	endocrine	ENCSR642ZLN	https://www.encodeproject.org/files/ENCFF766WID/@@download/ENCFF766WID.bam	mm10	ENCFF561UHK	https://www.encodeproject.org/files/ENCFF561UHK/@@download/ENCFF561UHK.bam
358	liver_H3K27me3-mouse_ENCSR642ZLN	H3K27me3-mouse	liver	liver	unknown	endoderm	endocrine	ENCSR642ZLN	https://www.encodeproject.org/files/ENCFF345PJN/@@download/ENCFF345PJN.bam	mm10	ENCFF329EMU	https://www.encodeproject.org/files/ENCFF329EMU/@@download/ENCFF329EMU.bam
359	liver_H3K27me3-mouse_ENCSR973UGS	H3K27me3-mouse	liver	liver	unknown	endoderm	endocrine	ENCSR973UGS	https://www.encodeproject.org/files/ENCFF464YNR/@@download/ENCFF464YNR.bam	mm10	ENCFF940ABG	https://www.encodeproject.org/files/ENCFF940ABG/@@download/ENCFF940ABG.bam
360	liver_H3K27me3-mouse_ENCSR973UGS	H3K27me3-mouse	liver	liver	unknown	endoderm	endocrine	ENCSR973UGS	https://www.encodeproject.org/files/ENCFF464YNR/@@download/ENCFF464YNR.bam	mm10	ENCFF685BAU	https://www.encodeproject.org/files/ENCFF685BAU/@@download/ENCFF685BAU.bam
361	liver_H3K27me3-mouse_ENCSR973UGS	H3K27me3-mouse	liver	liver	unknown	endoderm	endocrine	ENCSR973UGS	https://www.encodeproject.org/files/ENCFF273QQE/@@download/ENCFF273QQE.bam	mm10	ENCFF788BNS	https://www.encodeproject.org/files/ENCFF788BNS/@@download/ENCFF788BNS.bam
362	liver_H3K27me3-mouse_ENCSR973UGS	H3K27me3-mouse	liver	liver	unknown	endoderm	endocrine	ENCSR973UGS	https://www.encodeproject.org/files/ENCFF273QQE/@@download/ENCFF273QQE.bam	mm10	ENCFF379MGT	https://www.encodeproject.org/files/ENCFF379MGT/@@download/ENCFF379MGT.bam
363	lung_H3K27me3-mouse_ENCSR025AOC	H3K27me3-mouse	lung	lung	unknown	endoderm	respiratory	ENCSR025AOC	https://www.encodeproject.org/files/ENCFF336RFR/@@download/ENCFF336RFR.bam	mm10	ENCFF162XAE	https://www.encodeproject.org/files/ENCFF162XAE/@@download/ENCFF162XAE.bam
364	lung_H3K27me3-mouse_ENCSR025AOC	H3K27me3-mouse	lung	lung	unknown	endoderm	respiratory	ENCSR025AOC	https://www.encodeproject.org/files/ENCFF336RFR/@@download/ENCFF336RFR.bam	mm10	ENCFF743OHK	https://www.encodeproject.org/files/ENCFF743OHK/@@download/ENCFF743OHK.bam
365	lung_H3K27me3-mouse_ENCSR025AOC	H3K27me3-mouse	lung	lung	unknown	endoderm	respiratory	ENCSR025AOC	https://www.encodeproject.org/files/ENCFF645PSU/@@download/ENCFF645PSU.bam	mm10	ENCFF490PCI	https://www.encodeproject.org/files/ENCFF490PCI/@@download/ENCFF490PCI.bam
366	lung_H3K27me3-mouse_ENCSR025AOC	H3K27me3-mouse	lung	lung	unknown	endoderm	respiratory	ENCSR025AOC	https://www.encodeproject.org/files/ENCFF645PSU/@@download/ENCFF645PSU.bam	mm10	ENCFF989ONI	https://www.encodeproject.org/files/ENCFF989ONI/@@download/ENCFF989ONI.bam
367	lung_H3K27me3-mouse_ENCSR148IGO	H3K27me3-mouse	lung	lung	unknown	endoderm	respiratory	ENCSR148IGO	https://www.encodeproject.org/files/ENCFF342BAG/@@download/ENCFF342BAG.bam	mm10	ENCFF099CEI	https://www.encodeproject.org/files/ENCFF099CEI/@@download/ENCFF099CEI.bam
368	lung_H3K27me3-mouse_ENCSR148IGO	H3K27me3-mouse	lung	lung	unknown	endoderm	respiratory	ENCSR148IGO	https://www.encodeproject.org/files/ENCFF498FLH/@@download/ENCFF498FLH.bam	mm10	ENCFF258TGY	https://www.encodeproject.org/files/ENCFF258TGY/@@download/ENCFF258TGY.bam
369	lung_H3K27me3-mouse_ENCSR758FWH	H3K27me3-mouse	lung	lung	unknown	endoderm	respiratory	ENCSR758FWH	https://www.encodeproject.org/files/ENCFF176GXK/@@download/ENCFF176GXK.bam	mm10	ENCFF491PFG	https://www.encodeproject.org/files/ENCFF491PFG/@@download/ENCFF491PFG.bam
370	lung_H3K27me3-mouse_ENCSR758FWH	H3K27me3-mouse	lung	lung	unknown	endoderm	respiratory	ENCSR758FWH	https://www.encodeproject.org/files/ENCFF010SHL/@@download/ENCFF010SHL.bam	mm10	ENCFF634LMG	https://www.encodeproject.org/files/ENCFF634LMG/@@download/ENCFF634LMG.bam
371	lung_H3K27me3-mouse_ENCSR861MUP	H3K27me3-mouse	lung	lung	unknown	endoderm	respiratory	ENCSR861MUP	https://www.encodeproject.org/files/ENCFF028PUY/@@download/ENCFF028PUY.bam	mm10	ENCFF578IKJ	https://www.encodeproject.org/files/ENCFF578IKJ/@@download/ENCFF578IKJ.bam
372	lung_H3K27me3-mouse_ENCSR861MUP	H3K27me3-mouse	lung	lung	unknown	endoderm	respiratory	ENCSR861MUP	https://www.encodeproject.org/files/ENCFF518RIH/@@download/ENCFF518RIH.bam	mm10	ENCFF207RAF	https://www.encodeproject.org/files/ENCFF207RAF/@@download/ENCFF207RAF.bam
373	megakaryocyte_H3K27me3-mouse_ENCSR000DHF	H3K27me3-mouse	megakaryocyte	bone_element	hematopoietic_cell	mesoderm	skeletal	ENCSR000DHF	https://www.encodeproject.org/files/ENCFF491RTV/@@download/ENCFF491RTV.bam	mm10	ENCFF088GJJ	https://www.encodeproject.org/files/ENCFF088GJJ/@@download/ENCFF088GJJ.bam
374	megakaryocyte_H3K27me3-mouse_ENCSR000DHF	H3K27me3-mouse	megakaryocyte	bone_element	hematopoietic_cell	mesoderm	skeletal	ENCSR000DHF	https://www.encodeproject.org/files/ENCFF082KGH/@@download/ENCFF082KGH.bam	mm10	ENCFF232VKN	https://www.encodeproject.org/files/ENCFF232VKN/@@download/ENCFF232VKN.bam
375	midbrain_H3K27me3-mouse_ENCSR104PWP	H3K27me3-mouse	midbrain	brain	unknown	ectoderm	central_nervous	ENCSR104PWP	https://www.encodeproject.org/files/ENCFF675TAW/@@download/ENCFF675TAW.bam	mm10	ENCFF595NGH	https://www.encodeproject.org/files/ENCFF595NGH/@@download/ENCFF595NGH.bam
376	midbrain_H3K27me3-mouse_ENCSR104PWP	H3K27me3-mouse	midbrain	brain	unknown	ectoderm	central_nervous	ENCSR104PWP	https://www.encodeproject.org/files/ENCFF620AVS/@@download/ENCFF620AVS.bam	mm10	ENCFF612UYX	https://www.encodeproject.org/files/ENCFF612UYX/@@download/ENCFF612UYX.bam
377	midbrain_H3K27me3-mouse_ENCSR129OJN	H3K27me3-mouse	midbrain	brain	unknown	ectoderm	central_nervous	ENCSR129OJN	https://www.encodeproject.org/files/ENCFF384XIS/@@download/ENCFF384XIS.bam	mm10	ENCFF677OZB	https://www.encodeproject.org/files/ENCFF677OZB/@@download/ENCFF677OZB.bam
378	midbrain_H3K27me3-mouse_ENCSR129OJN	H3K27me3-mouse	midbrain	brain	unknown	ectoderm	central_nervous	ENCSR129OJN	https://www.encodeproject.org/files/ENCFF901IIW/@@download/ENCFF901IIW.bam	mm10	ENCFF803WLL	https://www.encodeproject.org/files/ENCFF803WLL/@@download/ENCFF803WLL.bam
379	midbrain_H3K27me3-mouse_ENCSR340ROY	H3K27me3-mouse	midbrain	brain	unknown	ectoderm	central_nervous	ENCSR340ROY	https://www.encodeproject.org/files/ENCFF024UMD/@@download/ENCFF024UMD.bam	mm10	ENCFF460MFT	https://www.encodeproject.org/files/ENCFF460MFT/@@download/ENCFF460MFT.bam
380	midbrain_H3K27me3-mouse_ENCSR340ROY	H3K27me3-mouse	midbrain	brain	unknown	ectoderm	central_nervous	ENCSR340ROY	https://www.encodeproject.org/files/ENCFF024UMD/@@download/ENCFF024UMD.bam	mm10	ENCFF797EFV	https://www.encodeproject.org/files/ENCFF797EFV/@@download/ENCFF797EFV.bam
381	midbrain_H3K27me3-mouse_ENCSR340ROY	H3K27me3-mouse	midbrain	brain	unknown	ectoderm	central_nervous	ENCSR340ROY	https://www.encodeproject.org/files/ENCFF149GAI/@@download/ENCFF149GAI.bam	mm10	ENCFF644AXU	https://www.encodeproject.org/files/ENCFF644AXU/@@download/ENCFF644AXU.bam
382	midbrain_H3K27me3-mouse_ENCSR340ROY	H3K27me3-mouse	midbrain	brain	unknown	ectoderm	central_nervous	ENCSR340ROY	https://www.encodeproject.org/files/ENCFF149GAI/@@download/ENCFF149GAI.bam	mm10	ENCFF466UWZ	https://www.encodeproject.org/files/ENCFF466UWZ/@@download/ENCFF466UWZ.bam
383	midbrain_H3K27me3-mouse_ENCSR465TIZ	H3K27me3-mouse	midbrain	brain	unknown	ectoderm	central_nervous	ENCSR465TIZ	https://www.encodeproject.org/files/ENCFF964FKA/@@download/ENCFF964FKA.bam	mm10	ENCFF516NUV	https://www.encodeproject.org/files/ENCFF516NUV/@@download/ENCFF516NUV.bam
384	midbrain_H3K27me3-mouse_ENCSR465TIZ	H3K27me3-mouse	midbrain	brain	unknown	ectoderm	central_nervous	ENCSR465TIZ	https://www.encodeproject.org/files/ENCFF644NOQ/@@download/ENCFF644NOQ.bam	mm10	ENCFF983NVG	https://www.encodeproject.org/files/ENCFF983NVG/@@download/ENCFF983NVG.bam
385	midbrain_H3K27me3-mouse_ENCSR545BRW	H3K27me3-mouse	midbrain	brain	unknown	ectoderm	central_nervous	ENCSR545BRW	https://www.encodeproject.org/files/ENCFF040FED/@@download/ENCFF040FED.bam	mm10	ENCFF313ITZ	https://www.encodeproject.org/files/ENCFF313ITZ/@@download/ENCFF313ITZ.bam
386	midbrain_H3K27me3-mouse_ENCSR545BRW	H3K27me3-mouse	midbrain	brain	unknown	ectoderm	central_nervous	ENCSR545BRW	https://www.encodeproject.org/files/ENCFF735ORL/@@download/ENCFF735ORL.bam	mm10	ENCFF084QNR	https://www.encodeproject.org/files/ENCFF084QNR/@@download/ENCFF084QNR.bam
387	midbrain_H3K27me3-mouse_ENCSR857GQI	H3K27me3-mouse	midbrain	brain	unknown	ectoderm	central_nervous	ENCSR857GQI	https://www.encodeproject.org/files/ENCFF939JUU/@@download/ENCFF939JUU.bam	mm10	ENCFF614OTI	https://www.encodeproject.org/files/ENCFF614OTI/@@download/ENCFF614OTI.bam
388	midbrain_H3K27me3-mouse_ENCSR857GQI	H3K27me3-mouse	midbrain	brain	unknown	ectoderm	central_nervous	ENCSR857GQI	https://www.encodeproject.org/files/ENCFF623HUZ/@@download/ENCFF623HUZ.bam	mm10	ENCFF356YGX	https://www.encodeproject.org/files/ENCFF356YGX/@@download/ENCFF356YGX.bam
389	midbrain_H3K27me3-mouse_ENCSR929GXP	H3K27me3-mouse	midbrain	brain	unknown	ectoderm	central_nervous	ENCSR929GXP	https://www.encodeproject.org/files/ENCFF055PRP/@@download/ENCFF055PRP.bam	mm10	ENCFF621VNI	https://www.encodeproject.org/files/ENCFF621VNI/@@download/ENCFF621VNI.bam
390	midbrain_H3K27me3-mouse_ENCSR929GXP	H3K27me3-mouse	midbrain	brain	unknown	ectoderm	central_nervous	ENCSR929GXP	https://www.encodeproject.org/files/ENCFF953KUZ/@@download/ENCFF953KUZ.bam	mm10	ENCFF405OOE	https://www.encodeproject.org/files/ENCFF405OOE/@@download/ENCFF405OOE.bam
391	midbrain_H3K27me3-mouse_ENCSR966TCN	H3K27me3-mouse	midbrain	brain	unknown	ectoderm	central_nervous	ENCSR966TCN	https://www.encodeproject.org/files/ENCFF504CMD/@@download/ENCFF504CMD.bam	mm10	ENCFF536CMB	https://www.encodeproject.org/files/ENCFF536CMB/@@download/ENCFF536CMB.bam
392	midbrain_H3K27me3-mouse_ENCSR966TCN	H3K27me3-mouse	midbrain	brain	unknown	ectoderm	central_nervous	ENCSR966TCN	https://www.encodeproject.org/files/ENCFF773IEO/@@download/ENCFF773IEO.bam	mm10	ENCFF260PQF	https://www.encodeproject.org/files/ENCFF260PQF/@@download/ENCFF260PQF.bam
393	myocyte_H3K27me3-mouse_ENCSR000AHM	H3K27me3-mouse	myocyte	musculature	unknown	mesoderm	musculature	ENCSR000AHM	https://www.encodeproject.org/files/ENCFF052QQZ/@@download/ENCFF052QQZ.bam	mm10	ENCFF118JYB	https://www.encodeproject.org/files/ENCFF118JYB/@@download/ENCFF118JYB.bam
394	neural tube_H3K27me3-mouse_ENCSR099BYW	H3K27me3-mouse	neural tube	epithelium	unknown	ectoderm	unknown	ENCSR099BYW	https://www.encodeproject.org/files/ENCFF657ZXI/@@download/ENCFF657ZXI.bam	mm10	ENCFF978SCC	https://www.encodeproject.org/files/ENCFF978SCC/@@download/ENCFF978SCC.bam
395	neural tube_H3K27me3-mouse_ENCSR099BYW	H3K27me3-mouse	neural tube	epithelium	unknown	ectoderm	unknown	ENCSR099BYW	https://www.encodeproject.org/files/ENCFF193YMQ/@@download/ENCFF193YMQ.bam	mm10	ENCFF733YZV	https://www.encodeproject.org/files/ENCFF733YZV/@@download/ENCFF733YZV.bam
396	neural tube_H3K27me3-mouse_ENCSR240OUM	H3K27me3-mouse	neural tube	epithelium	unknown	ectoderm	unknown	ENCSR240OUM	https://www.encodeproject.org/files/ENCFF090UVH/@@download/ENCFF090UVH.bam	mm10	ENCFF988YEX	https://www.encodeproject.org/files/ENCFF988YEX/@@download/ENCFF988YEX.bam
397	neural tube_H3K27me3-mouse_ENCSR240OUM	H3K27me3-mouse	neural tube	epithelium	unknown	ectoderm	unknown	ENCSR240OUM	https://www.encodeproject.org/files/ENCFF775QXC/@@download/ENCFF775QXC.bam	mm10	ENCFF783CMO	https://www.encodeproject.org/files/ENCFF783CMO/@@download/ENCFF783CMO.bam
398	neural tube_H3K27me3-mouse_ENCSR375RUA	H3K27me3-mouse	neural tube	epithelium	unknown	ectoderm	unknown	ENCSR375RUA	https://www.encodeproject.org/files/ENCFF870ABM/@@download/ENCFF870ABM.bam	mm10	ENCFF253QVH	https://www.encodeproject.org/files/ENCFF253QVH/@@download/ENCFF253QVH.bam
399	neural tube_H3K27me3-mouse_ENCSR375RUA	H3K27me3-mouse	neural tube	epithelium	unknown	ectoderm	unknown	ENCSR375RUA	https://www.encodeproject.org/files/ENCFF023YYA/@@download/ENCFF023YYA.bam	mm10	ENCFF029HKE	https://www.encodeproject.org/files/ENCFF029HKE/@@download/ENCFF029HKE.bam
400	neural tube_H3K27me3-mouse_ENCSR580MEU	H3K27me3-mouse	neural tube	epithelium	unknown	ectoderm	unknown	ENCSR580MEU	https://www.encodeproject.org/files/ENCFF074ACH/@@download/ENCFF074ACH.bam	mm10	ENCFF078YVF	https://www.encodeproject.org/files/ENCFF078YVF/@@download/ENCFF078YVF.bam
401	neural tube_H3K27me3-mouse_ENCSR580MEU	H3K27me3-mouse	neural tube	epithelium	unknown	ectoderm	unknown	ENCSR580MEU	https://www.encodeproject.org/files/ENCFF262YJF/@@download/ENCFF262YJF.bam	mm10	ENCFF225QJG	https://www.encodeproject.org/files/ENCFF225QJG/@@download/ENCFF225QJG.bam
402	neural tube_H3K27me3-mouse_ENCSR928IYZ	H3K27me3-mouse	neural tube	epithelium	unknown	ectoderm	unknown	ENCSR928IYZ	https://www.encodeproject.org/files/ENCFF497ARZ/@@download/ENCFF497ARZ.bam	mm10	ENCFF470TNZ	https://www.encodeproject.org/files/ENCFF470TNZ/@@download/ENCFF470TNZ.bam
403	neural tube_H3K27me3-mouse_ENCSR928IYZ	H3K27me3-mouse	neural tube	epithelium	unknown	ectoderm	unknown	ENCSR928IYZ	https://www.encodeproject.org/files/ENCFF020JSG/@@download/ENCFF020JSG.bam	mm10	ENCFF492ZUN	https://www.encodeproject.org/files/ENCFF492ZUN/@@download/ENCFF492ZUN.bam
404	small intestine_H3K27me3-mouse_ENCSR000CFR	H3K27me3-mouse	small intestine	intestine	unknown	endoderm	digestive	ENCSR000CFR	https://www.encodeproject.org/files/ENCFF364LXN/@@download/ENCFF364LXN.bam	mm10	ENCFF314ZSE	https://www.encodeproject.org/files/ENCFF314ZSE/@@download/ENCFF314ZSE.bam
405	small intestine_H3K27me3-mouse_ENCSR000CFR	H3K27me3-mouse	small intestine	intestine	unknown	endoderm	digestive	ENCSR000CFR	https://www.encodeproject.org/files/ENCFF364LXN/@@download/ENCFF364LXN.bam	mm10	ENCFF905OLF	https://www.encodeproject.org/files/ENCFF905OLF/@@download/ENCFF905OLF.bam
406	small intestine_H3K27me3-mouse_ENCSR000CFR	H3K27me3-mouse	small intestine	intestine	unknown	endoderm	digestive	ENCSR000CFR	https://www.encodeproject.org/files/ENCFF741RRE/@@download/ENCFF741RRE.bam	mm10	ENCFF339ZMZ	https://www.encodeproject.org/files/ENCFF339ZMZ/@@download/ENCFF339ZMZ.bam
407	small intestine_H3K27me3-mouse_ENCSR000CFR	H3K27me3-mouse	small intestine	intestine	unknown	endoderm	digestive	ENCSR000CFR	https://www.encodeproject.org/files/ENCFF741RRE/@@download/ENCFF741RRE.bam	mm10	ENCFF313DQV	https://www.encodeproject.org/files/ENCFF313DQV/@@download/ENCFF313DQV.bam
408	spleen_H3K27me3-mouse_ENCSR000CGA	H3K27me3-mouse	spleen	spleen	unknown	mesoderm	immune	ENCSR000CGA	https://www.encodeproject.org/files/ENCFF225JVY/@@download/ENCFF225JVY.bam	mm10	ENCFF699BJR	https://www.encodeproject.org/files/ENCFF699BJR/@@download/ENCFF699BJR.bam
409	spleen_H3K27me3-mouse_ENCSR000CGA	H3K27me3-mouse	spleen	spleen	unknown	mesoderm	immune	ENCSR000CGA	https://www.encodeproject.org/files/ENCFF868VZX/@@download/ENCFF868VZX.bam	mm10	ENCFF470APL	https://www.encodeproject.org/files/ENCFF470APL/@@download/ENCFF470APL.bam
410	splenic B cell_H3K27me3-mouse_ENCSR000CFX	H3K27me3-mouse	splenic B cell	blood	hematopoietic_cell	unknown	immune	ENCSR000CFX	https://www.encodeproject.org/files/ENCFF085FFX/@@download/ENCFF085FFX.bam	mm10	ENCFF920PCQ	https://www.encodeproject.org/files/ENCFF920PCQ/@@download/ENCFF920PCQ.bam
411	splenic B cell_H3K27me3-mouse_ENCSR000CFX	H3K27me3-mouse	splenic B cell	blood	hematopoietic_cell	unknown	immune	ENCSR000CFX	https://www.encodeproject.org/files/ENCFF546YTK/@@download/ENCFF546YTK.bam	mm10	ENCFF394NIO	https://www.encodeproject.org/files/ENCFF394NIO/@@download/ENCFF394NIO.bam
412	stomach_H3K27me3-mouse_ENCSR064DGY	H3K27me3-mouse	stomach	stomach	unknown	endoderm	digestive	ENCSR064DGY	https://www.encodeproject.org/files/ENCFF866WRN/@@download/ENCFF866WRN.bam	mm10	ENCFF504ATJ	https://www.encodeproject.org/files/ENCFF504ATJ/@@download/ENCFF504ATJ.bam
413	stomach_H3K27me3-mouse_ENCSR064DGY	H3K27me3-mouse	stomach	stomach	unknown	endoderm	digestive	ENCSR064DGY	https://www.encodeproject.org/files/ENCFF284KIP/@@download/ENCFF284KIP.bam	mm10	ENCFF444JPW	https://www.encodeproject.org/files/ENCFF444JPW/@@download/ENCFF444JPW.bam
414	stomach_H3K27me3-mouse_ENCSR282GAG	H3K27me3-mouse	stomach	stomach	unknown	endoderm	digestive	ENCSR282GAG	https://www.encodeproject.org/files/ENCFF366HVU/@@download/ENCFF366HVU.bam	mm10	ENCFF061IIK	https://www.encodeproject.org/files/ENCFF061IIK/@@download/ENCFF061IIK.bam
415	stomach_H3K27me3-mouse_ENCSR282GAG	H3K27me3-mouse	stomach	stomach	unknown	endoderm	digestive	ENCSR282GAG	https://www.encodeproject.org/files/ENCFF910VMW/@@download/ENCFF910VMW.bam	mm10	ENCFF944XRA	https://www.encodeproject.org/files/ENCFF944XRA/@@download/ENCFF944XRA.bam
416	stomach_H3K27me3-mouse_ENCSR946JEA	H3K27me3-mouse	stomach	stomach	unknown	endoderm	digestive	ENCSR946JEA	https://www.encodeproject.org/files/ENCFF720YJO/@@download/ENCFF720YJO.bam	mm10	ENCFF657FSC	https://www.encodeproject.org/files/ENCFF657FSC/@@download/ENCFF657FSC.bam
417	stomach_H3K27me3-mouse_ENCSR946JEA	H3K27me3-mouse	stomach	stomach	unknown	endoderm	digestive	ENCSR946JEA	https://www.encodeproject.org/files/ENCFF802INN/@@download/ENCFF802INN.bam	mm10	ENCFF633XIP	https://www.encodeproject.org/files/ENCFF633XIP/@@download/ENCFF633XIP.bam
418	stomach_H3K27me3-mouse_ENCSR969CPK	H3K27me3-mouse	stomach	stomach	unknown	endoderm	digestive	ENCSR969CPK	https://www.encodeproject.org/files/ENCFF379FRG/@@download/ENCFF379FRG.bam	mm10	ENCFF956UOO	https://www.encodeproject.org/files/ENCFF956UOO/@@download/ENCFF956UOO.bam
419	stomach_H3K27me3-mouse_ENCSR969CPK	H3K27me3-mouse	stomach	stomach	unknown	endoderm	digestive	ENCSR969CPK	https://www.encodeproject.org/files/ENCFF725HQM/@@download/ENCFF725HQM.bam	mm10	ENCFF203DXI	https://www.encodeproject.org/files/ENCFF203DXI/@@download/ENCFF203DXI.bam
420	testis_H3K27me3-mouse_ENCSR000CGB	H3K27me3-mouse	testis	gonad	unknown	mesoderm	reproductive	ENCSR000CGB	https://www.encodeproject.org/files/ENCFF377PCD/@@download/ENCFF377PCD.bam	mm10	ENCFF703HEZ	https://www.encodeproject.org/files/ENCFF703HEZ/@@download/ENCFF703HEZ.bam
421	testis_H3K27me3-mouse_ENCSR000CGB	H3K27me3-mouse	testis	gonad	unknown	mesoderm	reproductive	ENCSR000CGB	https://www.encodeproject.org/files/ENCFF769DVK/@@download/ENCFF769DVK.bam	mm10	ENCFF632RBW	https://www.encodeproject.org/files/ENCFF632RBW/@@download/ENCFF632RBW.bam
422	thymus_H3K27me3-mouse_ENCSR000CGC	H3K27me3-mouse	thymus	immune_organ	unknown	endoderm	endocrine	ENCSR000CGC	https://www.encodeproject.org/files/ENCFF760XWR/@@download/ENCFF760XWR.bam	mm10	ENCFF574OYI	https://www.encodeproject.org/files/ENCFF574OYI/@@download/ENCFF574OYI.bam
423	thymus_H3K27me3-mouse_ENCSR000CGC	H3K27me3-mouse	thymus	immune_organ	unknown	endoderm	endocrine	ENCSR000CGC	https://www.encodeproject.org/files/ENCFF964MZR/@@download/ENCFF964MZR.bam	mm10	ENCFF009MYK	https://www.encodeproject.org/files/ENCFF009MYK/@@download/ENCFF009MYK.bam
424	C2C12_H3K36me3-mouse_ENCSR000AHL	H3K36me3-mouse	C2C12	musculature	embryonic_cell	mesoderm	musculature	ENCSR000AHL	https://www.encodeproject.org/files/ENCFF542JFR/@@download/ENCFF542JFR.bam	mm10	ENCFF519KQG	https://www.encodeproject.org/files/ENCFF519KQG/@@download/ENCFF519KQG.bam
425	CH12.LX_H3K36me3-mouse_ENCSR000CFL	H3K36me3-mouse	CH12.LX	lymph_node	B_cell	mesoderm	immune	ENCSR000CFL	https://www.encodeproject.org/files/ENCFF750SES/@@download/ENCFF750SES.bam	mm10	ENCFF438YZI	https://www.encodeproject.org/files/ENCFF438YZI/@@download/ENCFF438YZI.bam
426	CH12.LX_H3K36me3-mouse_ENCSR000CFL	H3K36me3-mouse	CH12.LX	lymph_node	B_cell	mesoderm	immune	ENCSR000CFL	https://www.encodeproject.org/files/ENCFF773SCN/@@download/ENCFF773SCN.bam	mm10	ENCFF944FRI	https://www.encodeproject.org/files/ENCFF944FRI/@@download/ENCFF944FRI.bam
427	CH12.LX_H3K36me3-mouse_ENCSR000DHW	H3K36me3-mouse	CH12.LX	lymph_node	B_cell	mesoderm	immune	ENCSR000DHW	https://www.encodeproject.org/files/ENCFF705TEY/@@download/ENCFF705TEY.bam	mm10	ENCFF539HQV	https://www.encodeproject.org/files/ENCFF539HQV/@@download/ENCFF539HQV.bam
428	CH12.LX_H3K36me3-mouse_ENCSR000DHW	H3K36me3-mouse	CH12.LX	lymph_node	B_cell	mesoderm	immune	ENCSR000DHW	https://www.encodeproject.org/files/ENCFF890AUE/@@download/ENCFF890AUE.bam	mm10	ENCFF405NYO	https://www.encodeproject.org/files/ENCFF405NYO/@@download/ENCFF405NYO.bam
429	E14TG2a.4_H3K36me3-mouse_ENCSR253QPK	H3K36me3-mouse	E14TG2a.4	embryo	embryonic_cell	unknown	unknown	ENCSR253QPK	https://www.encodeproject.org/files/ENCFF237WSM/@@download/ENCFF237WSM.bam	mm10	ENCFF984AYM	https://www.encodeproject.org/files/ENCFF984AYM/@@download/ENCFF984AYM.bam
430	E14TG2a.4_H3K36me3-mouse_ENCSR253QPK	H3K36me3-mouse	E14TG2a.4	embryo	embryonic_cell	unknown	unknown	ENCSR253QPK	https://www.encodeproject.org/files/ENCFF746CGG/@@download/ENCFF746CGG.bam	mm10	ENCFF826KVZ	https://www.encodeproject.org/files/ENCFF826KVZ/@@download/ENCFF826KVZ.bam
431	ES-Bruce4_H3K36me3-mouse_ENCSR000CFO	H3K36me3-mouse	ES-Bruce4	embryo	embryonic_cell	unknown	unknown	ENCSR000CFO	https://www.encodeproject.org/files/ENCFF496AXW/@@download/ENCFF496AXW.bam	mm10	ENCFF296TCP	https://www.encodeproject.org/files/ENCFF296TCP/@@download/ENCFF296TCP.bam
432	ES-Bruce4_H3K36me3-mouse_ENCSR000CFO	H3K36me3-mouse	ES-Bruce4	embryo	embryonic_cell	unknown	unknown	ENCSR000CFO	https://www.encodeproject.org/files/ENCFF327OWZ/@@download/ENCFF327OWZ.bam	mm10	ENCFF872QIO	https://www.encodeproject.org/files/ENCFF872QIO/@@download/ENCFF872QIO.bam
433	ES-E14_H3K36me3-mouse_ENCSR000CGR	H3K36me3-mouse	ES-E14	embryo	embryonic_cell	unknown	unknown	ENCSR000CGR	https://www.encodeproject.org/files/ENCFF579LTZ/@@download/ENCFF579LTZ.bam	mm10	ENCFF083BUU	https://www.encodeproject.org/files/ENCFF083BUU/@@download/ENCFF083BUU.bam
434	ES-E14_H3K36me3-mouse_ENCSR000CGR	H3K36me3-mouse	ES-E14	embryo	embryonic_cell	unknown	unknown	ENCSR000CGR	https://www.encodeproject.org/files/ENCFF747LTE/@@download/ENCFF747LTE.bam	mm10	ENCFF664MLQ	https://www.encodeproject.org/files/ENCFF664MLQ/@@download/ENCFF664MLQ.bam
435	G1E_H3K36me3-mouse_ENCSR000DHV	H3K36me3-mouse	G1E	embryo	stem_cell	unknown	unknown	ENCSR000DHV	https://www.encodeproject.org/files/ENCFF438WWX/@@download/ENCFF438WWX.bam	mm10	ENCFF412UAC	https://www.encodeproject.org/files/ENCFF412UAC/@@download/ENCFF412UAC.bam
436	G1E_H3K36me3-mouse_ENCSR000DHV	H3K36me3-mouse	G1E	embryo	stem_cell	unknown	unknown	ENCSR000DHV	https://www.encodeproject.org/files/ENCFF985GFK/@@download/ENCFF985GFK.bam	mm10	ENCFF443XJP	https://www.encodeproject.org/files/ENCFF443XJP/@@download/ENCFF443XJP.bam
437	MEL_H3K36me3-mouse_ENCSR000CES	H3K36me3-mouse	MEL	spleen	cancer_cell	mesoderm	immune	ENCSR000CES	https://www.encodeproject.org/files/ENCFF244EVO/@@download/ENCFF244EVO.bam	mm10	ENCFF065TFN	https://www.encodeproject.org/files/ENCFF065TFN/@@download/ENCFF065TFN.bam
438	MEL_H3K36me3-mouse_ENCSR000CES	H3K36me3-mouse	MEL	spleen	cancer_cell	mesoderm	immune	ENCSR000CES	https://www.encodeproject.org/files/ENCFF555THK/@@download/ENCFF555THK.bam	mm10	ENCFF792BAU	https://www.encodeproject.org/files/ENCFF792BAU/@@download/ENCFF792BAU.bam
439	MEL_H3K36me3-mouse_ENCSR972MRN	H3K36me3-mouse	MEL	spleen	cancer_cell	mesoderm	immune	ENCSR972MRN	https://www.encodeproject.org/files/ENCFF712NJO/@@download/ENCFF712NJO.bam	mm10	ENCFF797CGV	https://www.encodeproject.org/files/ENCFF797CGV/@@download/ENCFF797CGV.bam
440	MEL_H3K36me3-mouse_ENCSR972MRN	H3K36me3-mouse	MEL	spleen	cancer_cell	mesoderm	immune	ENCSR972MRN	https://www.encodeproject.org/files/ENCFF985BCJ/@@download/ENCFF985BCJ.bam	mm10	ENCFF797CGV	https://www.encodeproject.org/files/ENCFF797CGV/@@download/ENCFF797CGV.bam
441	embryonic facial prominence_H3K36me3-mouse_ENCSR027DMG	H3K36me3-mouse	embryonic facial prominence	embryo	unknown	unknown	unknown	ENCSR027DMG	https://www.encodeproject.org/files/ENCFF464UYU/@@download/ENCFF464UYU.bam	mm10	ENCFF815MGY	https://www.encodeproject.org/files/ENCFF815MGY/@@download/ENCFF815MGY.bam
442	embryonic facial prominence_H3K36me3-mouse_ENCSR027DMG	H3K36me3-mouse	embryonic facial prominence	embryo	unknown	unknown	unknown	ENCSR027DMG	https://www.encodeproject.org/files/ENCFF965JLP/@@download/ENCFF965JLP.bam	mm10	ENCFF004TZJ	https://www.encodeproject.org/files/ENCFF004TZJ/@@download/ENCFF004TZJ.bam
443	embryonic facial prominence_H3K36me3-mouse_ENCSR447BVY	H3K36me3-mouse	embryonic facial prominence	embryo	unknown	unknown	unknown	ENCSR447BVY	https://www.encodeproject.org/files/ENCFF592KME/@@download/ENCFF592KME.bam	mm10	ENCFF464WOT	https://www.encodeproject.org/files/ENCFF464WOT/@@download/ENCFF464WOT.bam
444	embryonic facial prominence_H3K36me3-mouse_ENCSR447BVY	H3K36me3-mouse	embryonic facial prominence	embryo	unknown	unknown	unknown	ENCSR447BVY	https://www.encodeproject.org/files/ENCFF228PWN/@@download/ENCFF228PWN.bam	mm10	ENCFF685SXR	https://www.encodeproject.org/files/ENCFF685SXR/@@download/ENCFF685SXR.bam
445	embryonic facial prominence_H3K36me3-mouse_ENCSR538DPG	H3K36me3-mouse	embryonic facial prominence	embryo	unknown	unknown	unknown	ENCSR538DPG	https://www.encodeproject.org/files/ENCFF174GNO/@@download/ENCFF174GNO.bam	mm10	ENCFF722WBS	https://www.encodeproject.org/files/ENCFF722WBS/@@download/ENCFF722WBS.bam
446	embryonic facial prominence_H3K36me3-mouse_ENCSR538DPG	H3K36me3-mouse	embryonic facial prominence	embryo	unknown	unknown	unknown	ENCSR538DPG	https://www.encodeproject.org/files/ENCFF917NNG/@@download/ENCFF917NNG.bam	mm10	ENCFF844AIE	https://www.encodeproject.org/files/ENCFF844AIE/@@download/ENCFF844AIE.bam
447	embryonic facial prominence_H3K36me3-mouse_ENCSR582IBX	H3K36me3-mouse	embryonic facial prominence	embryo	unknown	unknown	unknown	ENCSR582IBX	https://www.encodeproject.org/files/ENCFF085OUO/@@download/ENCFF085OUO.bam	mm10	ENCFF219CIU	https://www.encodeproject.org/files/ENCFF219CIU/@@download/ENCFF219CIU.bam
448	embryonic facial prominence_H3K36me3-mouse_ENCSR582IBX	H3K36me3-mouse	embryonic facial prominence	embryo	unknown	unknown	unknown	ENCSR582IBX	https://www.encodeproject.org/files/ENCFF829HDU/@@download/ENCFF829HDU.bam	mm10	ENCFF690KFH	https://www.encodeproject.org/files/ENCFF690KFH/@@download/ENCFF690KFH.bam
449	embryonic facial prominence_H3K36me3-mouse_ENCSR604DCI	H3K36me3-mouse	embryonic facial prominence	embryo	unknown	unknown	unknown	ENCSR604DCI	https://www.encodeproject.org/files/ENCFF788EMV/@@download/ENCFF788EMV.bam	mm10	ENCFF344INR	https://www.encodeproject.org/files/ENCFF344INR/@@download/ENCFF344INR.bam
450	embryonic facial prominence_H3K36me3-mouse_ENCSR604DCI	H3K36me3-mouse	embryonic facial prominence	embryo	unknown	unknown	unknown	ENCSR604DCI	https://www.encodeproject.org/files/ENCFF888KZC/@@download/ENCFF888KZC.bam	mm10	ENCFF018WUG	https://www.encodeproject.org/files/ENCFF018WUG/@@download/ENCFF018WUG.bam
451	embryonic facial prominence_H3K36me3-mouse_ENCSR606AJV	H3K36me3-mouse	embryonic facial prominence	embryo	unknown	unknown	unknown	ENCSR606AJV	https://www.encodeproject.org/files/ENCFF675TVY/@@download/ENCFF675TVY.bam	mm10	ENCFF898RFH	https://www.encodeproject.org/files/ENCFF898RFH/@@download/ENCFF898RFH.bam
452	embryonic facial prominence_H3K36me3-mouse_ENCSR606AJV	H3K36me3-mouse	embryonic facial prominence	embryo	unknown	unknown	unknown	ENCSR606AJV	https://www.encodeproject.org/files/ENCFF595UCP/@@download/ENCFF595UCP.bam	mm10	ENCFF418WVD	https://www.encodeproject.org/files/ENCFF418WVD/@@download/ENCFF418WVD.bam
453	erythroblast_H3K36me3-mouse_ENCSR000DHL	H3K36me3-mouse	erythroblast	bone_element	hematopoietic_cell	mesoderm	circulatory	ENCSR000DHL	https://www.encodeproject.org/files/ENCFF939XRM/@@download/ENCFF939XRM.bam	mm10	ENCFF519WFP	https://www.encodeproject.org/files/ENCFF519WFP/@@download/ENCFF519WFP.bam
454	erythroblast_H3K36me3-mouse_ENCSR000DHL	H3K36me3-mouse	erythroblast	bone_element	hematopoietic_cell	mesoderm	circulatory	ENCSR000DHL	https://www.encodeproject.org/files/ENCFF596THH/@@download/ENCFF596THH.bam	mm10	ENCFF803RZC	https://www.encodeproject.org/files/ENCFF803RZC/@@download/ENCFF803RZC.bam
455	forebrain_H3K36me3-mouse_ENCSR066LZB	H3K36me3-mouse	forebrain	brain	unknown	ectoderm	central_nervous	ENCSR066LZB	https://www.encodeproject.org/files/ENCFF867FLL/@@download/ENCFF867FLL.bam	mm10	ENCFF948REO	https://www.encodeproject.org/files/ENCFF948REO/@@download/ENCFF948REO.bam
456	forebrain_H3K36me3-mouse_ENCSR066LZB	H3K36me3-mouse	forebrain	brain	unknown	ectoderm	central_nervous	ENCSR066LZB	https://www.encodeproject.org/files/ENCFF419SDS/@@download/ENCFF419SDS.bam	mm10	ENCFF119WNW	https://www.encodeproject.org/files/ENCFF119WNW/@@download/ENCFF119WNW.bam
457	forebrain_H3K36me3-mouse_ENCSR069TDC	H3K36me3-mouse	forebrain	brain	unknown	ectoderm	central_nervous	ENCSR069TDC	https://www.encodeproject.org/files/ENCFF208VQK/@@download/ENCFF208VQK.bam	mm10	ENCFF098QXI	https://www.encodeproject.org/files/ENCFF098QXI/@@download/ENCFF098QXI.bam
458	forebrain_H3K36me3-mouse_ENCSR069TDC	H3K36me3-mouse	forebrain	brain	unknown	ectoderm	central_nervous	ENCSR069TDC	https://www.encodeproject.org/files/ENCFF208VQK/@@download/ENCFF208VQK.bam	mm10	ENCFF760BFB	https://www.encodeproject.org/files/ENCFF760BFB/@@download/ENCFF760BFB.bam
459	forebrain_H3K36me3-mouse_ENCSR069TDC	H3K36me3-mouse	forebrain	brain	unknown	ectoderm	central_nervous	ENCSR069TDC	https://www.encodeproject.org/files/ENCFF564EIS/@@download/ENCFF564EIS.bam	mm10	ENCFF690QPU	https://www.encodeproject.org/files/ENCFF690QPU/@@download/ENCFF690QPU.bam
460	forebrain_H3K36me3-mouse_ENCSR069TDC	H3K36me3-mouse	forebrain	brain	unknown	ectoderm	central_nervous	ENCSR069TDC	https://www.encodeproject.org/files/ENCFF564EIS/@@download/ENCFF564EIS.bam	mm10	ENCFF695SNV	https://www.encodeproject.org/files/ENCFF695SNV/@@download/ENCFF695SNV.bam
461	forebrain_H3K36me3-mouse_ENCSR087JEN	H3K36me3-mouse	forebrain	brain	unknown	ectoderm	central_nervous	ENCSR087JEN	https://www.encodeproject.org/files/ENCFF043ZSW/@@download/ENCFF043ZSW.bam	mm10	ENCFF376HWE	https://www.encodeproject.org/files/ENCFF376HWE/@@download/ENCFF376HWE.bam
462	forebrain_H3K36me3-mouse_ENCSR087JEN	H3K36me3-mouse	forebrain	brain	unknown	ectoderm	central_nervous	ENCSR087JEN	https://www.encodeproject.org/files/ENCFF893QJK/@@download/ENCFF893QJK.bam	mm10	ENCFF650CXZ	https://www.encodeproject.org/files/ENCFF650CXZ/@@download/ENCFF650CXZ.bam
463	forebrain_H3K36me3-mouse_ENCSR227UTY	H3K36me3-mouse	forebrain	brain	unknown	ectoderm	central_nervous	ENCSR227UTY	https://www.encodeproject.org/files/ENCFF246VWS/@@download/ENCFF246VWS.bam	mm10	ENCFF052GTB	https://www.encodeproject.org/files/ENCFF052GTB/@@download/ENCFF052GTB.bam
464	forebrain_H3K36me3-mouse_ENCSR227UTY	H3K36me3-mouse	forebrain	brain	unknown	ectoderm	central_nervous	ENCSR227UTY	https://www.encodeproject.org/files/ENCFF127BUU/@@download/ENCFF127BUU.bam	mm10	ENCFF027NEW	https://www.encodeproject.org/files/ENCFF027NEW/@@download/ENCFF027NEW.bam
465	forebrain_H3K36me3-mouse_ENCSR345DDI	H3K36me3-mouse	forebrain	brain	unknown	ectoderm	central_nervous	ENCSR345DDI	https://www.encodeproject.org/files/ENCFF275DJG/@@download/ENCFF275DJG.bam	mm10	ENCFF663JMX	https://www.encodeproject.org/files/ENCFF663JMX/@@download/ENCFF663JMX.bam
466	forebrain_H3K36me3-mouse_ENCSR345DDI	H3K36me3-mouse	forebrain	brain	unknown	ectoderm	central_nervous	ENCSR345DDI	https://www.encodeproject.org/files/ENCFF868GQS/@@download/ENCFF868GQS.bam	mm10	ENCFF721UFL	https://www.encodeproject.org/files/ENCFF721UFL/@@download/ENCFF721UFL.bam
467	forebrain_H3K36me3-mouse_ENCSR352AWJ	H3K36me3-mouse	forebrain	brain	unknown	ectoderm	central_nervous	ENCSR352AWJ	https://www.encodeproject.org/files/ENCFF847KKK/@@download/ENCFF847KKK.bam	mm10	ENCFF907EPW	https://www.encodeproject.org/files/ENCFF907EPW/@@download/ENCFF907EPW.bam
468	forebrain_H3K36me3-mouse_ENCSR352AWJ	H3K36me3-mouse	forebrain	brain	unknown	ectoderm	central_nervous	ENCSR352AWJ	https://www.encodeproject.org/files/ENCFF844SHQ/@@download/ENCFF844SHQ.bam	mm10	ENCFF592RAD	https://www.encodeproject.org/files/ENCFF592RAD/@@download/ENCFF592RAD.bam
469	forebrain_H3K36me3-mouse_ENCSR437SFX	H3K36me3-mouse	forebrain	brain	unknown	ectoderm	central_nervous	ENCSR437SFX	https://www.encodeproject.org/files/ENCFF501HVJ/@@download/ENCFF501HVJ.bam	mm10	ENCFF408RPR	https://www.encodeproject.org/files/ENCFF408RPR/@@download/ENCFF408RPR.bam
470	forebrain_H3K36me3-mouse_ENCSR437SFX	H3K36me3-mouse	forebrain	brain	unknown	ectoderm	central_nervous	ENCSR437SFX	https://www.encodeproject.org/files/ENCFF039ZEI/@@download/ENCFF039ZEI.bam	mm10	ENCFF339SSC	https://www.encodeproject.org/files/ENCFF339SSC/@@download/ENCFF339SSC.bam
471	forebrain_H3K36me3-mouse_ENCSR558NWQ	H3K36me3-mouse	forebrain	brain	unknown	ectoderm	central_nervous	ENCSR558NWQ	https://www.encodeproject.org/files/ENCFF148QEB/@@download/ENCFF148QEB.bam	mm10	ENCFF525FRN	https://www.encodeproject.org/files/ENCFF525FRN/@@download/ENCFF525FRN.bam
472	forebrain_H3K36me3-mouse_ENCSR558NWQ	H3K36me3-mouse	forebrain	brain	unknown	ectoderm	central_nervous	ENCSR558NWQ	https://www.encodeproject.org/files/ENCFF413OPD/@@download/ENCFF413OPD.bam	mm10	ENCFF861UMV	https://www.encodeproject.org/files/ENCFF861UMV/@@download/ENCFF861UMV.bam
473	heart_H3K36me3-mouse_ENCSR000CEK	H3K36me3-mouse	heart	heart	unknown	mesoderm	circulatory	ENCSR000CEK	https://www.encodeproject.org/files/ENCFF034ALW/@@download/ENCFF034ALW.bam	mm10	ENCFF658HML	https://www.encodeproject.org/files/ENCFF658HML/@@download/ENCFF658HML.bam
474	heart_H3K36me3-mouse_ENCSR000CEK	H3K36me3-mouse	heart	heart	unknown	mesoderm	circulatory	ENCSR000CEK	https://www.encodeproject.org/files/ENCFF034ALW/@@download/ENCFF034ALW.bam	mm10	ENCFF925TYC	https://www.encodeproject.org/files/ENCFF925TYC/@@download/ENCFF925TYC.bam
475	heart_H3K36me3-mouse_ENCSR000CEK	H3K36me3-mouse	heart	heart	unknown	mesoderm	circulatory	ENCSR000CEK	https://www.encodeproject.org/files/ENCFF589JQD/@@download/ENCFF589JQD.bam	mm10	ENCFF985AJN	https://www.encodeproject.org/files/ENCFF985AJN/@@download/ENCFF985AJN.bam
476	heart_H3K36me3-mouse_ENCSR000CEK	H3K36me3-mouse	heart	heart	unknown	mesoderm	circulatory	ENCSR000CEK	https://www.encodeproject.org/files/ENCFF589JQD/@@download/ENCFF589JQD.bam	mm10	ENCFF026TPH	https://www.encodeproject.org/files/ENCFF026TPH/@@download/ENCFF026TPH.bam
477	heart_H3K36me3-mouse_ENCSR235JCY	H3K36me3-mouse	heart	heart	unknown	mesoderm	circulatory	ENCSR235JCY	https://www.encodeproject.org/files/ENCFF861JEU/@@download/ENCFF861JEU.bam	mm10	ENCFF874JUB	https://www.encodeproject.org/files/ENCFF874JUB/@@download/ENCFF874JUB.bam
478	heart_H3K36me3-mouse_ENCSR235JCY	H3K36me3-mouse	heart	heart	unknown	mesoderm	circulatory	ENCSR235JCY	https://www.encodeproject.org/files/ENCFF861JEU/@@download/ENCFF861JEU.bam	mm10	ENCFF075TNG	https://www.encodeproject.org/files/ENCFF075TNG/@@download/ENCFF075TNG.bam
479	heart_H3K36me3-mouse_ENCSR235JCY	H3K36me3-mouse	heart	heart	unknown	mesoderm	circulatory	ENCSR235JCY	https://www.encodeproject.org/files/ENCFF389ELT/@@download/ENCFF389ELT.bam	mm10	ENCFF157PXG	https://www.encodeproject.org/files/ENCFF157PXG/@@download/ENCFF157PXG.bam
480	heart_H3K36me3-mouse_ENCSR235JCY	H3K36me3-mouse	heart	heart	unknown	mesoderm	circulatory	ENCSR235JCY	https://www.encodeproject.org/files/ENCFF389ELT/@@download/ENCFF389ELT.bam	mm10	ENCFF738QER	https://www.encodeproject.org/files/ENCFF738QER/@@download/ENCFF738QER.bam
481	heart_H3K36me3-mouse_ENCSR239TSZ	H3K36me3-mouse	heart	heart	unknown	mesoderm	circulatory	ENCSR239TSZ	https://www.encodeproject.org/files/ENCFF087IPL/@@download/ENCFF087IPL.bam	mm10	ENCFF910BUW	https://www.encodeproject.org/files/ENCFF910BUW/@@download/ENCFF910BUW.bam
482	heart_H3K36me3-mouse_ENCSR239TSZ	H3K36me3-mouse	heart	heart	unknown	mesoderm	circulatory	ENCSR239TSZ	https://www.encodeproject.org/files/ENCFF408TDS/@@download/ENCFF408TDS.bam	mm10	ENCFF738FDE	https://www.encodeproject.org/files/ENCFF738FDE/@@download/ENCFF738FDE.bam
483	heart_H3K36me3-mouse_ENCSR328WMV	H3K36me3-mouse	heart	heart	unknown	mesoderm	circulatory	ENCSR328WMV	https://www.encodeproject.org/files/ENCFF949IFK/@@download/ENCFF949IFK.bam	mm10	ENCFF170AIZ	https://www.encodeproject.org/files/ENCFF170AIZ/@@download/ENCFF170AIZ.bam
484	heart_H3K36me3-mouse_ENCSR328WMV	H3K36me3-mouse	heart	heart	unknown	mesoderm	circulatory	ENCSR328WMV	https://www.encodeproject.org/files/ENCFF353GRE/@@download/ENCFF353GRE.bam	mm10	ENCFF345KNS	https://www.encodeproject.org/files/ENCFF345KNS/@@download/ENCFF345KNS.bam
485	heart_H3K36me3-mouse_ENCSR467UGM	H3K36me3-mouse	heart	heart	unknown	mesoderm	circulatory	ENCSR467UGM	https://www.encodeproject.org/files/ENCFF451IEX/@@download/ENCFF451IEX.bam	mm10	ENCFF061NPF	https://www.encodeproject.org/files/ENCFF061NPF/@@download/ENCFF061NPF.bam
486	heart_H3K36me3-mouse_ENCSR467UGM	H3K36me3-mouse	heart	heart	unknown	mesoderm	circulatory	ENCSR467UGM	https://www.encodeproject.org/files/ENCFF900WYT/@@download/ENCFF900WYT.bam	mm10	ENCFF815YVI	https://www.encodeproject.org/files/ENCFF815YVI/@@download/ENCFF815YVI.bam
487	heart_H3K36me3-mouse_ENCSR560CIG	H3K36me3-mouse	heart	heart	unknown	mesoderm	circulatory	ENCSR560CIG	https://www.encodeproject.org/files/ENCFF695GTH/@@download/ENCFF695GTH.bam	mm10	ENCFF382KGG	https://www.encodeproject.org/files/ENCFF382KGG/@@download/ENCFF382KGG.bam
488	heart_H3K36me3-mouse_ENCSR560CIG	H3K36me3-mouse	heart	heart	unknown	mesoderm	circulatory	ENCSR560CIG	https://www.encodeproject.org/files/ENCFF350NFY/@@download/ENCFF350NFY.bam	mm10	ENCFF074XLH	https://www.encodeproject.org/files/ENCFF074XLH/@@download/ENCFF074XLH.bam
489	heart_H3K36me3-mouse_ENCSR631KAJ	H3K36me3-mouse	heart	heart	unknown	mesoderm	circulatory	ENCSR631KAJ	https://www.encodeproject.org/files/ENCFF554UBZ/@@download/ENCFF554UBZ.bam	mm10	ENCFF528XQI	https://www.encodeproject.org/files/ENCFF528XQI/@@download/ENCFF528XQI.bam
490	heart_H3K36me3-mouse_ENCSR631KAJ	H3K36me3-mouse	heart	heart	unknown	mesoderm	circulatory	ENCSR631KAJ	https://www.encodeproject.org/files/ENCFF865TDI/@@download/ENCFF865TDI.bam	mm10	ENCFF833HIE	https://www.encodeproject.org/files/ENCFF833HIE/@@download/ENCFF833HIE.bam
491	heart_H3K36me3-mouse_ENCSR641EME	H3K36me3-mouse	heart	heart	unknown	mesoderm	circulatory	ENCSR641EME	https://www.encodeproject.org/files/ENCFF134YUW/@@download/ENCFF134YUW.bam	mm10	ENCFF604IIE	https://www.encodeproject.org/files/ENCFF604IIE/@@download/ENCFF604IIE.bam
492	heart_H3K36me3-mouse_ENCSR641EME	H3K36me3-mouse	heart	heart	unknown	mesoderm	circulatory	ENCSR641EME	https://www.encodeproject.org/files/ENCFF768EIN/@@download/ENCFF768EIN.bam	mm10	ENCFF434ZDX	https://www.encodeproject.org/files/ENCFF434ZDX/@@download/ENCFF434ZDX.bam
493	heart_H3K36me3-mouse_ENCSR840QFC	H3K36me3-mouse	heart	heart	unknown	mesoderm	circulatory	ENCSR840QFC	https://www.encodeproject.org/files/ENCFF305MGP/@@download/ENCFF305MGP.bam	mm10	ENCFF501NEH	https://www.encodeproject.org/files/ENCFF501NEH/@@download/ENCFF501NEH.bam
494	heart_H3K36me3-mouse_ENCSR840QFC	H3K36me3-mouse	heart	heart	unknown	mesoderm	circulatory	ENCSR840QFC	https://www.encodeproject.org/files/ENCFF818OUL/@@download/ENCFF818OUL.bam	mm10	ENCFF291XJQ	https://www.encodeproject.org/files/ENCFF291XJQ/@@download/ENCFF291XJQ.bam
495	hindbrain_H3K36me3-mouse_ENCSR066XXZ	H3K36me3-mouse	hindbrain	brain	unknown	ectoderm	central_nervous	ENCSR066XXZ	https://www.encodeproject.org/files/ENCFF137ELT/@@download/ENCFF137ELT.bam	mm10	ENCFF806TLN	https://www.encodeproject.org/files/ENCFF806TLN/@@download/ENCFF806TLN.bam
496	hindbrain_H3K36me3-mouse_ENCSR066XXZ	H3K36me3-mouse	hindbrain	brain	unknown	ectoderm	central_nervous	ENCSR066XXZ	https://www.encodeproject.org/files/ENCFF137ELT/@@download/ENCFF137ELT.bam	mm10	ENCFF350RHC	https://www.encodeproject.org/files/ENCFF350RHC/@@download/ENCFF350RHC.bam
497	hindbrain_H3K36me3-mouse_ENCSR066XXZ	H3K36me3-mouse	hindbrain	brain	unknown	ectoderm	central_nervous	ENCSR066XXZ	https://www.encodeproject.org/files/ENCFF087OBI/@@download/ENCFF087OBI.bam	mm10	ENCFF745AQG	https://www.encodeproject.org/files/ENCFF745AQG/@@download/ENCFF745AQG.bam
498	hindbrain_H3K36me3-mouse_ENCSR066XXZ	H3K36me3-mouse	hindbrain	brain	unknown	ectoderm	central_nervous	ENCSR066XXZ	https://www.encodeproject.org/files/ENCFF087OBI/@@download/ENCFF087OBI.bam	mm10	ENCFF295VJN	https://www.encodeproject.org/files/ENCFF295VJN/@@download/ENCFF295VJN.bam
499	hindbrain_H3K36me3-mouse_ENCSR175QZX	H3K36me3-mouse	hindbrain	brain	unknown	ectoderm	central_nervous	ENCSR175QZX	https://www.encodeproject.org/files/ENCFF739BNB/@@download/ENCFF739BNB.bam	mm10	ENCFF269REG	https://www.encodeproject.org/files/ENCFF269REG/@@download/ENCFF269REG.bam
500	hindbrain_H3K36me3-mouse_ENCSR175QZX	H3K36me3-mouse	hindbrain	brain	unknown	ectoderm	central_nervous	ENCSR175QZX	https://www.encodeproject.org/files/ENCFF516UFR/@@download/ENCFF516UFR.bam	mm10	ENCFF840HYE	https://www.encodeproject.org/files/ENCFF840HYE/@@download/ENCFF840HYE.bam
501	hindbrain_H3K36me3-mouse_ENCSR458PAO	H3K36me3-mouse	hindbrain	brain	unknown	ectoderm	central_nervous	ENCSR458PAO	https://www.encodeproject.org/files/ENCFF914WMT/@@download/ENCFF914WMT.bam	mm10	ENCFF803FMQ	https://www.encodeproject.org/files/ENCFF803FMQ/@@download/ENCFF803FMQ.bam
502	hindbrain_H3K36me3-mouse_ENCSR458PAO	H3K36me3-mouse	hindbrain	brain	unknown	ectoderm	central_nervous	ENCSR458PAO	https://www.encodeproject.org/files/ENCFF914WMT/@@download/ENCFF914WMT.bam	mm10	ENCFF429SAW	https://www.encodeproject.org/files/ENCFF429SAW/@@download/ENCFF429SAW.bam
503	hindbrain_H3K36me3-mouse_ENCSR458PAO	H3K36me3-mouse	hindbrain	brain	unknown	ectoderm	central_nervous	ENCSR458PAO	https://www.encodeproject.org/files/ENCFF668GCZ/@@download/ENCFF668GCZ.bam	mm10	ENCFF917CHX	https://www.encodeproject.org/files/ENCFF917CHX/@@download/ENCFF917CHX.bam
504	hindbrain_H3K36me3-mouse_ENCSR458PAO	H3K36me3-mouse	hindbrain	brain	unknown	ectoderm	central_nervous	ENCSR458PAO	https://www.encodeproject.org/files/ENCFF668GCZ/@@download/ENCFF668GCZ.bam	mm10	ENCFF158NBQ	https://www.encodeproject.org/files/ENCFF158NBQ/@@download/ENCFF158NBQ.bam
505	hindbrain_H3K36me3-mouse_ENCSR508HYL	H3K36me3-mouse	hindbrain	brain	unknown	ectoderm	central_nervous	ENCSR508HYL	https://www.encodeproject.org/files/ENCFF886IYP/@@download/ENCFF886IYP.bam	mm10	ENCFF345XLY	https://www.encodeproject.org/files/ENCFF345XLY/@@download/ENCFF345XLY.bam
506	hindbrain_H3K36me3-mouse_ENCSR508HYL	H3K36me3-mouse	hindbrain	brain	unknown	ectoderm	central_nervous	ENCSR508HYL	https://www.encodeproject.org/files/ENCFF856GDB/@@download/ENCFF856GDB.bam	mm10	ENCFF473YMF	https://www.encodeproject.org/files/ENCFF473YMF/@@download/ENCFF473YMF.bam
507	hindbrain_H3K36me3-mouse_ENCSR809NWL	H3K36me3-mouse	hindbrain	brain	unknown	ectoderm	central_nervous	ENCSR809NWL	https://www.encodeproject.org/files/ENCFF652QDD/@@download/ENCFF652QDD.bam	mm10	ENCFF108IDL	https://www.encodeproject.org/files/ENCFF108IDL/@@download/ENCFF108IDL.bam
508	hindbrain_H3K36me3-mouse_ENCSR809NWL	H3K36me3-mouse	hindbrain	brain	unknown	ectoderm	central_nervous	ENCSR809NWL	https://www.encodeproject.org/files/ENCFF170NPU/@@download/ENCFF170NPU.bam	mm10	ENCFF839RRS	https://www.encodeproject.org/files/ENCFF839RRS/@@download/ENCFF839RRS.bam
509	hindbrain_H3K36me3-mouse_ENCSR864OWV	H3K36me3-mouse	hindbrain	brain	unknown	ectoderm	central_nervous	ENCSR864OWV	https://www.encodeproject.org/files/ENCFF726AML/@@download/ENCFF726AML.bam	mm10	ENCFF002JSJ	https://www.encodeproject.org/files/ENCFF002JSJ/@@download/ENCFF002JSJ.bam
510	hindbrain_H3K36me3-mouse_ENCSR864OWV	H3K36me3-mouse	hindbrain	brain	unknown	ectoderm	central_nervous	ENCSR864OWV	https://www.encodeproject.org/files/ENCFF867SSE/@@download/ENCFF867SSE.bam	mm10	ENCFF730MVX	https://www.encodeproject.org/files/ENCFF730MVX/@@download/ENCFF730MVX.bam
511	hindbrain_H3K36me3-mouse_ENCSR962MBB	H3K36me3-mouse	hindbrain	brain	unknown	ectoderm	central_nervous	ENCSR962MBB	https://www.encodeproject.org/files/ENCFF885ODE/@@download/ENCFF885ODE.bam	mm10	ENCFF789XSU	https://www.encodeproject.org/files/ENCFF789XSU/@@download/ENCFF789XSU.bam
512	hindbrain_H3K36me3-mouse_ENCSR962MBB	H3K36me3-mouse	hindbrain	brain	unknown	ectoderm	central_nervous	ENCSR962MBB	https://www.encodeproject.org/files/ENCFF464WFY/@@download/ENCFF464WFY.bam	mm10	ENCFF728RIM	https://www.encodeproject.org/files/ENCFF728RIM/@@download/ENCFF728RIM.bam
513	hindbrain_H3K36me3-mouse_ENCSR972MUO	H3K36me3-mouse	hindbrain	brain	unknown	ectoderm	central_nervous	ENCSR972MUO	https://www.encodeproject.org/files/ENCFF577SCE/@@download/ENCFF577SCE.bam	mm10	ENCFF451WYT	https://www.encodeproject.org/files/ENCFF451WYT/@@download/ENCFF451WYT.bam
514	hindbrain_H3K36me3-mouse_ENCSR972MUO	H3K36me3-mouse	hindbrain	brain	unknown	ectoderm	central_nervous	ENCSR972MUO	https://www.encodeproject.org/files/ENCFF850UUT/@@download/ENCFF850UUT.bam	mm10	ENCFF664CCP	https://www.encodeproject.org/files/ENCFF664CCP/@@download/ENCFF664CCP.bam
515	intestine_H3K36me3-mouse_ENCSR272XPJ	H3K36me3-mouse	intestine	intestine	unknown	endoderm	digestive	ENCSR272XPJ	https://www.encodeproject.org/files/ENCFF020FSQ/@@download/ENCFF020FSQ.bam	mm10	ENCFF014IKI	https://www.encodeproject.org/files/ENCFF014IKI/@@download/ENCFF014IKI.bam
516	intestine_H3K36me3-mouse_ENCSR272XPJ	H3K36me3-mouse	intestine	intestine	unknown	endoderm	digestive	ENCSR272XPJ	https://www.encodeproject.org/files/ENCFF327YFM/@@download/ENCFF327YFM.bam	mm10	ENCFF393ZWL	https://www.encodeproject.org/files/ENCFF393ZWL/@@download/ENCFF393ZWL.bam
517	intestine_H3K36me3-mouse_ENCSR483KOD	H3K36me3-mouse	intestine	intestine	unknown	endoderm	digestive	ENCSR483KOD	https://www.encodeproject.org/files/ENCFF116NGP/@@download/ENCFF116NGP.bam	mm10	ENCFF940IKA	https://www.encodeproject.org/files/ENCFF940IKA/@@download/ENCFF940IKA.bam
518	intestine_H3K36me3-mouse_ENCSR483KOD	H3K36me3-mouse	intestine	intestine	unknown	endoderm	digestive	ENCSR483KOD	https://www.encodeproject.org/files/ENCFF116NGP/@@download/ENCFF116NGP.bam	mm10	ENCFF894TOB	https://www.encodeproject.org/files/ENCFF894TOB/@@download/ENCFF894TOB.bam
519	intestine_H3K36me3-mouse_ENCSR483KOD	H3K36me3-mouse	intestine	intestine	unknown	endoderm	digestive	ENCSR483KOD	https://www.encodeproject.org/files/ENCFF793QBF/@@download/ENCFF793QBF.bam	mm10	ENCFF023NVA	https://www.encodeproject.org/files/ENCFF023NVA/@@download/ENCFF023NVA.bam
520	intestine_H3K36me3-mouse_ENCSR483KOD	H3K36me3-mouse	intestine	intestine	unknown	endoderm	digestive	ENCSR483KOD	https://www.encodeproject.org/files/ENCFF793QBF/@@download/ENCFF793QBF.bam	mm10	ENCFF106EAL	https://www.encodeproject.org/files/ENCFF106EAL/@@download/ENCFF106EAL.bam
521	intestine_H3K36me3-mouse_ENCSR919DDC	H3K36me3-mouse	intestine	intestine	unknown	endoderm	digestive	ENCSR919DDC	https://www.encodeproject.org/files/ENCFF320WGV/@@download/ENCFF320WGV.bam	mm10	ENCFF025ZUF	https://www.encodeproject.org/files/ENCFF025ZUF/@@download/ENCFF025ZUF.bam
522	intestine_H3K36me3-mouse_ENCSR919DDC	H3K36me3-mouse	intestine	intestine	unknown	endoderm	digestive	ENCSR919DDC	https://www.encodeproject.org/files/ENCFF582KAP/@@download/ENCFF582KAP.bam	mm10	ENCFF112CLR	https://www.encodeproject.org/files/ENCFF112CLR/@@download/ENCFF112CLR.bam
523	intestine_H3K36me3-mouse_ENCSR953KTY	H3K36me3-mouse	intestine	intestine	unknown	endoderm	digestive	ENCSR953KTY	https://www.encodeproject.org/files/ENCFF210ZLJ/@@download/ENCFF210ZLJ.bam	mm10	ENCFF124JBB	https://www.encodeproject.org/files/ENCFF124JBB/@@download/ENCFF124JBB.bam
524	intestine_H3K36me3-mouse_ENCSR953KTY	H3K36me3-mouse	intestine	intestine	unknown	endoderm	digestive	ENCSR953KTY	https://www.encodeproject.org/files/ENCFF698CCT/@@download/ENCFF698CCT.bam	mm10	ENCFF074UDB	https://www.encodeproject.org/files/ENCFF074UDB/@@download/ENCFF074UDB.bam
525	kidney_H3K36me3-mouse_ENCSR000CFQ	H3K36me3-mouse	kidney	kidney	unknown	mesoderm	excretory	ENCSR000CFQ	https://www.encodeproject.org/files/ENCFF993FYY/@@download/ENCFF993FYY.bam	mm10	ENCFF725LXC	https://www.encodeproject.org/files/ENCFF725LXC/@@download/ENCFF725LXC.bam
526	kidney_H3K36me3-mouse_ENCSR000CFQ	H3K36me3-mouse	kidney	kidney	unknown	mesoderm	excretory	ENCSR000CFQ	https://www.encodeproject.org/files/ENCFF993FYY/@@download/ENCFF993FYY.bam	mm10	ENCFF796LVS	https://www.encodeproject.org/files/ENCFF796LVS/@@download/ENCFF796LVS.bam
527	kidney_H3K36me3-mouse_ENCSR000CFQ	H3K36me3-mouse	kidney	kidney	unknown	mesoderm	excretory	ENCSR000CFQ	https://www.encodeproject.org/files/ENCFF062SCL/@@download/ENCFF062SCL.bam	mm10	ENCFF046ZNJ	https://www.encodeproject.org/files/ENCFF046ZNJ/@@download/ENCFF046ZNJ.bam
528	kidney_H3K36me3-mouse_ENCSR000CFQ	H3K36me3-mouse	kidney	kidney	unknown	mesoderm	excretory	ENCSR000CFQ	https://www.encodeproject.org/files/ENCFF062SCL/@@download/ENCFF062SCL.bam	mm10	ENCFF429ZAT	https://www.encodeproject.org/files/ENCFF429ZAT/@@download/ENCFF429ZAT.bam
529	kidney_H3K36me3-mouse_ENCSR121BWA	H3K36me3-mouse	kidney	kidney	unknown	mesoderm	excretory	ENCSR121BWA	https://www.encodeproject.org/files/ENCFF528DIL/@@download/ENCFF528DIL.bam	mm10	ENCFF463IGW	https://www.encodeproject.org/files/ENCFF463IGW/@@download/ENCFF463IGW.bam
530	kidney_H3K36me3-mouse_ENCSR121BWA	H3K36me3-mouse	kidney	kidney	unknown	mesoderm	excretory	ENCSR121BWA	https://www.encodeproject.org/files/ENCFF151SIN/@@download/ENCFF151SIN.bam	mm10	ENCFF712ICC	https://www.encodeproject.org/files/ENCFF712ICC/@@download/ENCFF712ICC.bam
531	kidney_H3K36me3-mouse_ENCSR362PBD	H3K36me3-mouse	kidney	kidney	unknown	mesoderm	excretory	ENCSR362PBD	https://www.encodeproject.org/files/ENCFF980SRC/@@download/ENCFF980SRC.bam	mm10	ENCFF389EZZ	https://www.encodeproject.org/files/ENCFF389EZZ/@@download/ENCFF389EZZ.bam
532	kidney_H3K36me3-mouse_ENCSR362PBD	H3K36me3-mouse	kidney	kidney	unknown	mesoderm	excretory	ENCSR362PBD	https://www.encodeproject.org/files/ENCFF980SRC/@@download/ENCFF980SRC.bam	mm10	ENCFF190CQM	https://www.encodeproject.org/files/ENCFF190CQM/@@download/ENCFF190CQM.bam
533	kidney_H3K36me3-mouse_ENCSR362PBD	H3K36me3-mouse	kidney	kidney	unknown	mesoderm	excretory	ENCSR362PBD	https://www.encodeproject.org/files/ENCFF742LCH/@@download/ENCFF742LCH.bam	mm10	ENCFF064PWN	https://www.encodeproject.org/files/ENCFF064PWN/@@download/ENCFF064PWN.bam
534	kidney_H3K36me3-mouse_ENCSR362PBD	H3K36me3-mouse	kidney	kidney	unknown	mesoderm	excretory	ENCSR362PBD	https://www.encodeproject.org/files/ENCFF742LCH/@@download/ENCFF742LCH.bam	mm10	ENCFF250TGV	https://www.encodeproject.org/files/ENCFF250TGV/@@download/ENCFF250TGV.bam
535	kidney_H3K36me3-mouse_ENCSR425FLT	H3K36me3-mouse	kidney	kidney	unknown	mesoderm	excretory	ENCSR425FLT	https://www.encodeproject.org/files/ENCFF527LRY/@@download/ENCFF527LRY.bam	mm10	ENCFF169WXM	https://www.encodeproject.org/files/ENCFF169WXM/@@download/ENCFF169WXM.bam
536	kidney_H3K36me3-mouse_ENCSR425FLT	H3K36me3-mouse	kidney	kidney	unknown	mesoderm	excretory	ENCSR425FLT	https://www.encodeproject.org/files/ENCFF318ADV/@@download/ENCFF318ADV.bam	mm10	ENCFF711ATA	https://www.encodeproject.org/files/ENCFF711ATA/@@download/ENCFF711ATA.bam
537	kidney_H3K36me3-mouse_ENCSR455UTX	H3K36me3-mouse	kidney	kidney	unknown	mesoderm	excretory	ENCSR455UTX	https://www.encodeproject.org/files/ENCFF934HIW/@@download/ENCFF934HIW.bam	mm10	ENCFF916DDT	https://www.encodeproject.org/files/ENCFF916DDT/@@download/ENCFF916DDT.bam
538	kidney_H3K36me3-mouse_ENCSR455UTX	H3K36me3-mouse	kidney	kidney	unknown	mesoderm	excretory	ENCSR455UTX	https://www.encodeproject.org/files/ENCFF340KMI/@@download/ENCFF340KMI.bam	mm10	ENCFF637BKB	https://www.encodeproject.org/files/ENCFF637BKB/@@download/ENCFF637BKB.bam
539	limb_H3K36me3-mouse_ENCSR233LBT	H3K36me3-mouse	limb	limb	unknown	ectoderm	musculature	ENCSR233LBT	https://www.encodeproject.org/files/ENCFF010IQM/@@download/ENCFF010IQM.bam	mm10	ENCFF783PHI	https://www.encodeproject.org/files/ENCFF783PHI/@@download/ENCFF783PHI.bam
540	limb_H3K36me3-mouse_ENCSR233LBT	H3K36me3-mouse	limb	limb	unknown	ectoderm	musculature	ENCSR233LBT	https://www.encodeproject.org/files/ENCFF100FTK/@@download/ENCFF100FTK.bam	mm10	ENCFF850KED	https://www.encodeproject.org/files/ENCFF850KED/@@download/ENCFF850KED.bam
541	limb_H3K36me3-mouse_ENCSR242PHH	H3K36me3-mouse	limb	limb	unknown	ectoderm	musculature	ENCSR242PHH	https://www.encodeproject.org/files/ENCFF012MSO/@@download/ENCFF012MSO.bam	mm10	ENCFF611FKC	https://www.encodeproject.org/files/ENCFF611FKC/@@download/ENCFF611FKC.bam
542	limb_H3K36me3-mouse_ENCSR242PHH	H3K36me3-mouse	limb	limb	unknown	ectoderm	musculature	ENCSR242PHH	https://www.encodeproject.org/files/ENCFF297YNI/@@download/ENCFF297YNI.bam	mm10	ENCFF837KOM	https://www.encodeproject.org/files/ENCFF837KOM/@@download/ENCFF837KOM.bam
543	limb_H3K36me3-mouse_ENCSR264HHL	H3K36me3-mouse	limb	limb	unknown	ectoderm	musculature	ENCSR264HHL	https://www.encodeproject.org/files/ENCFF683EVL/@@download/ENCFF683EVL.bam	mm10	ENCFF905RGB	https://www.encodeproject.org/files/ENCFF905RGB/@@download/ENCFF905RGB.bam
544	limb_H3K36me3-mouse_ENCSR264HHL	H3K36me3-mouse	limb	limb	unknown	ectoderm	musculature	ENCSR264HHL	https://www.encodeproject.org/files/ENCFF295OWW/@@download/ENCFF295OWW.bam	mm10	ENCFF028GTL	https://www.encodeproject.org/files/ENCFF028GTL/@@download/ENCFF028GTL.bam
545	limb_H3K36me3-mouse_ENCSR639IQR	H3K36me3-mouse	limb	limb	unknown	ectoderm	musculature	ENCSR639IQR	https://www.encodeproject.org/files/ENCFF542YFB/@@download/ENCFF542YFB.bam	mm10	ENCFF113RIK	https://www.encodeproject.org/files/ENCFF113RIK/@@download/ENCFF113RIK.bam
546	limb_H3K36me3-mouse_ENCSR639IQR	H3K36me3-mouse	limb	limb	unknown	ectoderm	musculature	ENCSR639IQR	https://www.encodeproject.org/files/ENCFF792YGF/@@download/ENCFF792YGF.bam	mm10	ENCFF620AXJ	https://www.encodeproject.org/files/ENCFF620AXJ/@@download/ENCFF620AXJ.bam
547	limb_H3K36me3-mouse_ENCSR871CGP	H3K36me3-mouse	limb	limb	unknown	ectoderm	musculature	ENCSR871CGP	https://www.encodeproject.org/files/ENCFF601DMH/@@download/ENCFF601DMH.bam	mm10	ENCFF753CTR	https://www.encodeproject.org/files/ENCFF753CTR/@@download/ENCFF753CTR.bam
548	limb_H3K36me3-mouse_ENCSR871CGP	H3K36me3-mouse	limb	limb	unknown	ectoderm	musculature	ENCSR871CGP	https://www.encodeproject.org/files/ENCFF601DMH/@@download/ENCFF601DMH.bam	mm10	ENCFF148MST	https://www.encodeproject.org/files/ENCFF148MST/@@download/ENCFF148MST.bam
549	limb_H3K36me3-mouse_ENCSR871CGP	H3K36me3-mouse	limb	limb	unknown	ectoderm	musculature	ENCSR871CGP	https://www.encodeproject.org/files/ENCFF101GYB/@@download/ENCFF101GYB.bam	mm10	ENCFF438HXD	https://www.encodeproject.org/files/ENCFF438HXD/@@download/ENCFF438HXD.bam
550	limb_H3K36me3-mouse_ENCSR871CGP	H3K36me3-mouse	limb	limb	unknown	ectoderm	musculature	ENCSR871CGP	https://www.encodeproject.org/files/ENCFF101GYB/@@download/ENCFF101GYB.bam	mm10	ENCFF586ZPV	https://www.encodeproject.org/files/ENCFF586ZPV/@@download/ENCFF586ZPV.bam
551	limb_H3K36me3-mouse_ENCSR871YCT	H3K36me3-mouse	limb	limb	unknown	ectoderm	musculature	ENCSR871YCT	https://www.encodeproject.org/files/ENCFF851CUF/@@download/ENCFF851CUF.bam	mm10	ENCFF693IQX	https://www.encodeproject.org/files/ENCFF693IQX/@@download/ENCFF693IQX.bam
552	limb_H3K36me3-mouse_ENCSR871YCT	H3K36me3-mouse	limb	limb	unknown	ectoderm	musculature	ENCSR871YCT	https://www.encodeproject.org/files/ENCFF226RMK/@@download/ENCFF226RMK.bam	mm10	ENCFF681ZBY	https://www.encodeproject.org/files/ENCFF681ZBY/@@download/ENCFF681ZBY.bam
553	liver_H3K36me3-mouse_ENCSR000CEO	H3K36me3-mouse	liver	liver	unknown	endoderm	endocrine	ENCSR000CEO	https://www.encodeproject.org/files/ENCFF913EAV/@@download/ENCFF913EAV.bam	mm10	ENCFF834LUQ	https://www.encodeproject.org/files/ENCFF834LUQ/@@download/ENCFF834LUQ.bam
554	liver_H3K36me3-mouse_ENCSR000CEO	H3K36me3-mouse	liver	liver	unknown	endoderm	endocrine	ENCSR000CEO	https://www.encodeproject.org/files/ENCFF400OYH/@@download/ENCFF400OYH.bam	mm10	ENCFF487NVD	https://www.encodeproject.org/files/ENCFF487NVD/@@download/ENCFF487NVD.bam
555	liver_H3K36me3-mouse_ENCSR037HCS	H3K36me3-mouse	liver	liver	unknown	endoderm	endocrine	ENCSR037HCS	https://www.encodeproject.org/files/ENCFF423EZP/@@download/ENCFF423EZP.bam	mm10	ENCFF459JKO	https://www.encodeproject.org/files/ENCFF459JKO/@@download/ENCFF459JKO.bam
556	liver_H3K36me3-mouse_ENCSR037HCS	H3K36me3-mouse	liver	liver	unknown	endoderm	endocrine	ENCSR037HCS	https://www.encodeproject.org/files/ENCFF896GOL/@@download/ENCFF896GOL.bam	mm10	ENCFF389RGD	https://www.encodeproject.org/files/ENCFF389RGD/@@download/ENCFF389RGD.bam
557	liver_H3K36me3-mouse_ENCSR295ZLV	H3K36me3-mouse	liver	liver	unknown	endoderm	endocrine	ENCSR295ZLV	https://www.encodeproject.org/files/ENCFF003XJZ/@@download/ENCFF003XJZ.bam	mm10	ENCFF329EMU	https://www.encodeproject.org/files/ENCFF329EMU/@@download/ENCFF329EMU.bam
558	liver_H3K36me3-mouse_ENCSR295ZLV	H3K36me3-mouse	liver	liver	unknown	endoderm	endocrine	ENCSR295ZLV	https://www.encodeproject.org/files/ENCFF487SNK/@@download/ENCFF487SNK.bam	mm10	ENCFF561UHK	https://www.encodeproject.org/files/ENCFF561UHK/@@download/ENCFF561UHK.bam
559	liver_H3K36me3-mouse_ENCSR510CGB	H3K36me3-mouse	liver	liver	unknown	endoderm	endocrine	ENCSR510CGB	https://www.encodeproject.org/files/ENCFF212LUF/@@download/ENCFF212LUF.bam	mm10	ENCFF098TLW	https://www.encodeproject.org/files/ENCFF098TLW/@@download/ENCFF098TLW.bam
560	liver_H3K36me3-mouse_ENCSR510CGB	H3K36me3-mouse	liver	liver	unknown	endoderm	endocrine	ENCSR510CGB	https://www.encodeproject.org/files/ENCFF127HOX/@@download/ENCFF127HOX.bam	mm10	ENCFF161BEU	https://www.encodeproject.org/files/ENCFF161BEU/@@download/ENCFF161BEU.bam
561	liver_H3K36me3-mouse_ENCSR569DBO	H3K36me3-mouse	liver	liver	unknown	endoderm	endocrine	ENCSR569DBO	https://www.encodeproject.org/files/ENCFF759RGJ/@@download/ENCFF759RGJ.bam	mm10	ENCFF575CWX	https://www.encodeproject.org/files/ENCFF575CWX/@@download/ENCFF575CWX.bam
562	liver_H3K36me3-mouse_ENCSR569DBO	H3K36me3-mouse	liver	liver	unknown	endoderm	endocrine	ENCSR569DBO	https://www.encodeproject.org/files/ENCFF785ZDV/@@download/ENCFF785ZDV.bam	mm10	ENCFF545GMZ	https://www.encodeproject.org/files/ENCFF545GMZ/@@download/ENCFF545GMZ.bam
563	liver_H3K36me3-mouse_ENCSR656AMS	H3K36me3-mouse	liver	liver	unknown	endoderm	endocrine	ENCSR656AMS	https://www.encodeproject.org/files/ENCFF474KFY/@@download/ENCFF474KFY.bam	mm10	ENCFF940ABG	https://www.encodeproject.org/files/ENCFF940ABG/@@download/ENCFF940ABG.bam
564	liver_H3K36me3-mouse_ENCSR656AMS	H3K36me3-mouse	liver	liver	unknown	endoderm	endocrine	ENCSR656AMS	https://www.encodeproject.org/files/ENCFF474KFY/@@download/ENCFF474KFY.bam	mm10	ENCFF685BAU	https://www.encodeproject.org/files/ENCFF685BAU/@@download/ENCFF685BAU.bam
565	liver_H3K36me3-mouse_ENCSR656AMS	H3K36me3-mouse	liver	liver	unknown	endoderm	endocrine	ENCSR656AMS	https://www.encodeproject.org/files/ENCFF196OLE/@@download/ENCFF196OLE.bam	mm10	ENCFF788BNS	https://www.encodeproject.org/files/ENCFF788BNS/@@download/ENCFF788BNS.bam
566	liver_H3K36me3-mouse_ENCSR656AMS	H3K36me3-mouse	liver	liver	unknown	endoderm	endocrine	ENCSR656AMS	https://www.encodeproject.org/files/ENCFF196OLE/@@download/ENCFF196OLE.bam	mm10	ENCFF379MGT	https://www.encodeproject.org/files/ENCFF379MGT/@@download/ENCFF379MGT.bam
567	liver_H3K36me3-mouse_ENCSR670YXP	H3K36me3-mouse	liver	liver	unknown	endoderm	endocrine	ENCSR670YXP	https://www.encodeproject.org/files/ENCFF637DDW/@@download/ENCFF637DDW.bam	mm10	ENCFF969NDB	https://www.encodeproject.org/files/ENCFF969NDB/@@download/ENCFF969NDB.bam
568	liver_H3K36me3-mouse_ENCSR670YXP	H3K36me3-mouse	liver	liver	unknown	endoderm	endocrine	ENCSR670YXP	https://www.encodeproject.org/files/ENCFF637DDW/@@download/ENCFF637DDW.bam	mm10	ENCFF341AOK	https://www.encodeproject.org/files/ENCFF341AOK/@@download/ENCFF341AOK.bam
569	liver_H3K36me3-mouse_ENCSR670YXP	H3K36me3-mouse	liver	liver	unknown	endoderm	endocrine	ENCSR670YXP	https://www.encodeproject.org/files/ENCFF444OJP/@@download/ENCFF444OJP.bam	mm10	ENCFF234MOL	https://www.encodeproject.org/files/ENCFF234MOL/@@download/ENCFF234MOL.bam
570	liver_H3K36me3-mouse_ENCSR670YXP	H3K36me3-mouse	liver	liver	unknown	endoderm	endocrine	ENCSR670YXP	https://www.encodeproject.org/files/ENCFF444OJP/@@download/ENCFF444OJP.bam	mm10	ENCFF622HUK	https://www.encodeproject.org/files/ENCFF622HUK/@@download/ENCFF622HUK.bam
571	liver_H3K36me3-mouse_ENCSR932BNP	H3K36me3-mouse	liver	liver	unknown	endoderm	endocrine	ENCSR932BNP	https://www.encodeproject.org/files/ENCFF609LXK/@@download/ENCFF609LXK.bam	mm10	ENCFF209XZA	https://www.encodeproject.org/files/ENCFF209XZA/@@download/ENCFF209XZA.bam
572	liver_H3K36me3-mouse_ENCSR932BNP	H3K36me3-mouse	liver	liver	unknown	endoderm	endocrine	ENCSR932BNP	https://www.encodeproject.org/files/ENCFF746OPB/@@download/ENCFF746OPB.bam	mm10	ENCFF290OKP	https://www.encodeproject.org/files/ENCFF290OKP/@@download/ENCFF290OKP.bam
573	lung_H3K36me3-mouse_ENCSR108TWE	H3K36me3-mouse	lung	lung	unknown	endoderm	respiratory	ENCSR108TWE	https://www.encodeproject.org/files/ENCFF290QBK/@@download/ENCFF290QBK.bam	mm10	ENCFF099CEI	https://www.encodeproject.org/files/ENCFF099CEI/@@download/ENCFF099CEI.bam
574	lung_H3K36me3-mouse_ENCSR108TWE	H3K36me3-mouse	lung	lung	unknown	endoderm	respiratory	ENCSR108TWE	https://www.encodeproject.org/files/ENCFF813PKP/@@download/ENCFF813PKP.bam	mm10	ENCFF258TGY	https://www.encodeproject.org/files/ENCFF258TGY/@@download/ENCFF258TGY.bam
575	lung_H3K36me3-mouse_ENCSR250LXH	H3K36me3-mouse	lung	lung	unknown	endoderm	respiratory	ENCSR250LXH	https://www.encodeproject.org/files/ENCFF053JKG/@@download/ENCFF053JKG.bam	mm10	ENCFF162XAE	https://www.encodeproject.org/files/ENCFF162XAE/@@download/ENCFF162XAE.bam
576	lung_H3K36me3-mouse_ENCSR250LXH	H3K36me3-mouse	lung	lung	unknown	endoderm	respiratory	ENCSR250LXH	https://www.encodeproject.org/files/ENCFF053JKG/@@download/ENCFF053JKG.bam	mm10	ENCFF743OHK	https://www.encodeproject.org/files/ENCFF743OHK/@@download/ENCFF743OHK.bam
577	lung_H3K36me3-mouse_ENCSR250LXH	H3K36me3-mouse	lung	lung	unknown	endoderm	respiratory	ENCSR250LXH	https://www.encodeproject.org/files/ENCFF464IQT/@@download/ENCFF464IQT.bam	mm10	ENCFF490PCI	https://www.encodeproject.org/files/ENCFF490PCI/@@download/ENCFF490PCI.bam
578	lung_H3K36me3-mouse_ENCSR250LXH	H3K36me3-mouse	lung	lung	unknown	endoderm	respiratory	ENCSR250LXH	https://www.encodeproject.org/files/ENCFF464IQT/@@download/ENCFF464IQT.bam	mm10	ENCFF989ONI	https://www.encodeproject.org/files/ENCFF989ONI/@@download/ENCFF989ONI.bam
579	lung_H3K36me3-mouse_ENCSR776RJR	H3K36me3-mouse	lung	lung	unknown	endoderm	respiratory	ENCSR776RJR	https://www.encodeproject.org/files/ENCFF324XEN/@@download/ENCFF324XEN.bam	mm10	ENCFF207RAF	https://www.encodeproject.org/files/ENCFF207RAF/@@download/ENCFF207RAF.bam
580	lung_H3K36me3-mouse_ENCSR776RJR	H3K36me3-mouse	lung	lung	unknown	endoderm	respiratory	ENCSR776RJR	https://www.encodeproject.org/files/ENCFF146EYD/@@download/ENCFF146EYD.bam	mm10	ENCFF578IKJ	https://www.encodeproject.org/files/ENCFF578IKJ/@@download/ENCFF578IKJ.bam
581	lung_H3K36me3-mouse_ENCSR969NXN	H3K36me3-mouse	lung	lung	unknown	endoderm	respiratory	ENCSR969NXN	https://www.encodeproject.org/files/ENCFF097SLH/@@download/ENCFF097SLH.bam	mm10	ENCFF491PFG	https://www.encodeproject.org/files/ENCFF491PFG/@@download/ENCFF491PFG.bam
582	lung_H3K36me3-mouse_ENCSR969NXN	H3K36me3-mouse	lung	lung	unknown	endoderm	respiratory	ENCSR969NXN	https://www.encodeproject.org/files/ENCFF800JTV/@@download/ENCFF800JTV.bam	mm10	ENCFF634LMG	https://www.encodeproject.org/files/ENCFF634LMG/@@download/ENCFF634LMG.bam
583	megakaryocyte_H3K36me3-mouse_ENCSR000DHI	H3K36me3-mouse	megakaryocyte	bone_element	hematopoietic_cell	mesoderm	skeletal	ENCSR000DHI	https://www.encodeproject.org/files/ENCFF052HVA/@@download/ENCFF052HVA.bam	mm10	ENCFF088GJJ	https://www.encodeproject.org/files/ENCFF088GJJ/@@download/ENCFF088GJJ.bam
584	megakaryocyte_H3K36me3-mouse_ENCSR000DHI	H3K36me3-mouse	megakaryocyte	bone_element	hematopoietic_cell	mesoderm	skeletal	ENCSR000DHI	https://www.encodeproject.org/files/ENCFF885UFT/@@download/ENCFF885UFT.bam	mm10	ENCFF232VKN	https://www.encodeproject.org/files/ENCFF232VKN/@@download/ENCFF232VKN.bam
585	midbrain_H3K36me3-mouse_ENCSR066WUD	H3K36me3-mouse	midbrain	brain	unknown	ectoderm	central_nervous	ENCSR066WUD	https://www.encodeproject.org/files/ENCFF274PYP/@@download/ENCFF274PYP.bam	mm10	ENCFF803WLL	https://www.encodeproject.org/files/ENCFF803WLL/@@download/ENCFF803WLL.bam
586	midbrain_H3K36me3-mouse_ENCSR066WUD	H3K36me3-mouse	midbrain	brain	unknown	ectoderm	central_nervous	ENCSR066WUD	https://www.encodeproject.org/files/ENCFF061NDQ/@@download/ENCFF061NDQ.bam	mm10	ENCFF677OZB	https://www.encodeproject.org/files/ENCFF677OZB/@@download/ENCFF677OZB.bam
587	midbrain_H3K36me3-mouse_ENCSR205XBQ	H3K36me3-mouse	midbrain	brain	unknown	ectoderm	central_nervous	ENCSR205XBQ	https://www.encodeproject.org/files/ENCFF524REI/@@download/ENCFF524REI.bam	mm10	ENCFF983NVG	https://www.encodeproject.org/files/ENCFF983NVG/@@download/ENCFF983NVG.bam
588	midbrain_H3K36me3-mouse_ENCSR205XBQ	H3K36me3-mouse	midbrain	brain	unknown	ectoderm	central_nervous	ENCSR205XBQ	https://www.encodeproject.org/files/ENCFF283BTU/@@download/ENCFF283BTU.bam	mm10	ENCFF516NUV	https://www.encodeproject.org/files/ENCFF516NUV/@@download/ENCFF516NUV.bam
589	midbrain_H3K36me3-mouse_ENCSR487RAU	H3K36me3-mouse	midbrain	brain	unknown	ectoderm	central_nervous	ENCSR487RAU	https://www.encodeproject.org/files/ENCFF538TBN/@@download/ENCFF538TBN.bam	mm10	ENCFF356YGX	https://www.encodeproject.org/files/ENCFF356YGX/@@download/ENCFF356YGX.bam
590	midbrain_H3K36me3-mouse_ENCSR487RAU	H3K36me3-mouse	midbrain	brain	unknown	ectoderm	central_nervous	ENCSR487RAU	https://www.encodeproject.org/files/ENCFF642WSS/@@download/ENCFF642WSS.bam	mm10	ENCFF614OTI	https://www.encodeproject.org/files/ENCFF614OTI/@@download/ENCFF614OTI.bam
591	midbrain_H3K36me3-mouse_ENCSR535NVF	H3K36me3-mouse	midbrain	brain	unknown	ectoderm	central_nervous	ENCSR535NVF	https://www.encodeproject.org/files/ENCFF390BHP/@@download/ENCFF390BHP.bam	mm10	ENCFF313ITZ	https://www.encodeproject.org/files/ENCFF313ITZ/@@download/ENCFF313ITZ.bam
592	midbrain_H3K36me3-mouse_ENCSR535NVF	H3K36me3-mouse	midbrain	brain	unknown	ectoderm	central_nervous	ENCSR535NVF	https://www.encodeproject.org/files/ENCFF829GHI/@@download/ENCFF829GHI.bam	mm10	ENCFF084QNR	https://www.encodeproject.org/files/ENCFF084QNR/@@download/ENCFF084QNR.bam
593	midbrain_H3K36me3-mouse_ENCSR702JYV	H3K36me3-mouse	midbrain	brain	unknown	ectoderm	central_nervous	ENCSR702JYV	https://www.encodeproject.org/files/ENCFF631OCZ/@@download/ENCFF631OCZ.bam	mm10	ENCFF621VNI	https://www.encodeproject.org/files/ENCFF621VNI/@@download/ENCFF621VNI.bam
594	midbrain_H3K36me3-mouse_ENCSR702JYV	H3K36me3-mouse	midbrain	brain	unknown	ectoderm	central_nervous	ENCSR702JYV	https://www.encodeproject.org/files/ENCFF395XAK/@@download/ENCFF395XAK.bam	mm10	ENCFF405OOE	https://www.encodeproject.org/files/ENCFF405OOE/@@download/ENCFF405OOE.bam
595	midbrain_H3K36me3-mouse_ENCSR747ZXL	H3K36me3-mouse	midbrain	brain	unknown	ectoderm	central_nervous	ENCSR747ZXL	https://www.encodeproject.org/files/ENCFF586FSK/@@download/ENCFF586FSK.bam	mm10	ENCFF260PQF	https://www.encodeproject.org/files/ENCFF260PQF/@@download/ENCFF260PQF.bam
596	midbrain_H3K36me3-mouse_ENCSR747ZXL	H3K36me3-mouse	midbrain	brain	unknown	ectoderm	central_nervous	ENCSR747ZXL	https://www.encodeproject.org/files/ENCFF912NRD/@@download/ENCFF912NRD.bam	mm10	ENCFF536CMB	https://www.encodeproject.org/files/ENCFF536CMB/@@download/ENCFF536CMB.bam
597	midbrain_H3K36me3-mouse_ENCSR764UIE	H3K36me3-mouse	midbrain	brain	unknown	ectoderm	central_nervous	ENCSR764UIE	https://www.encodeproject.org/files/ENCFF952NWP/@@download/ENCFF952NWP.bam	mm10	ENCFF595NGH	https://www.encodeproject.org/files/ENCFF595NGH/@@download/ENCFF595NGH.bam
598	midbrain_H3K36me3-mouse_ENCSR764UIE	H3K36me3-mouse	midbrain	brain	unknown	ectoderm	central_nervous	ENCSR764UIE	https://www.encodeproject.org/files/ENCFF118SSQ/@@download/ENCFF118SSQ.bam	mm10	ENCFF612UYX	https://www.encodeproject.org/files/ENCFF612UYX/@@download/ENCFF612UYX.bam
599	midbrain_H3K36me3-mouse_ENCSR951UWY	H3K36me3-mouse	midbrain	brain	unknown	ectoderm	central_nervous	ENCSR951UWY	https://www.encodeproject.org/files/ENCFF357YGZ/@@download/ENCFF357YGZ.bam	mm10	ENCFF460MFT	https://www.encodeproject.org/files/ENCFF460MFT/@@download/ENCFF460MFT.bam
600	midbrain_H3K36me3-mouse_ENCSR951UWY	H3K36me3-mouse	midbrain	brain	unknown	ectoderm	central_nervous	ENCSR951UWY	https://www.encodeproject.org/files/ENCFF357YGZ/@@download/ENCFF357YGZ.bam	mm10	ENCFF797EFV	https://www.encodeproject.org/files/ENCFF797EFV/@@download/ENCFF797EFV.bam
601	midbrain_H3K36me3-mouse_ENCSR951UWY	H3K36me3-mouse	midbrain	brain	unknown	ectoderm	central_nervous	ENCSR951UWY	https://www.encodeproject.org/files/ENCFF969VCP/@@download/ENCFF969VCP.bam	mm10	ENCFF644AXU	https://www.encodeproject.org/files/ENCFF644AXU/@@download/ENCFF644AXU.bam
602	midbrain_H3K36me3-mouse_ENCSR951UWY	H3K36me3-mouse	midbrain	brain	unknown	ectoderm	central_nervous	ENCSR951UWY	https://www.encodeproject.org/files/ENCFF969VCP/@@download/ENCFF969VCP.bam	mm10	ENCFF466UWZ	https://www.encodeproject.org/files/ENCFF466UWZ/@@download/ENCFF466UWZ.bam
603	myocyte_H3K36me3-mouse_ENCSR000AHV	H3K36me3-mouse	myocyte	musculature	unknown	mesoderm	musculature	ENCSR000AHV	https://www.encodeproject.org/files/ENCFF694FJO/@@download/ENCFF694FJO.bam	mm10	ENCFF357MRB	https://www.encodeproject.org/files/ENCFF357MRB/@@download/ENCFF357MRB.bam
604	neural tube_H3K36me3-mouse_ENCSR094QZC	H3K36me3-mouse	neural tube	epithelium	unknown	ectoderm	unknown	ENCSR094QZC	https://www.encodeproject.org/files/ENCFF291DEW/@@download/ENCFF291DEW.bam	mm10	ENCFF029HKE	https://www.encodeproject.org/files/ENCFF029HKE/@@download/ENCFF029HKE.bam
605	neural tube_H3K36me3-mouse_ENCSR094QZC	H3K36me3-mouse	neural tube	epithelium	unknown	ectoderm	unknown	ENCSR094QZC	https://www.encodeproject.org/files/ENCFF567ONQ/@@download/ENCFF567ONQ.bam	mm10	ENCFF253QVH	https://www.encodeproject.org/files/ENCFF253QVH/@@download/ENCFF253QVH.bam
606	neural tube_H3K36me3-mouse_ENCSR107SLP	H3K36me3-mouse	neural tube	epithelium	unknown	ectoderm	unknown	ENCSR107SLP	https://www.encodeproject.org/files/ENCFF749RPU/@@download/ENCFF749RPU.bam	mm10	ENCFF225QJG	https://www.encodeproject.org/files/ENCFF225QJG/@@download/ENCFF225QJG.bam
607	neural tube_H3K36me3-mouse_ENCSR107SLP	H3K36me3-mouse	neural tube	epithelium	unknown	ectoderm	unknown	ENCSR107SLP	https://www.encodeproject.org/files/ENCFF144KLB/@@download/ENCFF144KLB.bam	mm10	ENCFF078YVF	https://www.encodeproject.org/files/ENCFF078YVF/@@download/ENCFF078YVF.bam
608	neural tube_H3K36me3-mouse_ENCSR207UMX	H3K36me3-mouse	neural tube	epithelium	unknown	ectoderm	unknown	ENCSR207UMX	https://www.encodeproject.org/files/ENCFF429PFZ/@@download/ENCFF429PFZ.bam	mm10	ENCFF470TNZ	https://www.encodeproject.org/files/ENCFF470TNZ/@@download/ENCFF470TNZ.bam
609	neural tube_H3K36me3-mouse_ENCSR207UMX	H3K36me3-mouse	neural tube	epithelium	unknown	ectoderm	unknown	ENCSR207UMX	https://www.encodeproject.org/files/ENCFF795BPW/@@download/ENCFF795BPW.bam	mm10	ENCFF492ZUN	https://www.encodeproject.org/files/ENCFF492ZUN/@@download/ENCFF492ZUN.bam
610	neural tube_H3K36me3-mouse_ENCSR445UYH	H3K36me3-mouse	neural tube	epithelium	unknown	ectoderm	unknown	ENCSR445UYH	https://www.encodeproject.org/files/ENCFF009DZC/@@download/ENCFF009DZC.bam	mm10	ENCFF783CMO	https://www.encodeproject.org/files/ENCFF783CMO/@@download/ENCFF783CMO.bam
611	neural tube_H3K36me3-mouse_ENCSR445UYH	H3K36me3-mouse	neural tube	epithelium	unknown	ectoderm	unknown	ENCSR445UYH	https://www.encodeproject.org/files/ENCFF881IPV/@@download/ENCFF881IPV.bam	mm10	ENCFF988YEX	https://www.encodeproject.org/files/ENCFF988YEX/@@download/ENCFF988YEX.bam
612	neural tube_H3K36me3-mouse_ENCSR776QRL	H3K36me3-mouse	neural tube	epithelium	unknown	ectoderm	unknown	ENCSR776QRL	https://www.encodeproject.org/files/ENCFF933BWP/@@download/ENCFF933BWP.bam	mm10	ENCFF733YZV	https://www.encodeproject.org/files/ENCFF733YZV/@@download/ENCFF733YZV.bam
613	neural tube_H3K36me3-mouse_ENCSR776QRL	H3K36me3-mouse	neural tube	epithelium	unknown	ectoderm	unknown	ENCSR776QRL	https://www.encodeproject.org/files/ENCFF195TXX/@@download/ENCFF195TXX.bam	mm10	ENCFF978SCC	https://www.encodeproject.org/files/ENCFF978SCC/@@download/ENCFF978SCC.bam
614	small intestine_H3K36me3-mouse_ENCSR000CFS	H3K36me3-mouse	small intestine	intestine	unknown	endoderm	digestive	ENCSR000CFS	https://www.encodeproject.org/files/ENCFF888CNS/@@download/ENCFF888CNS.bam	mm10	ENCFF314ZSE	https://www.encodeproject.org/files/ENCFF314ZSE/@@download/ENCFF314ZSE.bam
615	small intestine_H3K36me3-mouse_ENCSR000CFS	H3K36me3-mouse	small intestine	intestine	unknown	endoderm	digestive	ENCSR000CFS	https://www.encodeproject.org/files/ENCFF888CNS/@@download/ENCFF888CNS.bam	mm10	ENCFF905OLF	https://www.encodeproject.org/files/ENCFF905OLF/@@download/ENCFF905OLF.bam
616	small intestine_H3K36me3-mouse_ENCSR000CFS	H3K36me3-mouse	small intestine	intestine	unknown	endoderm	digestive	ENCSR000CFS	https://www.encodeproject.org/files/ENCFF542MLV/@@download/ENCFF542MLV.bam	mm10	ENCFF339ZMZ	https://www.encodeproject.org/files/ENCFF339ZMZ/@@download/ENCFF339ZMZ.bam
617	small intestine_H3K36me3-mouse_ENCSR000CFS	H3K36me3-mouse	small intestine	intestine	unknown	endoderm	digestive	ENCSR000CFS	https://www.encodeproject.org/files/ENCFF542MLV/@@download/ENCFF542MLV.bam	mm10	ENCFF313DQV	https://www.encodeproject.org/files/ENCFF313DQV/@@download/ENCFF313DQV.bam
618	spleen_H3K36me3-mouse_ENCSR000CFT	H3K36me3-mouse	spleen	spleen	unknown	mesoderm	immune	ENCSR000CFT	https://www.encodeproject.org/files/ENCFF562KNP/@@download/ENCFF562KNP.bam	mm10	ENCFF470APL	https://www.encodeproject.org/files/ENCFF470APL/@@download/ENCFF470APL.bam
619	spleen_H3K36me3-mouse_ENCSR000CFT	H3K36me3-mouse	spleen	spleen	unknown	mesoderm	immune	ENCSR000CFT	https://www.encodeproject.org/files/ENCFF987ITP/@@download/ENCFF987ITP.bam	mm10	ENCFF699BJR	https://www.encodeproject.org/files/ENCFF699BJR/@@download/ENCFF699BJR.bam
620	splenic B cell_H3K36me3-mouse_ENCSR000CFY	H3K36me3-mouse	splenic B cell	blood	hematopoietic_cell	unknown	immune	ENCSR000CFY	https://www.encodeproject.org/files/ENCFF219ZCW/@@download/ENCFF219ZCW.bam	mm10	ENCFF394NIO	https://www.encodeproject.org/files/ENCFF394NIO/@@download/ENCFF394NIO.bam
621	splenic B cell_H3K36me3-mouse_ENCSR000CFY	H3K36me3-mouse	splenic B cell	blood	hematopoietic_cell	unknown	immune	ENCSR000CFY	https://www.encodeproject.org/files/ENCFF297QWL/@@download/ENCFF297QWL.bam	mm10	ENCFF920PCQ	https://www.encodeproject.org/files/ENCFF920PCQ/@@download/ENCFF920PCQ.bam
622	stomach_H3K36me3-mouse_ENCSR516KLO	H3K36me3-mouse	stomach	stomach	unknown	endoderm	digestive	ENCSR516KLO	https://www.encodeproject.org/files/ENCFF702WSG/@@download/ENCFF702WSG.bam	mm10	ENCFF203DXI	https://www.encodeproject.org/files/ENCFF203DXI/@@download/ENCFF203DXI.bam
623	stomach_H3K36me3-mouse_ENCSR516KLO	H3K36me3-mouse	stomach	stomach	unknown	endoderm	digestive	ENCSR516KLO	https://www.encodeproject.org/files/ENCFF973WAO/@@download/ENCFF973WAO.bam	mm10	ENCFF956UOO	https://www.encodeproject.org/files/ENCFF956UOO/@@download/ENCFF956UOO.bam
624	stomach_H3K36me3-mouse_ENCSR581FAT	H3K36me3-mouse	stomach	stomach	unknown	endoderm	digestive	ENCSR581FAT	https://www.encodeproject.org/files/ENCFF797NAW/@@download/ENCFF797NAW.bam	mm10	ENCFF444JPW	https://www.encodeproject.org/files/ENCFF444JPW/@@download/ENCFF444JPW.bam
625	stomach_H3K36me3-mouse_ENCSR581FAT	H3K36me3-mouse	stomach	stomach	unknown	endoderm	digestive	ENCSR581FAT	https://www.encodeproject.org/files/ENCFF068PKV/@@download/ENCFF068PKV.bam	mm10	ENCFF504ATJ	https://www.encodeproject.org/files/ENCFF504ATJ/@@download/ENCFF504ATJ.bam
626	stomach_H3K36me3-mouse_ENCSR599PKR	H3K36me3-mouse	stomach	stomach	unknown	endoderm	digestive	ENCSR599PKR	https://www.encodeproject.org/files/ENCFF192HUV/@@download/ENCFF192HUV.bam	mm10	ENCFF944XRA	https://www.encodeproject.org/files/ENCFF944XRA/@@download/ENCFF944XRA.bam
627	stomach_H3K36me3-mouse_ENCSR599PKR	H3K36me3-mouse	stomach	stomach	unknown	endoderm	digestive	ENCSR599PKR	https://www.encodeproject.org/files/ENCFF046ZLN/@@download/ENCFF046ZLN.bam	mm10	ENCFF061IIK	https://www.encodeproject.org/files/ENCFF061IIK/@@download/ENCFF061IIK.bam
628	stomach_H3K36me3-mouse_ENCSR872WGX	H3K36me3-mouse	stomach	stomach	unknown	endoderm	digestive	ENCSR872WGX	https://www.encodeproject.org/files/ENCFF550WYF/@@download/ENCFF550WYF.bam	mm10	ENCFF633XIP	https://www.encodeproject.org/files/ENCFF633XIP/@@download/ENCFF633XIP.bam
629	stomach_H3K36me3-mouse_ENCSR872WGX	H3K36me3-mouse	stomach	stomach	unknown	endoderm	digestive	ENCSR872WGX	https://www.encodeproject.org/files/ENCFF940NZV/@@download/ENCFF940NZV.bam	mm10	ENCFF657FSC	https://www.encodeproject.org/files/ENCFF657FSC/@@download/ENCFF657FSC.bam
630	testis_H3K36me3-mouse_ENCSR000CFU	H3K36me3-mouse	testis	gonad	unknown	mesoderm	reproductive	ENCSR000CFU	https://www.encodeproject.org/files/ENCFF317QIK/@@download/ENCFF317QIK.bam	mm10	ENCFF703HEZ	https://www.encodeproject.org/files/ENCFF703HEZ/@@download/ENCFF703HEZ.bam
631	testis_H3K36me3-mouse_ENCSR000CFU	H3K36me3-mouse	testis	gonad	unknown	mesoderm	reproductive	ENCSR000CFU	https://www.encodeproject.org/files/ENCFF715RPN/@@download/ENCFF715RPN.bam	mm10	ENCFF632RBW	https://www.encodeproject.org/files/ENCFF632RBW/@@download/ENCFF632RBW.bam
632	thymus_H3K36me3-mouse_ENCSR000CFV	H3K36me3-mouse	thymus	immune_organ	unknown	endoderm	endocrine	ENCSR000CFV	https://www.encodeproject.org/files/ENCFF577PGP/@@download/ENCFF577PGP.bam	mm10	ENCFF574OYI	https://www.encodeproject.org/files/ENCFF574OYI/@@download/ENCFF574OYI.bam
633	thymus_H3K36me3-mouse_ENCSR000CFV	H3K36me3-mouse	thymus	immune_organ	unknown	endoderm	endocrine	ENCSR000CFV	https://www.encodeproject.org/files/ENCFF838VOF/@@download/ENCFF838VOF.bam	mm10	ENCFF009MYK	https://www.encodeproject.org/files/ENCFF009MYK/@@download/ENCFF009MYK.bam
634	CH12.LX_H3K4me1-mouse_ENCSR000CGH	H3K4me1-mouse	CH12.LX	lymph_node	B_cell	mesoderm	immune	ENCSR000CGH	https://www.encodeproject.org/files/ENCFF067SWH/@@download/ENCFF067SWH.bam	mm10	ENCFF438YZI	https://www.encodeproject.org/files/ENCFF438YZI/@@download/ENCFF438YZI.bam
635	CH12.LX_H3K4me1-mouse_ENCSR000CGH	H3K4me1-mouse	CH12.LX	lymph_node	B_cell	mesoderm	immune	ENCSR000CGH	https://www.encodeproject.org/files/ENCFF552WOZ/@@download/ENCFF552WOZ.bam	mm10	ENCFF944FRI	https://www.encodeproject.org/files/ENCFF944FRI/@@download/ENCFF944FRI.bam
636	CH12.LX_H3K4me1-mouse_ENCSR000DHQ	H3K4me1-mouse	CH12.LX	lymph_node	B_cell	mesoderm	immune	ENCSR000DHQ	https://www.encodeproject.org/files/ENCFF426LEE/@@download/ENCFF426LEE.bam	mm10	ENCFF539HQV	https://www.encodeproject.org/files/ENCFF539HQV/@@download/ENCFF539HQV.bam
637	CH12.LX_H3K4me1-mouse_ENCSR000DHQ	H3K4me1-mouse	CH12.LX	lymph_node	B_cell	mesoderm	immune	ENCSR000DHQ	https://www.encodeproject.org/files/ENCFF625FHH/@@download/ENCFF625FHH.bam	mm10	ENCFF405NYO	https://www.encodeproject.org/files/ENCFF405NYO/@@download/ENCFF405NYO.bam
638	E14TG2a.4_H3K4me1-mouse_ENCSR032JUI	H3K4me1-mouse	E14TG2a.4	embryo	embryonic_cell	unknown	unknown	ENCSR032JUI	https://www.encodeproject.org/files/ENCFF975ODF/@@download/ENCFF975ODF.bam	mm10	ENCFF984AYM	https://www.encodeproject.org/files/ENCFF984AYM/@@download/ENCFF984AYM.bam
639	E14TG2a.4_H3K4me1-mouse_ENCSR032JUI	H3K4me1-mouse	E14TG2a.4	embryo	embryonic_cell	unknown	unknown	ENCSR032JUI	https://www.encodeproject.org/files/ENCFF723RHZ/@@download/ENCFF723RHZ.bam	mm10	ENCFF826KVZ	https://www.encodeproject.org/files/ENCFF826KVZ/@@download/ENCFF826KVZ.bam
640	ES-E14_H3K4me1-mouse_ENCSR000ADK	H3K4me1-mouse	ES-E14	embryo	embryonic_cell	unknown	unknown	ENCSR000ADK	https://www.encodeproject.org/files/ENCFF695QKV/@@download/ENCFF695QKV.bam	mm10	ENCFF740TUE	https://www.encodeproject.org/files/ENCFF740TUE/@@download/ENCFF740TUE.bam
641	ES-E14_H3K4me1-mouse_ENCSR000ADK	H3K4me1-mouse	ES-E14	embryo	embryonic_cell	unknown	unknown	ENCSR000ADK	https://www.encodeproject.org/files/ENCFF571PDQ/@@download/ENCFF571PDQ.bam	mm10	ENCFF224HWC	https://www.encodeproject.org/files/ENCFF224HWC/@@download/ENCFF224HWC.bam
642	ES-E14_H3K4me1-mouse_ENCSR000CGN	H3K4me1-mouse	ES-E14	embryo	embryonic_cell	unknown	unknown	ENCSR000CGN	https://www.encodeproject.org/files/ENCFF048BTS/@@download/ENCFF048BTS.bam	mm10	ENCFF664MLQ	https://www.encodeproject.org/files/ENCFF664MLQ/@@download/ENCFF664MLQ.bam
643	ES-E14_H3K4me1-mouse_ENCSR000CGN	H3K4me1-mouse	ES-E14	embryo	embryonic_cell	unknown	unknown	ENCSR000CGN	https://www.encodeproject.org/files/ENCFF231ZUY/@@download/ENCFF231ZUY.bam	mm10	ENCFF083BUU	https://www.encodeproject.org/files/ENCFF083BUU/@@download/ENCFF083BUU.bam
644	G1E_H3K4me1-mouse_ENCSR000DJB	H3K4me1-mouse	G1E	embryo	stem_cell	unknown	unknown	ENCSR000DJB	https://www.encodeproject.org/files/ENCFF097STZ/@@download/ENCFF097STZ.bam	mm10	ENCFF443XJP	https://www.encodeproject.org/files/ENCFF443XJP/@@download/ENCFF443XJP.bam
645	G1E_H3K4me1-mouse_ENCSR000DJB	H3K4me1-mouse	G1E	embryo	stem_cell	unknown	unknown	ENCSR000DJB	https://www.encodeproject.org/files/ENCFF416JWC/@@download/ENCFF416JWC.bam	mm10	ENCFF412UAC	https://www.encodeproject.org/files/ENCFF412UAC/@@download/ENCFF412UAC.bam
646	MEL_H3K4me1-mouse_ENCSR000ADQ	H3K4me1-mouse	MEL	spleen	cancer_cell	mesoderm	immune	ENCSR000ADQ	https://www.encodeproject.org/files/ENCFF222YZN/@@download/ENCFF222YZN.bam	mm10	ENCFF797CGV	https://www.encodeproject.org/files/ENCFF797CGV/@@download/ENCFF797CGV.bam
647	MEL_H3K4me1-mouse_ENCSR000ADQ	H3K4me1-mouse	MEL	spleen	cancer_cell	mesoderm	immune	ENCSR000ADQ	https://www.encodeproject.org/files/ENCFF576ACG/@@download/ENCFF576ACG.bam	mm10	ENCFF797CGV	https://www.encodeproject.org/files/ENCFF797CGV/@@download/ENCFF797CGV.bam
648	MEL_H3K4me1-mouse_ENCSR000CEW	H3K4me1-mouse	MEL	spleen	cancer_cell	mesoderm	immune	ENCSR000CEW	https://www.encodeproject.org/files/ENCFF381FVM/@@download/ENCFF381FVM.bam	mm10	ENCFF792BAU	https://www.encodeproject.org/files/ENCFF792BAU/@@download/ENCFF792BAU.bam
649	MEL_H3K4me1-mouse_ENCSR000CEW	H3K4me1-mouse	MEL	spleen	cancer_cell	mesoderm	immune	ENCSR000CEW	https://www.encodeproject.org/files/ENCFF592UZE/@@download/ENCFF592UZE.bam	mm10	ENCFF065TFN	https://www.encodeproject.org/files/ENCFF065TFN/@@download/ENCFF065TFN.bam
650	bone marrow_H3K4me1-mouse_ENCSR000CAG	H3K4me1-mouse	bone marrow	bone_element	unknown	mesoderm	skeletal	ENCSR000CAG	https://www.encodeproject.org/files/ENCFF318IEN/@@download/ENCFF318IEN.bam	mm10	ENCFF545SJI	https://www.encodeproject.org/files/ENCFF545SJI/@@download/ENCFF545SJI.bam
651	bone marrow_H3K4me1-mouse_ENCSR000CAG	H3K4me1-mouse	bone marrow	bone_element	unknown	mesoderm	skeletal	ENCSR000CAG	https://www.encodeproject.org/files/ENCFF080OHS/@@download/ENCFF080OHS.bam	mm10	ENCFF780OEY	https://www.encodeproject.org/files/ENCFF780OEY/@@download/ENCFF780OEY.bam
652	bone marrow macrophage_H3K4me1-mouse_ENCSR000CFE	H3K4me1-mouse	bone marrow macrophage	bone_element	hematopoietic_cell	mesoderm	skeletal	ENCSR000CFE	https://www.encodeproject.org/files/ENCFF795LWQ/@@download/ENCFF795LWQ.bam	mm10	ENCFF572GJV	https://www.encodeproject.org/files/ENCFF572GJV/@@download/ENCFF572GJV.bam
653	bone marrow macrophage_H3K4me1-mouse_ENCSR000CFE	H3K4me1-mouse	bone marrow macrophage	bone_element	hematopoietic_cell	mesoderm	skeletal	ENCSR000CFE	https://www.encodeproject.org/files/ENCFF335XFE/@@download/ENCFF335XFE.bam	mm10	ENCFF024RNW	https://www.encodeproject.org/files/ENCFF024RNW/@@download/ENCFF024RNW.bam
654	brown adipose tissue_H3K4me1-mouse_ENCSR000CFA	H3K4me1-mouse	brown adipose tissue	adipose_tissue	unknown	mesoderm	unknown	ENCSR000CFA	https://www.encodeproject.org/files/ENCFF323YCT/@@download/ENCFF323YCT.bam	mm10	ENCFF673TXE	https://www.encodeproject.org/files/ENCFF673TXE/@@download/ENCFF673TXE.bam
655	brown adipose tissue_H3K4me1-mouse_ENCSR000CFA	H3K4me1-mouse	brown adipose tissue	adipose_tissue	unknown	mesoderm	unknown	ENCSR000CFA	https://www.encodeproject.org/files/ENCFF323YCT/@@download/ENCFF323YCT.bam	mm10	ENCFF586HJW	https://www.encodeproject.org/files/ENCFF586HJW/@@download/ENCFF586HJW.bam
656	brown adipose tissue_H3K4me1-mouse_ENCSR000CFA	H3K4me1-mouse	brown adipose tissue	adipose_tissue	unknown	mesoderm	unknown	ENCSR000CFA	https://www.encodeproject.org/files/ENCFF247TQN/@@download/ENCFF247TQN.bam	mm10	ENCFF655TMS	https://www.encodeproject.org/files/ENCFF655TMS/@@download/ENCFF655TMS.bam
657	brown adipose tissue_H3K4me1-mouse_ENCSR000CFA	H3K4me1-mouse	brown adipose tissue	adipose_tissue	unknown	mesoderm	unknown	ENCSR000CFA	https://www.encodeproject.org/files/ENCFF247TQN/@@download/ENCFF247TQN.bam	mm10	ENCFF667XQJ	https://www.encodeproject.org/files/ENCFF667XQJ/@@download/ENCFF667XQJ.bam
658	cerebellum_H3K4me1-mouse_ENCSR000CAL	H3K4me1-mouse	cerebellum	brain	unknown	ectoderm	central_nervous	ENCSR000CAL	https://www.encodeproject.org/files/ENCFF582LUT/@@download/ENCFF582LUT.bam	mm10	ENCFF412GIX	https://www.encodeproject.org/files/ENCFF412GIX/@@download/ENCFF412GIX.bam
659	cerebellum_H3K4me1-mouse_ENCSR000CAL	H3K4me1-mouse	cerebellum	brain	unknown	ectoderm	central_nervous	ENCSR000CAL	https://www.encodeproject.org/files/ENCFF109OKY/@@download/ENCFF109OKY.bam	mm10	ENCFF467AIM	https://www.encodeproject.org/files/ENCFF467AIM/@@download/ENCFF467AIM.bam
660	cortical plate_H3K4me1-mouse_ENCSR000CAI	H3K4me1-mouse	cortical plate	brain	unknown	ectoderm	central_nervous	ENCSR000CAI	https://www.encodeproject.org/files/ENCFF569OSW/@@download/ENCFF569OSW.bam	mm10	ENCFF398CKS	https://www.encodeproject.org/files/ENCFF398CKS/@@download/ENCFF398CKS.bam
661	cortical plate_H3K4me1-mouse_ENCSR000CAI	H3K4me1-mouse	cortical plate	brain	unknown	ectoderm	central_nervous	ENCSR000CAI	https://www.encodeproject.org/files/ENCFF239PJL/@@download/ENCFF239PJL.bam	mm10	ENCFF161JIA	https://www.encodeproject.org/files/ENCFF161JIA/@@download/ENCFF161JIA.bam
662	embryonic facial prominence_H3K4me1-mouse_ENCSR091WNX	H3K4me1-mouse	embryonic facial prominence	embryo	unknown	unknown	unknown	ENCSR091WNX	https://www.encodeproject.org/files/ENCFF358IKP/@@download/ENCFF358IKP.bam	mm10	ENCFF898RFH	https://www.encodeproject.org/files/ENCFF898RFH/@@download/ENCFF898RFH.bam
663	embryonic facial prominence_H3K4me1-mouse_ENCSR091WNX	H3K4me1-mouse	embryonic facial prominence	embryo	unknown	unknown	unknown	ENCSR091WNX	https://www.encodeproject.org/files/ENCFF857GPW/@@download/ENCFF857GPW.bam	mm10	ENCFF418WVD	https://www.encodeproject.org/files/ENCFF418WVD/@@download/ENCFF418WVD.bam
664	embryonic facial prominence_H3K4me1-mouse_ENCSR258AED	H3K4me1-mouse	embryonic facial prominence	embryo	unknown	unknown	unknown	ENCSR258AED	https://www.encodeproject.org/files/ENCFF225PNU/@@download/ENCFF225PNU.bam	mm10	ENCFF464WOT	https://www.encodeproject.org/files/ENCFF464WOT/@@download/ENCFF464WOT.bam
665	embryonic facial prominence_H3K4me1-mouse_ENCSR258AED	H3K4me1-mouse	embryonic facial prominence	embryo	unknown	unknown	unknown	ENCSR258AED	https://www.encodeproject.org/files/ENCFF742QBE/@@download/ENCFF742QBE.bam	mm10	ENCFF685SXR	https://www.encodeproject.org/files/ENCFF685SXR/@@download/ENCFF685SXR.bam
666	embryonic facial prominence_H3K4me1-mouse_ENCSR511WPK	H3K4me1-mouse	embryonic facial prominence	embryo	unknown	unknown	unknown	ENCSR511WPK	https://www.encodeproject.org/files/ENCFF081TRI/@@download/ENCFF081TRI.bam	mm10	ENCFF815MGY	https://www.encodeproject.org/files/ENCFF815MGY/@@download/ENCFF815MGY.bam
667	embryonic facial prominence_H3K4me1-mouse_ENCSR511WPK	H3K4me1-mouse	embryonic facial prominence	embryo	unknown	unknown	unknown	ENCSR511WPK	https://www.encodeproject.org/files/ENCFF348KRY/@@download/ENCFF348KRY.bam	mm10	ENCFF004TZJ	https://www.encodeproject.org/files/ENCFF004TZJ/@@download/ENCFF004TZJ.bam
668	embryonic facial prominence_H3K4me1-mouse_ENCSR645ETR	H3K4me1-mouse	embryonic facial prominence	embryo	unknown	unknown	unknown	ENCSR645ETR	https://www.encodeproject.org/files/ENCFF032PXX/@@download/ENCFF032PXX.bam	mm10	ENCFF690KFH	https://www.encodeproject.org/files/ENCFF690KFH/@@download/ENCFF690KFH.bam
669	embryonic facial prominence_H3K4me1-mouse_ENCSR645ETR	H3K4me1-mouse	embryonic facial prominence	embryo	unknown	unknown	unknown	ENCSR645ETR	https://www.encodeproject.org/files/ENCFF153KVP/@@download/ENCFF153KVP.bam	mm10	ENCFF219CIU	https://www.encodeproject.org/files/ENCFF219CIU/@@download/ENCFF219CIU.bam
670	embryonic facial prominence_H3K4me1-mouse_ENCSR914QGB	H3K4me1-mouse	embryonic facial prominence	embryo	unknown	unknown	unknown	ENCSR914QGB	https://www.encodeproject.org/files/ENCFF379TJV/@@download/ENCFF379TJV.bam	mm10	ENCFF722WBS	https://www.encodeproject.org/files/ENCFF722WBS/@@download/ENCFF722WBS.bam
671	embryonic facial prominence_H3K4me1-mouse_ENCSR914QGB	H3K4me1-mouse	embryonic facial prominence	embryo	unknown	unknown	unknown	ENCSR914QGB	https://www.encodeproject.org/files/ENCFF314WZL/@@download/ENCFF314WZL.bam	mm10	ENCFF844AIE	https://www.encodeproject.org/files/ENCFF844AIE/@@download/ENCFF844AIE.bam
672	embryonic facial prominence_H3K4me1-mouse_ENCSR972WEN	H3K4me1-mouse	embryonic facial prominence	embryo	unknown	unknown	unknown	ENCSR972WEN	https://www.encodeproject.org/files/ENCFF785TWO/@@download/ENCFF785TWO.bam	mm10	ENCFF344INR	https://www.encodeproject.org/files/ENCFF344INR/@@download/ENCFF344INR.bam
673	embryonic facial prominence_H3K4me1-mouse_ENCSR972WEN	H3K4me1-mouse	embryonic facial prominence	embryo	unknown	unknown	unknown	ENCSR972WEN	https://www.encodeproject.org/files/ENCFF720LTJ/@@download/ENCFF720LTJ.bam	mm10	ENCFF018WUG	https://www.encodeproject.org/files/ENCFF018WUG/@@download/ENCFF018WUG.bam
674	embryonic fibroblast_H3K4me1-mouse_ENCSR000CAZ	H3K4me1-mouse	embryonic fibroblast	connective_tissue	connective_tissue_cell	unknown	unknown	ENCSR000CAZ	https://www.encodeproject.org/files/ENCFF820NIE/@@download/ENCFF820NIE.bam	mm10	ENCFF996SAH	https://www.encodeproject.org/files/ENCFF996SAH/@@download/ENCFF996SAH.bam
675	embryonic fibroblast_H3K4me1-mouse_ENCSR000CAZ	H3K4me1-mouse	embryonic fibroblast	connective_tissue	connective_tissue_cell	unknown	unknown	ENCSR000CAZ	https://www.encodeproject.org/files/ENCFF602FHE/@@download/ENCFF602FHE.bam	mm10	ENCFF468MFJ	https://www.encodeproject.org/files/ENCFF468MFJ/@@download/ENCFF468MFJ.bam
676	erythroblast_H3K4me1-mouse_ENCSR000DHK	H3K4me1-mouse	erythroblast	bone_element	hematopoietic_cell	mesoderm	circulatory	ENCSR000DHK	https://www.encodeproject.org/files/ENCFF219UDY/@@download/ENCFF219UDY.bam	mm10	ENCFF803RZC	https://www.encodeproject.org/files/ENCFF803RZC/@@download/ENCFF803RZC.bam
677	erythroblast_H3K4me1-mouse_ENCSR000DHK	H3K4me1-mouse	erythroblast	bone_element	hematopoietic_cell	mesoderm	circulatory	ENCSR000DHK	https://www.encodeproject.org/files/ENCFF292DXT/@@download/ENCFF292DXT.bam	mm10	ENCFF519WFP	https://www.encodeproject.org/files/ENCFF519WFP/@@download/ENCFF519WFP.bam
678	forebrain_H3K4me1-mouse_ENCSR141ZQF	H3K4me1-mouse	forebrain	brain	unknown	ectoderm	central_nervous	ENCSR141ZQF	https://www.encodeproject.org/files/ENCFF483FUD/@@download/ENCFF483FUD.bam	mm10	ENCFF907EPW	https://www.encodeproject.org/files/ENCFF907EPW/@@download/ENCFF907EPW.bam
679	forebrain_H3K4me1-mouse_ENCSR141ZQF	H3K4me1-mouse	forebrain	brain	unknown	ectoderm	central_nervous	ENCSR141ZQF	https://www.encodeproject.org/files/ENCFF596ZAX/@@download/ENCFF596ZAX.bam	mm10	ENCFF592RAD	https://www.encodeproject.org/files/ENCFF592RAD/@@download/ENCFF592RAD.bam
680	forebrain_H3K4me1-mouse_ENCSR243JOL	H3K4me1-mouse	forebrain	brain	unknown	ectoderm	central_nervous	ENCSR243JOL	https://www.encodeproject.org/files/ENCFF485UPQ/@@download/ENCFF485UPQ.bam	mm10	ENCFF663JMX	https://www.encodeproject.org/files/ENCFF663JMX/@@download/ENCFF663JMX.bam
681	forebrain_H3K4me1-mouse_ENCSR243JOL	H3K4me1-mouse	forebrain	brain	unknown	ectoderm	central_nervous	ENCSR243JOL	https://www.encodeproject.org/files/ENCFF051RBU/@@download/ENCFF051RBU.bam	mm10	ENCFF721UFL	https://www.encodeproject.org/files/ENCFF721UFL/@@download/ENCFF721UFL.bam
682	forebrain_H3K4me1-mouse_ENCSR465PLB	H3K4me1-mouse	forebrain	brain	unknown	ectoderm	central_nervous	ENCSR465PLB	https://www.encodeproject.org/files/ENCFF250YUE/@@download/ENCFF250YUE.bam	mm10	ENCFF098QXI	https://www.encodeproject.org/files/ENCFF098QXI/@@download/ENCFF098QXI.bam
683	forebrain_H3K4me1-mouse_ENCSR465PLB	H3K4me1-mouse	forebrain	brain	unknown	ectoderm	central_nervous	ENCSR465PLB	https://www.encodeproject.org/files/ENCFF250YUE/@@download/ENCFF250YUE.bam	mm10	ENCFF760BFB	https://www.encodeproject.org/files/ENCFF760BFB/@@download/ENCFF760BFB.bam
684	forebrain_H3K4me1-mouse_ENCSR465PLB	H3K4me1-mouse	forebrain	brain	unknown	ectoderm	central_nervous	ENCSR465PLB	https://www.encodeproject.org/files/ENCFF899EBM/@@download/ENCFF899EBM.bam	mm10	ENCFF690QPU	https://www.encodeproject.org/files/ENCFF690QPU/@@download/ENCFF690QPU.bam
685	forebrain_H3K4me1-mouse_ENCSR465PLB	H3K4me1-mouse	forebrain	brain	unknown	ectoderm	central_nervous	ENCSR465PLB	https://www.encodeproject.org/files/ENCFF899EBM/@@download/ENCFF899EBM.bam	mm10	ENCFF695SNV	https://www.encodeproject.org/files/ENCFF695SNV/@@download/ENCFF695SNV.bam
686	forebrain_H3K4me1-mouse_ENCSR496TBX	H3K4me1-mouse	forebrain	brain	unknown	ectoderm	central_nervous	ENCSR496TBX	https://www.encodeproject.org/files/ENCFF830OXS/@@download/ENCFF830OXS.bam	mm10	ENCFF376HWE	https://www.encodeproject.org/files/ENCFF376HWE/@@download/ENCFF376HWE.bam
687	forebrain_H3K4me1-mouse_ENCSR496TBX	H3K4me1-mouse	forebrain	brain	unknown	ectoderm	central_nervous	ENCSR496TBX	https://www.encodeproject.org/files/ENCFF623SBO/@@download/ENCFF623SBO.bam	mm10	ENCFF650CXZ	https://www.encodeproject.org/files/ENCFF650CXZ/@@download/ENCFF650CXZ.bam
688	forebrain_H3K4me1-mouse_ENCSR556ZUY	H3K4me1-mouse	forebrain	brain	unknown	ectoderm	central_nervous	ENCSR556ZUY	https://www.encodeproject.org/files/ENCFF249MLN/@@download/ENCFF249MLN.bam	mm10	ENCFF027NEW	https://www.encodeproject.org/files/ENCFF027NEW/@@download/ENCFF027NEW.bam
689	forebrain_H3K4me1-mouse_ENCSR556ZUY	H3K4me1-mouse	forebrain	brain	unknown	ectoderm	central_nervous	ENCSR556ZUY	https://www.encodeproject.org/files/ENCFF763NCK/@@download/ENCFF763NCK.bam	mm10	ENCFF052GTB	https://www.encodeproject.org/files/ENCFF052GTB/@@download/ENCFF052GTB.bam
690	forebrain_H3K4me1-mouse_ENCSR875KRK	H3K4me1-mouse	forebrain	brain	unknown	ectoderm	central_nervous	ENCSR875KRK	https://www.encodeproject.org/files/ENCFF199OXK/@@download/ENCFF199OXK.bam	mm10	ENCFF408RPR	https://www.encodeproject.org/files/ENCFF408RPR/@@download/ENCFF408RPR.bam
691	forebrain_H3K4me1-mouse_ENCSR875KRK	H3K4me1-mouse	forebrain	brain	unknown	ectoderm	central_nervous	ENCSR875KRK	https://www.encodeproject.org/files/ENCFF642EAF/@@download/ENCFF642EAF.bam	mm10	ENCFF339SSC	https://www.encodeproject.org/files/ENCFF339SSC/@@download/ENCFF339SSC.bam
692	forebrain_H3K4me1-mouse_ENCSR975QSF	H3K4me1-mouse	forebrain	brain	unknown	ectoderm	central_nervous	ENCSR975QSF	https://www.encodeproject.org/files/ENCFF575AYK/@@download/ENCFF575AYK.bam	mm10	ENCFF948REO	https://www.encodeproject.org/files/ENCFF948REO/@@download/ENCFF948REO.bam
693	forebrain_H3K4me1-mouse_ENCSR975QSF	H3K4me1-mouse	forebrain	brain	unknown	ectoderm	central_nervous	ENCSR975QSF	https://www.encodeproject.org/files/ENCFF574YZL/@@download/ENCFF574YZL.bam	mm10	ENCFF119WNW	https://www.encodeproject.org/files/ENCFF119WNW/@@download/ENCFF119WNW.bam
694	forebrain_H3K4me1-mouse_ENCSR992SHK	H3K4me1-mouse	forebrain	brain	unknown	ectoderm	central_nervous	ENCSR992SHK	https://www.encodeproject.org/files/ENCFF226VNN/@@download/ENCFF226VNN.bam	mm10	ENCFF861UMV	https://www.encodeproject.org/files/ENCFF861UMV/@@download/ENCFF861UMV.bam
695	forebrain_H3K4me1-mouse_ENCSR992SHK	H3K4me1-mouse	forebrain	brain	unknown	ectoderm	central_nervous	ENCSR992SHK	https://www.encodeproject.org/files/ENCFF464SGQ/@@download/ENCFF464SGQ.bam	mm10	ENCFF525FRN	https://www.encodeproject.org/files/ENCFF525FRN/@@download/ENCFF525FRN.bam
696	heart_H3K4me1-mouse_ENCSR000CAE	H3K4me1-mouse	heart	heart	unknown	mesoderm	circulatory	ENCSR000CAE	https://www.encodeproject.org/files/ENCFF405UMW/@@download/ENCFF405UMW.bam	mm10	ENCFF658HML	https://www.encodeproject.org/files/ENCFF658HML/@@download/ENCFF658HML.bam
697	heart_H3K4me1-mouse_ENCSR000CAE	H3K4me1-mouse	heart	heart	unknown	mesoderm	circulatory	ENCSR000CAE	https://www.encodeproject.org/files/ENCFF405UMW/@@download/ENCFF405UMW.bam	mm10	ENCFF925TYC	https://www.encodeproject.org/files/ENCFF925TYC/@@download/ENCFF925TYC.bam
698	heart_H3K4me1-mouse_ENCSR000CAE	H3K4me1-mouse	heart	heart	unknown	mesoderm	circulatory	ENCSR000CAE	https://www.encodeproject.org/files/ENCFF156NLR/@@download/ENCFF156NLR.bam	mm10	ENCFF985AJN	https://www.encodeproject.org/files/ENCFF985AJN/@@download/ENCFF985AJN.bam
699	heart_H3K4me1-mouse_ENCSR000CAE	H3K4me1-mouse	heart	heart	unknown	mesoderm	circulatory	ENCSR000CAE	https://www.encodeproject.org/files/ENCFF156NLR/@@download/ENCFF156NLR.bam	mm10	ENCFF026TPH	https://www.encodeproject.org/files/ENCFF026TPH/@@download/ENCFF026TPH.bam
700	heart_H3K4me1-mouse_ENCSR000CDL	H3K4me1-mouse	heart	heart	unknown	mesoderm	circulatory	ENCSR000CDL	https://www.encodeproject.org/files/ENCFF725GPB/@@download/ENCFF725GPB.bam	mm10	ENCFF954SCN	https://www.encodeproject.org/files/ENCFF954SCN/@@download/ENCFF954SCN.bam
701	heart_H3K4me1-mouse_ENCSR000CDL	H3K4me1-mouse	heart	heart	unknown	mesoderm	circulatory	ENCSR000CDL	https://www.encodeproject.org/files/ENCFF379KCA/@@download/ENCFF379KCA.bam	mm10	ENCFF049LHT	https://www.encodeproject.org/files/ENCFF049LHT/@@download/ENCFF049LHT.bam
702	heart_H3K4me1-mouse_ENCSR080GQM	H3K4me1-mouse	heart	heart	unknown	mesoderm	circulatory	ENCSR080GQM	https://www.encodeproject.org/files/ENCFF850EGY/@@download/ENCFF850EGY.bam	mm10	ENCFF434ZDX	https://www.encodeproject.org/files/ENCFF434ZDX/@@download/ENCFF434ZDX.bam
703	heart_H3K4me1-mouse_ENCSR080GQM	H3K4me1-mouse	heart	heart	unknown	mesoderm	circulatory	ENCSR080GQM	https://www.encodeproject.org/files/ENCFF540CMM/@@download/ENCFF540CMM.bam	mm10	ENCFF604IIE	https://www.encodeproject.org/files/ENCFF604IIE/@@download/ENCFF604IIE.bam
704	heart_H3K4me1-mouse_ENCSR251LFV	H3K4me1-mouse	heart	heart	unknown	mesoderm	circulatory	ENCSR251LFV	https://www.encodeproject.org/files/ENCFF309MEB/@@download/ENCFF309MEB.bam	mm10	ENCFF815YVI	https://www.encodeproject.org/files/ENCFF815YVI/@@download/ENCFF815YVI.bam
705	heart_H3K4me1-mouse_ENCSR251LFV	H3K4me1-mouse	heart	heart	unknown	mesoderm	circulatory	ENCSR251LFV	https://www.encodeproject.org/files/ENCFF532VIF/@@download/ENCFF532VIF.bam	mm10	ENCFF061NPF	https://www.encodeproject.org/files/ENCFF061NPF/@@download/ENCFF061NPF.bam
706	heart_H3K4me1-mouse_ENCSR339LMJ	H3K4me1-mouse	heart	heart	unknown	mesoderm	circulatory	ENCSR339LMJ	https://www.encodeproject.org/files/ENCFF439UBS/@@download/ENCFF439UBS.bam	mm10	ENCFF382KGG	https://www.encodeproject.org/files/ENCFF382KGG/@@download/ENCFF382KGG.bam
707	heart_H3K4me1-mouse_ENCSR339LMJ	H3K4me1-mouse	heart	heart	unknown	mesoderm	circulatory	ENCSR339LMJ	https://www.encodeproject.org/files/ENCFF004ZNI/@@download/ENCFF004ZNI.bam	mm10	ENCFF074XLH	https://www.encodeproject.org/files/ENCFF074XLH/@@download/ENCFF074XLH.bam
708	heart_H3K4me1-mouse_ENCSR442RYY	H3K4me1-mouse	heart	heart	unknown	mesoderm	circulatory	ENCSR442RYY	https://www.encodeproject.org/files/ENCFF871IHK/@@download/ENCFF871IHK.bam	mm10	ENCFF291XJQ	https://www.encodeproject.org/files/ENCFF291XJQ/@@download/ENCFF291XJQ.bam
709	heart_H3K4me1-mouse_ENCSR442RYY	H3K4me1-mouse	heart	heart	unknown	mesoderm	circulatory	ENCSR442RYY	https://www.encodeproject.org/files/ENCFF672UXH/@@download/ENCFF672UXH.bam	mm10	ENCFF501NEH	https://www.encodeproject.org/files/ENCFF501NEH/@@download/ENCFF501NEH.bam
710	heart_H3K4me1-mouse_ENCSR488OCA	H3K4me1-mouse	heart	heart	unknown	mesoderm	circulatory	ENCSR488OCA	https://www.encodeproject.org/files/ENCFF199ZPP/@@download/ENCFF199ZPP.bam	mm10	ENCFF874JUB	https://www.encodeproject.org/files/ENCFF874JUB/@@download/ENCFF874JUB.bam
711	heart_H3K4me1-mouse_ENCSR488OCA	H3K4me1-mouse	heart	heart	unknown	mesoderm	circulatory	ENCSR488OCA	https://www.encodeproject.org/files/ENCFF199ZPP/@@download/ENCFF199ZPP.bam	mm10	ENCFF075TNG	https://www.encodeproject.org/files/ENCFF075TNG/@@download/ENCFF075TNG.bam
712	heart_H3K4me1-mouse_ENCSR488OCA	H3K4me1-mouse	heart	heart	unknown	mesoderm	circulatory	ENCSR488OCA	https://www.encodeproject.org/files/ENCFF509NWG/@@download/ENCFF509NWG.bam	mm10	ENCFF157PXG	https://www.encodeproject.org/files/ENCFF157PXG/@@download/ENCFF157PXG.bam
713	heart_H3K4me1-mouse_ENCSR488OCA	H3K4me1-mouse	heart	heart	unknown	mesoderm	circulatory	ENCSR488OCA	https://www.encodeproject.org/files/ENCFF509NWG/@@download/ENCFF509NWG.bam	mm10	ENCFF738QER	https://www.encodeproject.org/files/ENCFF738QER/@@download/ENCFF738QER.bam
714	heart_H3K4me1-mouse_ENCSR663VWL	H3K4me1-mouse	heart	heart	unknown	mesoderm	circulatory	ENCSR663VWL	https://www.encodeproject.org/files/ENCFF543RHI/@@download/ENCFF543RHI.bam	mm10	ENCFF910BUW	https://www.encodeproject.org/files/ENCFF910BUW/@@download/ENCFF910BUW.bam
715	heart_H3K4me1-mouse_ENCSR663VWL	H3K4me1-mouse	heart	heart	unknown	mesoderm	circulatory	ENCSR663VWL	https://www.encodeproject.org/files/ENCFF726IFG/@@download/ENCFF726IFG.bam	mm10	ENCFF738FDE	https://www.encodeproject.org/files/ENCFF738FDE/@@download/ENCFF738FDE.bam
716	heart_H3K4me1-mouse_ENCSR782DGO	H3K4me1-mouse	heart	heart	unknown	mesoderm	circulatory	ENCSR782DGO	https://www.encodeproject.org/files/ENCFF154SPX/@@download/ENCFF154SPX.bam	mm10	ENCFF170AIZ	https://www.encodeproject.org/files/ENCFF170AIZ/@@download/ENCFF170AIZ.bam
717	heart_H3K4me1-mouse_ENCSR782DGO	H3K4me1-mouse	heart	heart	unknown	mesoderm	circulatory	ENCSR782DGO	https://www.encodeproject.org/files/ENCFF889LKY/@@download/ENCFF889LKY.bam	mm10	ENCFF345KNS	https://www.encodeproject.org/files/ENCFF345KNS/@@download/ENCFF345KNS.bam
718	heart_H3K4me1-mouse_ENCSR886IHN	H3K4me1-mouse	heart	heart	unknown	mesoderm	circulatory	ENCSR886IHN	https://www.encodeproject.org/files/ENCFF143SOL/@@download/ENCFF143SOL.bam	mm10	ENCFF833HIE	https://www.encodeproject.org/files/ENCFF833HIE/@@download/ENCFF833HIE.bam
719	heart_H3K4me1-mouse_ENCSR886IHN	H3K4me1-mouse	heart	heart	unknown	mesoderm	circulatory	ENCSR886IHN	https://www.encodeproject.org/files/ENCFF114HUU/@@download/ENCFF114HUU.bam	mm10	ENCFF528XQI	https://www.encodeproject.org/files/ENCFF528XQI/@@download/ENCFF528XQI.bam
720	hindbrain_H3K4me1-mouse_ENCSR014MXQ	H3K4me1-mouse	hindbrain	brain	unknown	ectoderm	central_nervous	ENCSR014MXQ	https://www.encodeproject.org/files/ENCFF597KKH/@@download/ENCFF597KKH.bam	mm10	ENCFF345XLY	https://www.encodeproject.org/files/ENCFF345XLY/@@download/ENCFF345XLY.bam
721	hindbrain_H3K4me1-mouse_ENCSR014MXQ	H3K4me1-mouse	hindbrain	brain	unknown	ectoderm	central_nervous	ENCSR014MXQ	https://www.encodeproject.org/files/ENCFF432FUM/@@download/ENCFF432FUM.bam	mm10	ENCFF473YMF	https://www.encodeproject.org/files/ENCFF473YMF/@@download/ENCFF473YMF.bam
722	hindbrain_H3K4me1-mouse_ENCSR257JSX	H3K4me1-mouse	hindbrain	brain	unknown	ectoderm	central_nervous	ENCSR257JSX	https://www.encodeproject.org/files/ENCFF241KWV/@@download/ENCFF241KWV.bam	mm10	ENCFF002JSJ	https://www.encodeproject.org/files/ENCFF002JSJ/@@download/ENCFF002JSJ.bam
723	hindbrain_H3K4me1-mouse_ENCSR257JSX	H3K4me1-mouse	hindbrain	brain	unknown	ectoderm	central_nervous	ENCSR257JSX	https://www.encodeproject.org/files/ENCFF933TNH/@@download/ENCFF933TNH.bam	mm10	ENCFF730MVX	https://www.encodeproject.org/files/ENCFF730MVX/@@download/ENCFF730MVX.bam
724	hindbrain_H3K4me1-mouse_ENCSR349NIS	H3K4me1-mouse	hindbrain	brain	unknown	ectoderm	central_nervous	ENCSR349NIS	https://www.encodeproject.org/files/ENCFF069API/@@download/ENCFF069API.bam	mm10	ENCFF451WYT	https://www.encodeproject.org/files/ENCFF451WYT/@@download/ENCFF451WYT.bam
725	hindbrain_H3K4me1-mouse_ENCSR349NIS	H3K4me1-mouse	hindbrain	brain	unknown	ectoderm	central_nervous	ENCSR349NIS	https://www.encodeproject.org/files/ENCFF766YXZ/@@download/ENCFF766YXZ.bam	mm10	ENCFF664CCP	https://www.encodeproject.org/files/ENCFF664CCP/@@download/ENCFF664CCP.bam
726	hindbrain_H3K4me1-mouse_ENCSR417TXZ	H3K4me1-mouse	hindbrain	brain	unknown	ectoderm	central_nervous	ENCSR417TXZ	https://www.encodeproject.org/files/ENCFF324HDT/@@download/ENCFF324HDT.bam	mm10	ENCFF745AQG	https://www.encodeproject.org/files/ENCFF745AQG/@@download/ENCFF745AQG.bam
727	hindbrain_H3K4me1-mouse_ENCSR417TXZ	H3K4me1-mouse	hindbrain	brain	unknown	ectoderm	central_nervous	ENCSR417TXZ	https://www.encodeproject.org/files/ENCFF324HDT/@@download/ENCFF324HDT.bam	mm10	ENCFF295VJN	https://www.encodeproject.org/files/ENCFF295VJN/@@download/ENCFF295VJN.bam
728	hindbrain_H3K4me1-mouse_ENCSR417TXZ	H3K4me1-mouse	hindbrain	brain	unknown	ectoderm	central_nervous	ENCSR417TXZ	https://www.encodeproject.org/files/ENCFF194CMB/@@download/ENCFF194CMB.bam	mm10	ENCFF806TLN	https://www.encodeproject.org/files/ENCFF806TLN/@@download/ENCFF806TLN.bam
729	hindbrain_H3K4me1-mouse_ENCSR417TXZ	H3K4me1-mouse	hindbrain	brain	unknown	ectoderm	central_nervous	ENCSR417TXZ	https://www.encodeproject.org/files/ENCFF194CMB/@@download/ENCFF194CMB.bam	mm10	ENCFF350RHC	https://www.encodeproject.org/files/ENCFF350RHC/@@download/ENCFF350RHC.bam
730	hindbrain_H3K4me1-mouse_ENCSR608QBO	H3K4me1-mouse	hindbrain	brain	unknown	ectoderm	central_nervous	ENCSR608QBO	https://www.encodeproject.org/files/ENCFF034VML/@@download/ENCFF034VML.bam	mm10	ENCFF728RIM	https://www.encodeproject.org/files/ENCFF728RIM/@@download/ENCFF728RIM.bam
731	hindbrain_H3K4me1-mouse_ENCSR608QBO	H3K4me1-mouse	hindbrain	brain	unknown	ectoderm	central_nervous	ENCSR608QBO	https://www.encodeproject.org/files/ENCFF295GNC/@@download/ENCFF295GNC.bam	mm10	ENCFF789XSU	https://www.encodeproject.org/files/ENCFF789XSU/@@download/ENCFF789XSU.bam
732	hindbrain_H3K4me1-mouse_ENCSR617VBE	H3K4me1-mouse	hindbrain	brain	unknown	ectoderm	central_nervous	ENCSR617VBE	https://www.encodeproject.org/files/ENCFF333ZCS/@@download/ENCFF333ZCS.bam	mm10	ENCFF803FMQ	https://www.encodeproject.org/files/ENCFF803FMQ/@@download/ENCFF803FMQ.bam
733	hindbrain_H3K4me1-mouse_ENCSR617VBE	H3K4me1-mouse	hindbrain	brain	unknown	ectoderm	central_nervous	ENCSR617VBE	https://www.encodeproject.org/files/ENCFF333ZCS/@@download/ENCFF333ZCS.bam	mm10	ENCFF429SAW	https://www.encodeproject.org/files/ENCFF429SAW/@@download/ENCFF429SAW.bam
734	hindbrain_H3K4me1-mouse_ENCSR617VBE	H3K4me1-mouse	hindbrain	brain	unknown	ectoderm	central_nervous	ENCSR617VBE	https://www.encodeproject.org/files/ENCFF165HYS/@@download/ENCFF165HYS.bam	mm10	ENCFF917CHX	https://www.encodeproject.org/files/ENCFF917CHX/@@download/ENCFF917CHX.bam
735	hindbrain_H3K4me1-mouse_ENCSR617VBE	H3K4me1-mouse	hindbrain	brain	unknown	ectoderm	central_nervous	ENCSR617VBE	https://www.encodeproject.org/files/ENCFF165HYS/@@download/ENCFF165HYS.bam	mm10	ENCFF158NBQ	https://www.encodeproject.org/files/ENCFF158NBQ/@@download/ENCFF158NBQ.bam
736	hindbrain_H3K4me1-mouse_ENCSR695FPP	H3K4me1-mouse	hindbrain	brain	unknown	ectoderm	central_nervous	ENCSR695FPP	https://www.encodeproject.org/files/ENCFF872VFO/@@download/ENCFF872VFO.bam	mm10	ENCFF840HYE	https://www.encodeproject.org/files/ENCFF840HYE/@@download/ENCFF840HYE.bam
737	hindbrain_H3K4me1-mouse_ENCSR695FPP	H3K4me1-mouse	hindbrain	brain	unknown	ectoderm	central_nervous	ENCSR695FPP	https://www.encodeproject.org/files/ENCFF313XBU/@@download/ENCFF313XBU.bam	mm10	ENCFF269REG	https://www.encodeproject.org/files/ENCFF269REG/@@download/ENCFF269REG.bam
738	hindbrain_H3K4me1-mouse_ENCSR921ILW	H3K4me1-mouse	hindbrain	brain	unknown	ectoderm	central_nervous	ENCSR921ILW	https://www.encodeproject.org/files/ENCFF020USZ/@@download/ENCFF020USZ.bam	mm10	ENCFF839RRS	https://www.encodeproject.org/files/ENCFF839RRS/@@download/ENCFF839RRS.bam
739	hindbrain_H3K4me1-mouse_ENCSR921ILW	H3K4me1-mouse	hindbrain	brain	unknown	ectoderm	central_nervous	ENCSR921ILW	https://www.encodeproject.org/files/ENCFF386EZG/@@download/ENCFF386EZG.bam	mm10	ENCFF108IDL	https://www.encodeproject.org/files/ENCFF108IDL/@@download/ENCFF108IDL.bam
740	intestine_H3K4me1-mouse_ENCSR051CUH	H3K4me1-mouse	intestine	intestine	unknown	endoderm	digestive	ENCSR051CUH	https://www.encodeproject.org/files/ENCFF226FUS/@@download/ENCFF226FUS.bam	mm10	ENCFF112CLR	https://www.encodeproject.org/files/ENCFF112CLR/@@download/ENCFF112CLR.bam
741	intestine_H3K4me1-mouse_ENCSR051CUH	H3K4me1-mouse	intestine	intestine	unknown	endoderm	digestive	ENCSR051CUH	https://www.encodeproject.org/files/ENCFF632RHE/@@download/ENCFF632RHE.bam	mm10	ENCFF025ZUF	https://www.encodeproject.org/files/ENCFF025ZUF/@@download/ENCFF025ZUF.bam
742	intestine_H3K4me1-mouse_ENCSR157LYR	H3K4me1-mouse	intestine	intestine	unknown	endoderm	digestive	ENCSR157LYR	https://www.encodeproject.org/files/ENCFF413GHJ/@@download/ENCFF413GHJ.bam	mm10	ENCFF124JBB	https://www.encodeproject.org/files/ENCFF124JBB/@@download/ENCFF124JBB.bam
743	intestine_H3K4me1-mouse_ENCSR157LYR	H3K4me1-mouse	intestine	intestine	unknown	endoderm	digestive	ENCSR157LYR	https://www.encodeproject.org/files/ENCFF161ABW/@@download/ENCFF161ABW.bam	mm10	ENCFF074UDB	https://www.encodeproject.org/files/ENCFF074UDB/@@download/ENCFF074UDB.bam
744	intestine_H3K4me1-mouse_ENCSR159RVN	H3K4me1-mouse	intestine	intestine	unknown	endoderm	digestive	ENCSR159RVN	https://www.encodeproject.org/files/ENCFF552QWL/@@download/ENCFF552QWL.bam	mm10	ENCFF940IKA	https://www.encodeproject.org/files/ENCFF940IKA/@@download/ENCFF940IKA.bam
745	intestine_H3K4me1-mouse_ENCSR159RVN	H3K4me1-mouse	intestine	intestine	unknown	endoderm	digestive	ENCSR159RVN	https://www.encodeproject.org/files/ENCFF552QWL/@@download/ENCFF552QWL.bam	mm10	ENCFF894TOB	https://www.encodeproject.org/files/ENCFF894TOB/@@download/ENCFF894TOB.bam
746	intestine_H3K4me1-mouse_ENCSR159RVN	H3K4me1-mouse	intestine	intestine	unknown	endoderm	digestive	ENCSR159RVN	https://www.encodeproject.org/files/ENCFF502EXT/@@download/ENCFF502EXT.bam	mm10	ENCFF023NVA	https://www.encodeproject.org/files/ENCFF023NVA/@@download/ENCFF023NVA.bam
747	intestine_H3K4me1-mouse_ENCSR159RVN	H3K4me1-mouse	intestine	intestine	unknown	endoderm	digestive	ENCSR159RVN	https://www.encodeproject.org/files/ENCFF502EXT/@@download/ENCFF502EXT.bam	mm10	ENCFF106EAL	https://www.encodeproject.org/files/ENCFF106EAL/@@download/ENCFF106EAL.bam
748	intestine_H3K4me1-mouse_ENCSR829YGD	H3K4me1-mouse	intestine	intestine	unknown	endoderm	digestive	ENCSR829YGD	https://www.encodeproject.org/files/ENCFF549RTX/@@download/ENCFF549RTX.bam	mm10	ENCFF393ZWL	https://www.encodeproject.org/files/ENCFF393ZWL/@@download/ENCFF393ZWL.bam
749	intestine_H3K4me1-mouse_ENCSR829YGD	H3K4me1-mouse	intestine	intestine	unknown	endoderm	digestive	ENCSR829YGD	https://www.encodeproject.org/files/ENCFF308MWR/@@download/ENCFF308MWR.bam	mm10	ENCFF014IKI	https://www.encodeproject.org/files/ENCFF014IKI/@@download/ENCFF014IKI.bam
750	kidney_H3K4me1-mouse_ENCSR000CAF	H3K4me1-mouse	kidney	kidney	unknown	mesoderm	excretory	ENCSR000CAF	https://www.encodeproject.org/files/ENCFF624HVO/@@download/ENCFF624HVO.bam	mm10	ENCFF725LXC	https://www.encodeproject.org/files/ENCFF725LXC/@@download/ENCFF725LXC.bam
751	kidney_H3K4me1-mouse_ENCSR000CAF	H3K4me1-mouse	kidney	kidney	unknown	mesoderm	excretory	ENCSR000CAF	https://www.encodeproject.org/files/ENCFF624HVO/@@download/ENCFF624HVO.bam	mm10	ENCFF796LVS	https://www.encodeproject.org/files/ENCFF796LVS/@@download/ENCFF796LVS.bam
752	kidney_H3K4me1-mouse_ENCSR000CAF	H3K4me1-mouse	kidney	kidney	unknown	mesoderm	excretory	ENCSR000CAF	https://www.encodeproject.org/files/ENCFF706EIM/@@download/ENCFF706EIM.bam	mm10	ENCFF046ZNJ	https://www.encodeproject.org/files/ENCFF046ZNJ/@@download/ENCFF046ZNJ.bam
753	kidney_H3K4me1-mouse_ENCSR000CAF	H3K4me1-mouse	kidney	kidney	unknown	mesoderm	excretory	ENCSR000CAF	https://www.encodeproject.org/files/ENCFF706EIM/@@download/ENCFF706EIM.bam	mm10	ENCFF429ZAT	https://www.encodeproject.org/files/ENCFF429ZAT/@@download/ENCFF429ZAT.bam
754	kidney_H3K4me1-mouse_ENCSR196ENU	H3K4me1-mouse	kidney	kidney	unknown	mesoderm	excretory	ENCSR196ENU	https://www.encodeproject.org/files/ENCFF691VYA/@@download/ENCFF691VYA.bam	mm10	ENCFF169WXM	https://www.encodeproject.org/files/ENCFF169WXM/@@download/ENCFF169WXM.bam
755	kidney_H3K4me1-mouse_ENCSR196ENU	H3K4me1-mouse	kidney	kidney	unknown	mesoderm	excretory	ENCSR196ENU	https://www.encodeproject.org/files/ENCFF690VNR/@@download/ENCFF690VNR.bam	mm10	ENCFF711ATA	https://www.encodeproject.org/files/ENCFF711ATA/@@download/ENCFF711ATA.bam
756	kidney_H3K4me1-mouse_ENCSR436FYE	H3K4me1-mouse	kidney	kidney	unknown	mesoderm	excretory	ENCSR436FYE	https://www.encodeproject.org/files/ENCFF408MLP/@@download/ENCFF408MLP.bam	mm10	ENCFF637BKB	https://www.encodeproject.org/files/ENCFF637BKB/@@download/ENCFF637BKB.bam
757	kidney_H3K4me1-mouse_ENCSR436FYE	H3K4me1-mouse	kidney	kidney	unknown	mesoderm	excretory	ENCSR436FYE	https://www.encodeproject.org/files/ENCFF627MEP/@@download/ENCFF627MEP.bam	mm10	ENCFF916DDT	https://www.encodeproject.org/files/ENCFF916DDT/@@download/ENCFF916DDT.bam
758	kidney_H3K4me1-mouse_ENCSR674PZU	H3K4me1-mouse	kidney	kidney	unknown	mesoderm	excretory	ENCSR674PZU	https://www.encodeproject.org/files/ENCFF620KUK/@@download/ENCFF620KUK.bam	mm10	ENCFF064PWN	https://www.encodeproject.org/files/ENCFF064PWN/@@download/ENCFF064PWN.bam
759	kidney_H3K4me1-mouse_ENCSR674PZU	H3K4me1-mouse	kidney	kidney	unknown	mesoderm	excretory	ENCSR674PZU	https://www.encodeproject.org/files/ENCFF620KUK/@@download/ENCFF620KUK.bam	mm10	ENCFF250TGV	https://www.encodeproject.org/files/ENCFF250TGV/@@download/ENCFF250TGV.bam
760	kidney_H3K4me1-mouse_ENCSR674PZU	H3K4me1-mouse	kidney	kidney	unknown	mesoderm	excretory	ENCSR674PZU	https://www.encodeproject.org/files/ENCFF309TRE/@@download/ENCFF309TRE.bam	mm10	ENCFF389EZZ	https://www.encodeproject.org/files/ENCFF389EZZ/@@download/ENCFF389EZZ.bam
761	kidney_H3K4me1-mouse_ENCSR674PZU	H3K4me1-mouse	kidney	kidney	unknown	mesoderm	excretory	ENCSR674PZU	https://www.encodeproject.org/files/ENCFF309TRE/@@download/ENCFF309TRE.bam	mm10	ENCFF190CQM	https://www.encodeproject.org/files/ENCFF190CQM/@@download/ENCFF190CQM.bam
762	kidney_H3K4me1-mouse_ENCSR883ASH	H3K4me1-mouse	kidney	kidney	unknown	mesoderm	excretory	ENCSR883ASH	https://www.encodeproject.org/files/ENCFF297EOB/@@download/ENCFF297EOB.bam	mm10	ENCFF463IGW	https://www.encodeproject.org/files/ENCFF463IGW/@@download/ENCFF463IGW.bam
763	kidney_H3K4me1-mouse_ENCSR883ASH	H3K4me1-mouse	kidney	kidney	unknown	mesoderm	excretory	ENCSR883ASH	https://www.encodeproject.org/files/ENCFF396YFU/@@download/ENCFF396YFU.bam	mm10	ENCFF712ICC	https://www.encodeproject.org/files/ENCFF712ICC/@@download/ENCFF712ICC.bam
764	limb_H3K4me1-mouse_ENCSR238SGC	H3K4me1-mouse	limb	limb	unknown	ectoderm	musculature	ENCSR238SGC	https://www.encodeproject.org/files/ENCFF152NAF/@@download/ENCFF152NAF.bam	mm10	ENCFF611FKC	https://www.encodeproject.org/files/ENCFF611FKC/@@download/ENCFF611FKC.bam
765	limb_H3K4me1-mouse_ENCSR238SGC	H3K4me1-mouse	limb	limb	unknown	ectoderm	musculature	ENCSR238SGC	https://www.encodeproject.org/files/ENCFF202ZDF/@@download/ENCFF202ZDF.bam	mm10	ENCFF837KOM	https://www.encodeproject.org/files/ENCFF837KOM/@@download/ENCFF837KOM.bam
766	limb_H3K4me1-mouse_ENCSR426EZM	H3K4me1-mouse	limb	limb	unknown	ectoderm	musculature	ENCSR426EZM	https://www.encodeproject.org/files/ENCFF733PPI/@@download/ENCFF733PPI.bam	mm10	ENCFF113RIK	https://www.encodeproject.org/files/ENCFF113RIK/@@download/ENCFF113RIK.bam
767	limb_H3K4me1-mouse_ENCSR426EZM	H3K4me1-mouse	limb	limb	unknown	ectoderm	musculature	ENCSR426EZM	https://www.encodeproject.org/files/ENCFF960SGJ/@@download/ENCFF960SGJ.bam	mm10	ENCFF620AXJ	https://www.encodeproject.org/files/ENCFF620AXJ/@@download/ENCFF620AXJ.bam
768	limb_H3K4me1-mouse_ENCSR529ERN	H3K4me1-mouse	limb	limb	unknown	ectoderm	musculature	ENCSR529ERN	https://www.encodeproject.org/files/ENCFF348NIC/@@download/ENCFF348NIC.bam	mm10	ENCFF438HXD	https://www.encodeproject.org/files/ENCFF438HXD/@@download/ENCFF438HXD.bam
769	limb_H3K4me1-mouse_ENCSR529ERN	H3K4me1-mouse	limb	limb	unknown	ectoderm	musculature	ENCSR529ERN	https://www.encodeproject.org/files/ENCFF348NIC/@@download/ENCFF348NIC.bam	mm10	ENCFF586ZPV	https://www.encodeproject.org/files/ENCFF586ZPV/@@download/ENCFF586ZPV.bam
770	limb_H3K4me1-mouse_ENCSR529ERN	H3K4me1-mouse	limb	limb	unknown	ectoderm	musculature	ENCSR529ERN	https://www.encodeproject.org/files/ENCFF519XSC/@@download/ENCFF519XSC.bam	mm10	ENCFF753CTR	https://www.encodeproject.org/files/ENCFF753CTR/@@download/ENCFF753CTR.bam
771	limb_H3K4me1-mouse_ENCSR529ERN	H3K4me1-mouse	limb	limb	unknown	ectoderm	musculature	ENCSR529ERN	https://www.encodeproject.org/files/ENCFF519XSC/@@download/ENCFF519XSC.bam	mm10	ENCFF148MST	https://www.encodeproject.org/files/ENCFF148MST/@@download/ENCFF148MST.bam
772	limb_H3K4me1-mouse_ENCSR548BCO	H3K4me1-mouse	limb	limb	unknown	ectoderm	musculature	ENCSR548BCO	https://www.encodeproject.org/files/ENCFF605ZYD/@@download/ENCFF605ZYD.bam	mm10	ENCFF693IQX	https://www.encodeproject.org/files/ENCFF693IQX/@@download/ENCFF693IQX.bam
773	limb_H3K4me1-mouse_ENCSR548BCO	H3K4me1-mouse	limb	limb	unknown	ectoderm	musculature	ENCSR548BCO	https://www.encodeproject.org/files/ENCFF454AYH/@@download/ENCFF454AYH.bam	mm10	ENCFF681ZBY	https://www.encodeproject.org/files/ENCFF681ZBY/@@download/ENCFF681ZBY.bam
774	limb_H3K4me1-mouse_ENCSR751AAB	H3K4me1-mouse	limb	limb	unknown	ectoderm	musculature	ENCSR751AAB	https://www.encodeproject.org/files/ENCFF501FWY/@@download/ENCFF501FWY.bam	mm10	ENCFF783PHI	https://www.encodeproject.org/files/ENCFF783PHI/@@download/ENCFF783PHI.bam
775	limb_H3K4me1-mouse_ENCSR751AAB	H3K4me1-mouse	limb	limb	unknown	ectoderm	musculature	ENCSR751AAB	https://www.encodeproject.org/files/ENCFF015UHM/@@download/ENCFF015UHM.bam	mm10	ENCFF850KED	https://www.encodeproject.org/files/ENCFF850KED/@@download/ENCFF850KED.bam
776	limb_H3K4me1-mouse_ENCSR810EOA	H3K4me1-mouse	limb	limb	unknown	ectoderm	musculature	ENCSR810EOA	https://www.encodeproject.org/files/ENCFF533MZW/@@download/ENCFF533MZW.bam	mm10	ENCFF028GTL	https://www.encodeproject.org/files/ENCFF028GTL/@@download/ENCFF028GTL.bam
777	limb_H3K4me1-mouse_ENCSR810EOA	H3K4me1-mouse	limb	limb	unknown	ectoderm	musculature	ENCSR810EOA	https://www.encodeproject.org/files/ENCFF354VKS/@@download/ENCFF354VKS.bam	mm10	ENCFF905RGB	https://www.encodeproject.org/files/ENCFF905RGB/@@download/ENCFF905RGB.bam
778	liver_H3K4me1-mouse_ENCSR000CAO	H3K4me1-mouse	liver	liver	unknown	endoderm	endocrine	ENCSR000CAO	https://www.encodeproject.org/files/ENCFF690EXE/@@download/ENCFF690EXE.bam	mm10	ENCFF834LUQ	https://www.encodeproject.org/files/ENCFF834LUQ/@@download/ENCFF834LUQ.bam
779	liver_H3K4me1-mouse_ENCSR000CAO	H3K4me1-mouse	liver	liver	unknown	endoderm	endocrine	ENCSR000CAO	https://www.encodeproject.org/files/ENCFF946FLJ/@@download/ENCFF946FLJ.bam	mm10	ENCFF487NVD	https://www.encodeproject.org/files/ENCFF487NVD/@@download/ENCFF487NVD.bam
780	liver_H3K4me1-mouse_ENCSR000CDW	H3K4me1-mouse	liver	liver	unknown	endoderm	endocrine	ENCSR000CDW	https://www.encodeproject.org/files/ENCFF347DQN/@@download/ENCFF347DQN.bam	mm10	ENCFF583XVV	https://www.encodeproject.org/files/ENCFF583XVV/@@download/ENCFF583XVV.bam
781	liver_H3K4me1-mouse_ENCSR000CDW	H3K4me1-mouse	liver	liver	unknown	endoderm	endocrine	ENCSR000CDW	https://www.encodeproject.org/files/ENCFF910NBQ/@@download/ENCFF910NBQ.bam	mm10	ENCFF199EPT	https://www.encodeproject.org/files/ENCFF199EPT/@@download/ENCFF199EPT.bam
782	liver_H3K4me1-mouse_ENCSR045NOD	H3K4me1-mouse	liver	liver	unknown	endoderm	endocrine	ENCSR045NOD	https://www.encodeproject.org/files/ENCFF907NIC/@@download/ENCFF907NIC.bam	mm10	ENCFF389RGD	https://www.encodeproject.org/files/ENCFF389RGD/@@download/ENCFF389RGD.bam
783	liver_H3K4me1-mouse_ENCSR045NOD	H3K4me1-mouse	liver	liver	unknown	endoderm	endocrine	ENCSR045NOD	https://www.encodeproject.org/files/ENCFF417TER/@@download/ENCFF417TER.bam	mm10	ENCFF459JKO	https://www.encodeproject.org/files/ENCFF459JKO/@@download/ENCFF459JKO.bam
784	liver_H3K4me1-mouse_ENCSR133EGP	H3K4me1-mouse	liver	liver	unknown	endoderm	endocrine	ENCSR133EGP	https://www.encodeproject.org/files/ENCFF022DSW/@@download/ENCFF022DSW.bam	mm10	ENCFF161BEU	https://www.encodeproject.org/files/ENCFF161BEU/@@download/ENCFF161BEU.bam
785	liver_H3K4me1-mouse_ENCSR133EGP	H3K4me1-mouse	liver	liver	unknown	endoderm	endocrine	ENCSR133EGP	https://www.encodeproject.org/files/ENCFF537LZN/@@download/ENCFF537LZN.bam	mm10	ENCFF098TLW	https://www.encodeproject.org/files/ENCFF098TLW/@@download/ENCFF098TLW.bam
786	liver_H3K4me1-mouse_ENCSR234ISO	H3K4me1-mouse	liver	liver	unknown	endoderm	endocrine	ENCSR234ISO	https://www.encodeproject.org/files/ENCFF459QER/@@download/ENCFF459QER.bam	mm10	ENCFF969NDB	https://www.encodeproject.org/files/ENCFF969NDB/@@download/ENCFF969NDB.bam
787	liver_H3K4me1-mouse_ENCSR234ISO	H3K4me1-mouse	liver	liver	unknown	endoderm	endocrine	ENCSR234ISO	https://www.encodeproject.org/files/ENCFF459QER/@@download/ENCFF459QER.bam	mm10	ENCFF341AOK	https://www.encodeproject.org/files/ENCFF341AOK/@@download/ENCFF341AOK.bam
788	liver_H3K4me1-mouse_ENCSR234ISO	H3K4me1-mouse	liver	liver	unknown	endoderm	endocrine	ENCSR234ISO	https://www.encodeproject.org/files/ENCFF171NYO/@@download/ENCFF171NYO.bam	mm10	ENCFF234MOL	https://www.encodeproject.org/files/ENCFF234MOL/@@download/ENCFF234MOL.bam
789	liver_H3K4me1-mouse_ENCSR234ISO	H3K4me1-mouse	liver	liver	unknown	endoderm	endocrine	ENCSR234ISO	https://www.encodeproject.org/files/ENCFF171NYO/@@download/ENCFF171NYO.bam	mm10	ENCFF622HUK	https://www.encodeproject.org/files/ENCFF622HUK/@@download/ENCFF622HUK.bam
790	liver_H3K4me1-mouse_ENCSR308GFM	H3K4me1-mouse	liver	liver	unknown	endoderm	endocrine	ENCSR308GFM	https://www.encodeproject.org/files/ENCFF132NKB/@@download/ENCFF132NKB.bam	mm10	ENCFF940ABG	https://www.encodeproject.org/files/ENCFF940ABG/@@download/ENCFF940ABG.bam
791	liver_H3K4me1-mouse_ENCSR308GFM	H3K4me1-mouse	liver	liver	unknown	endoderm	endocrine	ENCSR308GFM	https://www.encodeproject.org/files/ENCFF132NKB/@@download/ENCFF132NKB.bam	mm10	ENCFF685BAU	https://www.encodeproject.org/files/ENCFF685BAU/@@download/ENCFF685BAU.bam
792	liver_H3K4me1-mouse_ENCSR308GFM	H3K4me1-mouse	liver	liver	unknown	endoderm	endocrine	ENCSR308GFM	https://www.encodeproject.org/files/ENCFF915DBT/@@download/ENCFF915DBT.bam	mm10	ENCFF788BNS	https://www.encodeproject.org/files/ENCFF788BNS/@@download/ENCFF788BNS.bam
793	liver_H3K4me1-mouse_ENCSR308GFM	H3K4me1-mouse	liver	liver	unknown	endoderm	endocrine	ENCSR308GFM	https://www.encodeproject.org/files/ENCFF915DBT/@@download/ENCFF915DBT.bam	mm10	ENCFF379MGT	https://www.encodeproject.org/files/ENCFF379MGT/@@download/ENCFF379MGT.bam
794	liver_H3K4me1-mouse_ENCSR419MSI	H3K4me1-mouse	liver	liver	unknown	endoderm	endocrine	ENCSR419MSI	https://www.encodeproject.org/files/ENCFF695IBL/@@download/ENCFF695IBL.bam	mm10	ENCFF209XZA	https://www.encodeproject.org/files/ENCFF209XZA/@@download/ENCFF209XZA.bam
795	liver_H3K4me1-mouse_ENCSR419MSI	H3K4me1-mouse	liver	liver	unknown	endoderm	endocrine	ENCSR419MSI	https://www.encodeproject.org/files/ENCFF589ERW/@@download/ENCFF589ERW.bam	mm10	ENCFF290OKP	https://www.encodeproject.org/files/ENCFF290OKP/@@download/ENCFF290OKP.bam
796	liver_H3K4me1-mouse_ENCSR487OLC	H3K4me1-mouse	liver	liver	unknown	endoderm	endocrine	ENCSR487OLC	https://www.encodeproject.org/files/ENCFF500ADQ/@@download/ENCFF500ADQ.bam	mm10	ENCFF545GMZ	https://www.encodeproject.org/files/ENCFF545GMZ/@@download/ENCFF545GMZ.bam
797	liver_H3K4me1-mouse_ENCSR487OLC	H3K4me1-mouse	liver	liver	unknown	endoderm	endocrine	ENCSR487OLC	https://www.encodeproject.org/files/ENCFF721FNW/@@download/ENCFF721FNW.bam	mm10	ENCFF575CWX	https://www.encodeproject.org/files/ENCFF575CWX/@@download/ENCFF575CWX.bam
798	liver_H3K4me1-mouse_ENCSR770OXU	H3K4me1-mouse	liver	liver	unknown	endoderm	endocrine	ENCSR770OXU	https://www.encodeproject.org/files/ENCFF952WMX/@@download/ENCFF952WMX.bam	mm10	ENCFF561UHK	https://www.encodeproject.org/files/ENCFF561UHK/@@download/ENCFF561UHK.bam
799	liver_H3K4me1-mouse_ENCSR770OXU	H3K4me1-mouse	liver	liver	unknown	endoderm	endocrine	ENCSR770OXU	https://www.encodeproject.org/files/ENCFF738AUD/@@download/ENCFF738AUD.bam	mm10	ENCFF329EMU	https://www.encodeproject.org/files/ENCFF329EMU/@@download/ENCFF329EMU.bam
800	lung_H3K4me1-mouse_ENCSR000CAQ	H3K4me1-mouse	lung	lung	unknown	endoderm	respiratory	ENCSR000CAQ	https://www.encodeproject.org/files/ENCFF569FWJ/@@download/ENCFF569FWJ.bam	mm10	ENCFF939ULB	https://www.encodeproject.org/files/ENCFF939ULB/@@download/ENCFF939ULB.bam
801	lung_H3K4me1-mouse_ENCSR000CAQ	H3K4me1-mouse	lung	lung	unknown	endoderm	respiratory	ENCSR000CAQ	https://www.encodeproject.org/files/ENCFF110TYF/@@download/ENCFF110TYF.bam	mm10	ENCFF398LGT	https://www.encodeproject.org/files/ENCFF398LGT/@@download/ENCFF398LGT.bam
802	lung_H3K4me1-mouse_ENCSR387YSD	H3K4me1-mouse	lung	lung	unknown	endoderm	respiratory	ENCSR387YSD	https://www.encodeproject.org/files/ENCFF357AYS/@@download/ENCFF357AYS.bam	mm10	ENCFF491PFG	https://www.encodeproject.org/files/ENCFF491PFG/@@download/ENCFF491PFG.bam
803	lung_H3K4me1-mouse_ENCSR387YSD	H3K4me1-mouse	lung	lung	unknown	endoderm	respiratory	ENCSR387YSD	https://www.encodeproject.org/files/ENCFF100KUP/@@download/ENCFF100KUP.bam	mm10	ENCFF634LMG	https://www.encodeproject.org/files/ENCFF634LMG/@@download/ENCFF634LMG.bam
804	lung_H3K4me1-mouse_ENCSR523IIH	H3K4me1-mouse	lung	lung	unknown	endoderm	respiratory	ENCSR523IIH	https://www.encodeproject.org/files/ENCFF427URN/@@download/ENCFF427URN.bam	mm10	ENCFF162XAE	https://www.encodeproject.org/files/ENCFF162XAE/@@download/ENCFF162XAE.bam
805	lung_H3K4me1-mouse_ENCSR523IIH	H3K4me1-mouse	lung	lung	unknown	endoderm	respiratory	ENCSR523IIH	https://www.encodeproject.org/files/ENCFF427URN/@@download/ENCFF427URN.bam	mm10	ENCFF743OHK	https://www.encodeproject.org/files/ENCFF743OHK/@@download/ENCFF743OHK.bam
806	lung_H3K4me1-mouse_ENCSR523IIH	H3K4me1-mouse	lung	lung	unknown	endoderm	respiratory	ENCSR523IIH	https://www.encodeproject.org/files/ENCFF641BZU/@@download/ENCFF641BZU.bam	mm10	ENCFF490PCI	https://www.encodeproject.org/files/ENCFF490PCI/@@download/ENCFF490PCI.bam
807	lung_H3K4me1-mouse_ENCSR523IIH	H3K4me1-mouse	lung	lung	unknown	endoderm	respiratory	ENCSR523IIH	https://www.encodeproject.org/files/ENCFF641BZU/@@download/ENCFF641BZU.bam	mm10	ENCFF989ONI	https://www.encodeproject.org/files/ENCFF989ONI/@@download/ENCFF989ONI.bam
808	lung_H3K4me1-mouse_ENCSR825OWH	H3K4me1-mouse	lung	lung	unknown	endoderm	respiratory	ENCSR825OWH	https://www.encodeproject.org/files/ENCFF704ENJ/@@download/ENCFF704ENJ.bam	mm10	ENCFF099CEI	https://www.encodeproject.org/files/ENCFF099CEI/@@download/ENCFF099CEI.bam
809	lung_H3K4me1-mouse_ENCSR825OWH	H3K4me1-mouse	lung	lung	unknown	endoderm	respiratory	ENCSR825OWH	https://www.encodeproject.org/files/ENCFF872OYY/@@download/ENCFF872OYY.bam	mm10	ENCFF258TGY	https://www.encodeproject.org/files/ENCFF258TGY/@@download/ENCFF258TGY.bam
810	lung_H3K4me1-mouse_ENCSR858AUB	H3K4me1-mouse	lung	lung	unknown	endoderm	respiratory	ENCSR858AUB	https://www.encodeproject.org/files/ENCFF814NHK/@@download/ENCFF814NHK.bam	mm10	ENCFF207RAF	https://www.encodeproject.org/files/ENCFF207RAF/@@download/ENCFF207RAF.bam
811	lung_H3K4me1-mouse_ENCSR858AUB	H3K4me1-mouse	lung	lung	unknown	endoderm	respiratory	ENCSR858AUB	https://www.encodeproject.org/files/ENCFF793RHJ/@@download/ENCFF793RHJ.bam	mm10	ENCFF578IKJ	https://www.encodeproject.org/files/ENCFF578IKJ/@@download/ENCFF578IKJ.bam
812	megakaryocyte_H3K4me1-mouse_ENCSR000DHR	H3K4me1-mouse	megakaryocyte	bone_element	hematopoietic_cell	mesoderm	skeletal	ENCSR000DHR	https://www.encodeproject.org/files/ENCFF072JKN/@@download/ENCFF072JKN.bam	mm10	ENCFF088GJJ	https://www.encodeproject.org/files/ENCFF088GJJ/@@download/ENCFF088GJJ.bam
813	megakaryocyte_H3K4me1-mouse_ENCSR000DHR	H3K4me1-mouse	megakaryocyte	bone_element	hematopoietic_cell	mesoderm	skeletal	ENCSR000DHR	https://www.encodeproject.org/files/ENCFF617EDB/@@download/ENCFF617EDB.bam	mm10	ENCFF232VKN	https://www.encodeproject.org/files/ENCFF232VKN/@@download/ENCFF232VKN.bam
814	midbrain_H3K4me1-mouse_ENCSR037HLB	H3K4me1-mouse	midbrain	brain	unknown	ectoderm	central_nervous	ENCSR037HLB	https://www.encodeproject.org/files/ENCFF963ZRL/@@download/ENCFF963ZRL.bam	mm10	ENCFF405OOE	https://www.encodeproject.org/files/ENCFF405OOE/@@download/ENCFF405OOE.bam
815	midbrain_H3K4me1-mouse_ENCSR037HLB	H3K4me1-mouse	midbrain	brain	unknown	ectoderm	central_nervous	ENCSR037HLB	https://www.encodeproject.org/files/ENCFF509WQF/@@download/ENCFF509WQF.bam	mm10	ENCFF621VNI	https://www.encodeproject.org/files/ENCFF621VNI/@@download/ENCFF621VNI.bam
816	midbrain_H3K4me1-mouse_ENCSR157IVC	H3K4me1-mouse	midbrain	brain	unknown	ectoderm	central_nervous	ENCSR157IVC	https://www.encodeproject.org/files/ENCFF898GWN/@@download/ENCFF898GWN.bam	mm10	ENCFF595NGH	https://www.encodeproject.org/files/ENCFF595NGH/@@download/ENCFF595NGH.bam
817	midbrain_H3K4me1-mouse_ENCSR157IVC	H3K4me1-mouse	midbrain	brain	unknown	ectoderm	central_nervous	ENCSR157IVC	https://www.encodeproject.org/files/ENCFF685NIX/@@download/ENCFF685NIX.bam	mm10	ENCFF612UYX	https://www.encodeproject.org/files/ENCFF612UYX/@@download/ENCFF612UYX.bam
818	midbrain_H3K4me1-mouse_ENCSR253IEG	H3K4me1-mouse	midbrain	brain	unknown	ectoderm	central_nervous	ENCSR253IEG	https://www.encodeproject.org/files/ENCFF136YRB/@@download/ENCFF136YRB.bam	mm10	ENCFF803WLL	https://www.encodeproject.org/files/ENCFF803WLL/@@download/ENCFF803WLL.bam
819	midbrain_H3K4me1-mouse_ENCSR253IEG	H3K4me1-mouse	midbrain	brain	unknown	ectoderm	central_nervous	ENCSR253IEG	https://www.encodeproject.org/files/ENCFF520NSG/@@download/ENCFF520NSG.bam	mm10	ENCFF677OZB	https://www.encodeproject.org/files/ENCFF677OZB/@@download/ENCFF677OZB.bam
820	midbrain_H3K4me1-mouse_ENCSR272GNQ	H3K4me1-mouse	midbrain	brain	unknown	ectoderm	central_nervous	ENCSR272GNQ	https://www.encodeproject.org/files/ENCFF064RLB/@@download/ENCFF064RLB.bam	mm10	ENCFF536CMB	https://www.encodeproject.org/files/ENCFF536CMB/@@download/ENCFF536CMB.bam
821	midbrain_H3K4me1-mouse_ENCSR272GNQ	H3K4me1-mouse	midbrain	brain	unknown	ectoderm	central_nervous	ENCSR272GNQ	https://www.encodeproject.org/files/ENCFF757MGS/@@download/ENCFF757MGS.bam	mm10	ENCFF260PQF	https://www.encodeproject.org/files/ENCFF260PQF/@@download/ENCFF260PQF.bam
822	midbrain_H3K4me1-mouse_ENCSR391WSS	H3K4me1-mouse	midbrain	brain	unknown	ectoderm	central_nervous	ENCSR391WSS	https://www.encodeproject.org/files/ENCFF115DXE/@@download/ENCFF115DXE.bam	mm10	ENCFF644AXU	https://www.encodeproject.org/files/ENCFF644AXU/@@download/ENCFF644AXU.bam
823	midbrain_H3K4me1-mouse_ENCSR391WSS	H3K4me1-mouse	midbrain	brain	unknown	ectoderm	central_nervous	ENCSR391WSS	https://www.encodeproject.org/files/ENCFF115DXE/@@download/ENCFF115DXE.bam	mm10	ENCFF466UWZ	https://www.encodeproject.org/files/ENCFF466UWZ/@@download/ENCFF466UWZ.bam
824	midbrain_H3K4me1-mouse_ENCSR391WSS	H3K4me1-mouse	midbrain	brain	unknown	ectoderm	central_nervous	ENCSR391WSS	https://www.encodeproject.org/files/ENCFF213BDW/@@download/ENCFF213BDW.bam	mm10	ENCFF460MFT	https://www.encodeproject.org/files/ENCFF460MFT/@@download/ENCFF460MFT.bam
825	midbrain_H3K4me1-mouse_ENCSR391WSS	H3K4me1-mouse	midbrain	brain	unknown	ectoderm	central_nervous	ENCSR391WSS	https://www.encodeproject.org/files/ENCFF213BDW/@@download/ENCFF213BDW.bam	mm10	ENCFF797EFV	https://www.encodeproject.org/files/ENCFF797EFV/@@download/ENCFF797EFV.bam
826	midbrain_H3K4me1-mouse_ENCSR449EUZ	H3K4me1-mouse	midbrain	brain	unknown	ectoderm	central_nervous	ENCSR449EUZ	https://www.encodeproject.org/files/ENCFF812YEK/@@download/ENCFF812YEK.bam	mm10	ENCFF356YGX	https://www.encodeproject.org/files/ENCFF356YGX/@@download/ENCFF356YGX.bam
827	midbrain_H3K4me1-mouse_ENCSR449EUZ	H3K4me1-mouse	midbrain	brain	unknown	ectoderm	central_nervous	ENCSR449EUZ	https://www.encodeproject.org/files/ENCFF944UDA/@@download/ENCFF944UDA.bam	mm10	ENCFF614OTI	https://www.encodeproject.org/files/ENCFF614OTI/@@download/ENCFF614OTI.bam
828	midbrain_H3K4me1-mouse_ENCSR450ITF	H3K4me1-mouse	midbrain	brain	unknown	ectoderm	central_nervous	ENCSR450ITF	https://www.encodeproject.org/files/ENCFF256NBE/@@download/ENCFF256NBE.bam	mm10	ENCFF084QNR	https://www.encodeproject.org/files/ENCFF084QNR/@@download/ENCFF084QNR.bam
829	midbrain_H3K4me1-mouse_ENCSR450ITF	H3K4me1-mouse	midbrain	brain	unknown	ectoderm	central_nervous	ENCSR450ITF	https://www.encodeproject.org/files/ENCFF650RMM/@@download/ENCFF650RMM.bam	mm10	ENCFF313ITZ	https://www.encodeproject.org/files/ENCFF313ITZ/@@download/ENCFF313ITZ.bam
830	midbrain_H3K4me1-mouse_ENCSR678FIT	H3K4me1-mouse	midbrain	brain	unknown	ectoderm	central_nervous	ENCSR678FIT	https://www.encodeproject.org/files/ENCFF325CFF/@@download/ENCFF325CFF.bam	mm10	ENCFF516NUV	https://www.encodeproject.org/files/ENCFF516NUV/@@download/ENCFF516NUV.bam
831	midbrain_H3K4me1-mouse_ENCSR678FIT	H3K4me1-mouse	midbrain	brain	unknown	ectoderm	central_nervous	ENCSR678FIT	https://www.encodeproject.org/files/ENCFF602ORM/@@download/ENCFF602ORM.bam	mm10	ENCFF983NVG	https://www.encodeproject.org/files/ENCFF983NVG/@@download/ENCFF983NVG.bam
832	neural tube_H3K4me1-mouse_ENCSR263CKR	H3K4me1-mouse	neural tube	epithelium	unknown	ectoderm	unknown	ENCSR263CKR	https://www.encodeproject.org/files/ENCFF077GKJ/@@download/ENCFF077GKJ.bam	mm10	ENCFF029HKE	https://www.encodeproject.org/files/ENCFF029HKE/@@download/ENCFF029HKE.bam
833	neural tube_H3K4me1-mouse_ENCSR263CKR	H3K4me1-mouse	neural tube	epithelium	unknown	ectoderm	unknown	ENCSR263CKR	https://www.encodeproject.org/files/ENCFF544AVK/@@download/ENCFF544AVK.bam	mm10	ENCFF253QVH	https://www.encodeproject.org/files/ENCFF253QVH/@@download/ENCFF253QVH.bam
834	neural tube_H3K4me1-mouse_ENCSR448TTC	H3K4me1-mouse	neural tube	epithelium	unknown	ectoderm	unknown	ENCSR448TTC	https://www.encodeproject.org/files/ENCFF611XZB/@@download/ENCFF611XZB.bam	mm10	ENCFF988YEX	https://www.encodeproject.org/files/ENCFF988YEX/@@download/ENCFF988YEX.bam
835	neural tube_H3K4me1-mouse_ENCSR448TTC	H3K4me1-mouse	neural tube	epithelium	unknown	ectoderm	unknown	ENCSR448TTC	https://www.encodeproject.org/files/ENCFF757JYI/@@download/ENCFF757JYI.bam	mm10	ENCFF783CMO	https://www.encodeproject.org/files/ENCFF783CMO/@@download/ENCFF783CMO.bam
836	neural tube_H3K4me1-mouse_ENCSR826TJQ	H3K4me1-mouse	neural tube	epithelium	unknown	ectoderm	unknown	ENCSR826TJQ	https://www.encodeproject.org/files/ENCFF904MNA/@@download/ENCFF904MNA.bam	mm10	ENCFF470TNZ	https://www.encodeproject.org/files/ENCFF470TNZ/@@download/ENCFF470TNZ.bam
837	neural tube_H3K4me1-mouse_ENCSR826TJQ	H3K4me1-mouse	neural tube	epithelium	unknown	ectoderm	unknown	ENCSR826TJQ	https://www.encodeproject.org/files/ENCFF074NSY/@@download/ENCFF074NSY.bam	mm10	ENCFF492ZUN	https://www.encodeproject.org/files/ENCFF492ZUN/@@download/ENCFF492ZUN.bam
838	neural tube_H3K4me1-mouse_ENCSR918ZSJ	H3K4me1-mouse	neural tube	epithelium	unknown	ectoderm	unknown	ENCSR918ZSJ	https://www.encodeproject.org/files/ENCFF933YLJ/@@download/ENCFF933YLJ.bam	mm10	ENCFF078YVF	https://www.encodeproject.org/files/ENCFF078YVF/@@download/ENCFF078YVF.bam
839	neural tube_H3K4me1-mouse_ENCSR918ZSJ	H3K4me1-mouse	neural tube	epithelium	unknown	ectoderm	unknown	ENCSR918ZSJ	https://www.encodeproject.org/files/ENCFF794TJN/@@download/ENCFF794TJN.bam	mm10	ENCFF225QJG	https://www.encodeproject.org/files/ENCFF225QJG/@@download/ENCFF225QJG.bam
840	neural tube_H3K4me1-mouse_ENCSR977DCO	H3K4me1-mouse	neural tube	epithelium	unknown	ectoderm	unknown	ENCSR977DCO	https://www.encodeproject.org/files/ENCFF925KDE/@@download/ENCFF925KDE.bam	mm10	ENCFF978SCC	https://www.encodeproject.org/files/ENCFF978SCC/@@download/ENCFF978SCC.bam
841	neural tube_H3K4me1-mouse_ENCSR977DCO	H3K4me1-mouse	neural tube	epithelium	unknown	ectoderm	unknown	ENCSR977DCO	https://www.encodeproject.org/files/ENCFF508IAQ/@@download/ENCFF508IAQ.bam	mm10	ENCFF733YZV	https://www.encodeproject.org/files/ENCFF733YZV/@@download/ENCFF733YZV.bam
842	olfactory bulb_H3K4me1-mouse_ENCSR000CCF	H3K4me1-mouse	olfactory bulb	brain	unknown	ectoderm	central_nervous	ENCSR000CCF	https://www.encodeproject.org/files/ENCFF881ZVH/@@download/ENCFF881ZVH.bam	mm10	ENCFF698FQP	https://www.encodeproject.org/files/ENCFF698FQP/@@download/ENCFF698FQP.bam
843	olfactory bulb_H3K4me1-mouse_ENCSR000CCF	H3K4me1-mouse	olfactory bulb	brain	unknown	ectoderm	central_nervous	ENCSR000CCF	https://www.encodeproject.org/files/ENCFF701EAR/@@download/ENCFF701EAR.bam	mm10	ENCFF066YSN	https://www.encodeproject.org/files/ENCFF066YSN/@@download/ENCFF066YSN.bam
844	placenta_H3K4me1-mouse_ENCSR000CDP	H3K4me1-mouse	placenta	placenta	unknown	mesoderm	reproductive	ENCSR000CDP	https://www.encodeproject.org/files/ENCFF441FOS/@@download/ENCFF441FOS.bam	mm10	ENCFF912GXP	https://www.encodeproject.org/files/ENCFF912GXP/@@download/ENCFF912GXP.bam
845	placenta_H3K4me1-mouse_ENCSR000CDP	H3K4me1-mouse	placenta	placenta	unknown	mesoderm	reproductive	ENCSR000CDP	https://www.encodeproject.org/files/ENCFF452STE/@@download/ENCFF452STE.bam	mm10	ENCFF801CMH	https://www.encodeproject.org/files/ENCFF801CMH/@@download/ENCFF801CMH.bam
846	small intestine_H3K4me1-mouse_ENCSR000CCR	H3K4me1-mouse	small intestine	intestine	unknown	endoderm	digestive	ENCSR000CCR	https://www.encodeproject.org/files/ENCFF683BWV/@@download/ENCFF683BWV.bam	mm10	ENCFF339ZMZ	https://www.encodeproject.org/files/ENCFF339ZMZ/@@download/ENCFF339ZMZ.bam
847	small intestine_H3K4me1-mouse_ENCSR000CCR	H3K4me1-mouse	small intestine	intestine	unknown	endoderm	digestive	ENCSR000CCR	https://www.encodeproject.org/files/ENCFF683BWV/@@download/ENCFF683BWV.bam	mm10	ENCFF313DQV	https://www.encodeproject.org/files/ENCFF313DQV/@@download/ENCFF313DQV.bam
848	small intestine_H3K4me1-mouse_ENCSR000CCR	H3K4me1-mouse	small intestine	intestine	unknown	endoderm	digestive	ENCSR000CCR	https://www.encodeproject.org/files/ENCFF233QEX/@@download/ENCFF233QEX.bam	mm10	ENCFF314ZSE	https://www.encodeproject.org/files/ENCFF314ZSE/@@download/ENCFF314ZSE.bam
849	small intestine_H3K4me1-mouse_ENCSR000CCR	H3K4me1-mouse	small intestine	intestine	unknown	endoderm	digestive	ENCSR000CCR	https://www.encodeproject.org/files/ENCFF233QEX/@@download/ENCFF233QEX.bam	mm10	ENCFF905OLF	https://www.encodeproject.org/files/ENCFF905OLF/@@download/ENCFF905OLF.bam
850	spleen_H3K4me1-mouse_ENCSR000CBC	H3K4me1-mouse	spleen	spleen	unknown	mesoderm	immune	ENCSR000CBC	https://www.encodeproject.org/files/ENCFF036JYZ/@@download/ENCFF036JYZ.bam	mm10	ENCFF699BJR	https://www.encodeproject.org/files/ENCFF699BJR/@@download/ENCFF699BJR.bam
851	spleen_H3K4me1-mouse_ENCSR000CBC	H3K4me1-mouse	spleen	spleen	unknown	mesoderm	immune	ENCSR000CBC	https://www.encodeproject.org/files/ENCFF287XEH/@@download/ENCFF287XEH.bam	mm10	ENCFF470APL	https://www.encodeproject.org/files/ENCFF470APL/@@download/ENCFF470APL.bam
852	stomach_H3K4me1-mouse_ENCSR335WME	H3K4me1-mouse	stomach	stomach	unknown	endoderm	digestive	ENCSR335WME	https://www.encodeproject.org/files/ENCFF425CSQ/@@download/ENCFF425CSQ.bam	mm10	ENCFF504ATJ	https://www.encodeproject.org/files/ENCFF504ATJ/@@download/ENCFF504ATJ.bam
853	stomach_H3K4me1-mouse_ENCSR335WME	H3K4me1-mouse	stomach	stomach	unknown	endoderm	digestive	ENCSR335WME	https://www.encodeproject.org/files/ENCFF944CJV/@@download/ENCFF944CJV.bam	mm10	ENCFF444JPW	https://www.encodeproject.org/files/ENCFF444JPW/@@download/ENCFF444JPW.bam
854	stomach_H3K4me1-mouse_ENCSR548BKP	H3K4me1-mouse	stomach	stomach	unknown	endoderm	digestive	ENCSR548BKP	https://www.encodeproject.org/files/ENCFF419YUW/@@download/ENCFF419YUW.bam	mm10	ENCFF944XRA	https://www.encodeproject.org/files/ENCFF944XRA/@@download/ENCFF944XRA.bam
855	stomach_H3K4me1-mouse_ENCSR548BKP	H3K4me1-mouse	stomach	stomach	unknown	endoderm	digestive	ENCSR548BKP	https://www.encodeproject.org/files/ENCFF954NCO/@@download/ENCFF954NCO.bam	mm10	ENCFF061IIK	https://www.encodeproject.org/files/ENCFF061IIK/@@download/ENCFF061IIK.bam
856	stomach_H3K4me1-mouse_ENCSR907CPZ	H3K4me1-mouse	stomach	stomach	unknown	endoderm	digestive	ENCSR907CPZ	https://www.encodeproject.org/files/ENCFF179DND/@@download/ENCFF179DND.bam	mm10	ENCFF633XIP	https://www.encodeproject.org/files/ENCFF633XIP/@@download/ENCFF633XIP.bam
857	stomach_H3K4me1-mouse_ENCSR907CPZ	H3K4me1-mouse	stomach	stomach	unknown	endoderm	digestive	ENCSR907CPZ	https://www.encodeproject.org/files/ENCFF421LMM/@@download/ENCFF421LMM.bam	mm10	ENCFF657FSC	https://www.encodeproject.org/files/ENCFF657FSC/@@download/ENCFF657FSC.bam
858	stomach_H3K4me1-mouse_ENCSR940CMI	H3K4me1-mouse	stomach	stomach	unknown	endoderm	digestive	ENCSR940CMI	https://www.encodeproject.org/files/ENCFF480IVL/@@download/ENCFF480IVL.bam	mm10	ENCFF956UOO	https://www.encodeproject.org/files/ENCFF956UOO/@@download/ENCFF956UOO.bam
859	stomach_H3K4me1-mouse_ENCSR940CMI	H3K4me1-mouse	stomach	stomach	unknown	endoderm	digestive	ENCSR940CMI	https://www.encodeproject.org/files/ENCFF589EUP/@@download/ENCFF589EUP.bam	mm10	ENCFF203DXI	https://www.encodeproject.org/files/ENCFF203DXI/@@download/ENCFF203DXI.bam
860	testis_H3K4me1-mouse_ENCSR000CCV	H3K4me1-mouse	testis	gonad	unknown	mesoderm	reproductive	ENCSR000CCV	https://www.encodeproject.org/files/ENCFF434GQM/@@download/ENCFF434GQM.bam	mm10	ENCFF703HEZ	https://www.encodeproject.org/files/ENCFF703HEZ/@@download/ENCFF703HEZ.bam
861	testis_H3K4me1-mouse_ENCSR000CCV	H3K4me1-mouse	testis	gonad	unknown	mesoderm	reproductive	ENCSR000CCV	https://www.encodeproject.org/files/ENCFF995UJX/@@download/ENCFF995UJX.bam	mm10	ENCFF632RBW	https://www.encodeproject.org/files/ENCFF632RBW/@@download/ENCFF632RBW.bam
862	thymus_H3K4me1-mouse_ENCSR000CCI	H3K4me1-mouse	thymus	immune_organ	unknown	endoderm	endocrine	ENCSR000CCI	https://www.encodeproject.org/files/ENCFF142KGI/@@download/ENCFF142KGI.bam	mm10	ENCFF574OYI	https://www.encodeproject.org/files/ENCFF574OYI/@@download/ENCFF574OYI.bam
863	thymus_H3K4me1-mouse_ENCSR000CCI	H3K4me1-mouse	thymus	immune_organ	unknown	endoderm	endocrine	ENCSR000CCI	https://www.encodeproject.org/files/ENCFF170VKY/@@download/ENCFF170VKY.bam	mm10	ENCFF009MYK	https://www.encodeproject.org/files/ENCFF009MYK/@@download/ENCFF009MYK.bam
864	CH12.LX_H3K4me2-mouse_ENCSR000CGI	H3K4me2-mouse	CH12.LX	lymph_node	B_cell	mesoderm	immune	ENCSR000CGI	https://www.encodeproject.org/files/ENCFF764AHN/@@download/ENCFF764AHN.bam	mm10	ENCFF944FRI	https://www.encodeproject.org/files/ENCFF944FRI/@@download/ENCFF944FRI.bam
865	CH12.LX_H3K4me2-mouse_ENCSR000CGI	H3K4me2-mouse	CH12.LX	lymph_node	B_cell	mesoderm	immune	ENCSR000CGI	https://www.encodeproject.org/files/ENCFF557GYG/@@download/ENCFF557GYG.bam	mm10	ENCFF438YZI	https://www.encodeproject.org/files/ENCFF438YZI/@@download/ENCFF438YZI.bam
866	embryonic facial prominence_H3K4me2-mouse_ENCSR193AEW	H3K4me2-mouse	embryonic facial prominence	embryo	unknown	unknown	unknown	ENCSR193AEW	https://www.encodeproject.org/files/ENCFF677STS/@@download/ENCFF677STS.bam	mm10	ENCFF898RFH	https://www.encodeproject.org/files/ENCFF898RFH/@@download/ENCFF898RFH.bam
867	embryonic facial prominence_H3K4me2-mouse_ENCSR193AEW	H3K4me2-mouse	embryonic facial prominence	embryo	unknown	unknown	unknown	ENCSR193AEW	https://www.encodeproject.org/files/ENCFF585MQZ/@@download/ENCFF585MQZ.bam	mm10	ENCFF418WVD	https://www.encodeproject.org/files/ENCFF418WVD/@@download/ENCFF418WVD.bam
868	embryonic facial prominence_H3K4me2-mouse_ENCSR195NDO	H3K4me2-mouse	embryonic facial prominence	embryo	unknown	unknown	unknown	ENCSR195NDO	https://www.encodeproject.org/files/ENCFF754VKU/@@download/ENCFF754VKU.bam	mm10	ENCFF219CIU	https://www.encodeproject.org/files/ENCFF219CIU/@@download/ENCFF219CIU.bam
869	embryonic facial prominence_H3K4me2-mouse_ENCSR195NDO	H3K4me2-mouse	embryonic facial prominence	embryo	unknown	unknown	unknown	ENCSR195NDO	https://www.encodeproject.org/files/ENCFF075BRB/@@download/ENCFF075BRB.bam	mm10	ENCFF690KFH	https://www.encodeproject.org/files/ENCFF690KFH/@@download/ENCFF690KFH.bam
870	embryonic facial prominence_H3K4me2-mouse_ENCSR406VPQ	H3K4me2-mouse	embryonic facial prominence	embryo	unknown	unknown	unknown	ENCSR406VPQ	https://www.encodeproject.org/files/ENCFF349CZI/@@download/ENCFF349CZI.bam	mm10	ENCFF815MGY	https://www.encodeproject.org/files/ENCFF815MGY/@@download/ENCFF815MGY.bam
871	embryonic facial prominence_H3K4me2-mouse_ENCSR406VPQ	H3K4me2-mouse	embryonic facial prominence	embryo	unknown	unknown	unknown	ENCSR406VPQ	https://www.encodeproject.org/files/ENCFF301NDI/@@download/ENCFF301NDI.bam	mm10	ENCFF004TZJ	https://www.encodeproject.org/files/ENCFF004TZJ/@@download/ENCFF004TZJ.bam
872	embryonic facial prominence_H3K4me2-mouse_ENCSR758UAI	H3K4me2-mouse	embryonic facial prominence	embryo	unknown	unknown	unknown	ENCSR758UAI	https://www.encodeproject.org/files/ENCFF264PLV/@@download/ENCFF264PLV.bam	mm10	ENCFF685SXR	https://www.encodeproject.org/files/ENCFF685SXR/@@download/ENCFF685SXR.bam
873	embryonic facial prominence_H3K4me2-mouse_ENCSR758UAI	H3K4me2-mouse	embryonic facial prominence	embryo	unknown	unknown	unknown	ENCSR758UAI	https://www.encodeproject.org/files/ENCFF278XDI/@@download/ENCFF278XDI.bam	mm10	ENCFF464WOT	https://www.encodeproject.org/files/ENCFF464WOT/@@download/ENCFF464WOT.bam
874	embryonic facial prominence_H3K4me2-mouse_ENCSR886DWH	H3K4me2-mouse	embryonic facial prominence	embryo	unknown	unknown	unknown	ENCSR886DWH	https://www.encodeproject.org/files/ENCFF704MQH/@@download/ENCFF704MQH.bam	mm10	ENCFF344INR	https://www.encodeproject.org/files/ENCFF344INR/@@download/ENCFF344INR.bam
875	embryonic facial prominence_H3K4me2-mouse_ENCSR886DWH	H3K4me2-mouse	embryonic facial prominence	embryo	unknown	unknown	unknown	ENCSR886DWH	https://www.encodeproject.org/files/ENCFF478QEW/@@download/ENCFF478QEW.bam	mm10	ENCFF018WUG	https://www.encodeproject.org/files/ENCFF018WUG/@@download/ENCFF018WUG.bam
876	forebrain_H3K4me2-mouse_ENCSR044SUW	H3K4me2-mouse	forebrain	brain	unknown	ectoderm	central_nervous	ENCSR044SUW	https://www.encodeproject.org/files/ENCFF156ETG/@@download/ENCFF156ETG.bam	mm10	ENCFF650CXZ	https://www.encodeproject.org/files/ENCFF650CXZ/@@download/ENCFF650CXZ.bam
877	forebrain_H3K4me2-mouse_ENCSR044SUW	H3K4me2-mouse	forebrain	brain	unknown	ectoderm	central_nervous	ENCSR044SUW	https://www.encodeproject.org/files/ENCFF802JEI/@@download/ENCFF802JEI.bam	mm10	ENCFF376HWE	https://www.encodeproject.org/files/ENCFF376HWE/@@download/ENCFF376HWE.bam
878	forebrain_H3K4me2-mouse_ENCSR067ZDE	H3K4me2-mouse	forebrain	brain	unknown	ectoderm	central_nervous	ENCSR067ZDE	https://www.encodeproject.org/files/ENCFF348UHL/@@download/ENCFF348UHL.bam	mm10	ENCFF119WNW	https://www.encodeproject.org/files/ENCFF119WNW/@@download/ENCFF119WNW.bam
879	forebrain_H3K4me2-mouse_ENCSR067ZDE	H3K4me2-mouse	forebrain	brain	unknown	ectoderm	central_nervous	ENCSR067ZDE	https://www.encodeproject.org/files/ENCFF588NIN/@@download/ENCFF588NIN.bam	mm10	ENCFF948REO	https://www.encodeproject.org/files/ENCFF948REO/@@download/ENCFF948REO.bam
880	forebrain_H3K4me2-mouse_ENCSR264TXI	H3K4me2-mouse	forebrain	brain	unknown	ectoderm	central_nervous	ENCSR264TXI	https://www.encodeproject.org/files/ENCFF750BDD/@@download/ENCFF750BDD.bam	mm10	ENCFF052GTB	https://www.encodeproject.org/files/ENCFF052GTB/@@download/ENCFF052GTB.bam
881	forebrain_H3K4me2-mouse_ENCSR264TXI	H3K4me2-mouse	forebrain	brain	unknown	ectoderm	central_nervous	ENCSR264TXI	https://www.encodeproject.org/files/ENCFF391IAQ/@@download/ENCFF391IAQ.bam	mm10	ENCFF027NEW	https://www.encodeproject.org/files/ENCFF027NEW/@@download/ENCFF027NEW.bam
882	forebrain_H3K4me2-mouse_ENCSR402ZLE	H3K4me2-mouse	forebrain	brain	unknown	ectoderm	central_nervous	ENCSR402ZLE	https://www.encodeproject.org/files/ENCFF384OQN/@@download/ENCFF384OQN.bam	mm10	ENCFF408RPR	https://www.encodeproject.org/files/ENCFF408RPR/@@download/ENCFF408RPR.bam
883	forebrain_H3K4me2-mouse_ENCSR402ZLE	H3K4me2-mouse	forebrain	brain	unknown	ectoderm	central_nervous	ENCSR402ZLE	https://www.encodeproject.org/files/ENCFF409WFE/@@download/ENCFF409WFE.bam	mm10	ENCFF339SSC	https://www.encodeproject.org/files/ENCFF339SSC/@@download/ENCFF339SSC.bam
884	forebrain_H3K4me2-mouse_ENCSR462KTT	H3K4me2-mouse	forebrain	brain	unknown	ectoderm	central_nervous	ENCSR462KTT	https://www.encodeproject.org/files/ENCFF474QQY/@@download/ENCFF474QQY.bam	mm10	ENCFF907EPW	https://www.encodeproject.org/files/ENCFF907EPW/@@download/ENCFF907EPW.bam
885	forebrain_H3K4me2-mouse_ENCSR462KTT	H3K4me2-mouse	forebrain	brain	unknown	ectoderm	central_nervous	ENCSR462KTT	https://www.encodeproject.org/files/ENCFF965BXQ/@@download/ENCFF965BXQ.bam	mm10	ENCFF592RAD	https://www.encodeproject.org/files/ENCFF592RAD/@@download/ENCFF592RAD.bam
886	forebrain_H3K4me2-mouse_ENCSR782SUW	H3K4me2-mouse	forebrain	brain	unknown	ectoderm	central_nervous	ENCSR782SUW	https://www.encodeproject.org/files/ENCFF789PDO/@@download/ENCFF789PDO.bam	mm10	ENCFF721UFL	https://www.encodeproject.org/files/ENCFF721UFL/@@download/ENCFF721UFL.bam
887	forebrain_H3K4me2-mouse_ENCSR782SUW	H3K4me2-mouse	forebrain	brain	unknown	ectoderm	central_nervous	ENCSR782SUW	https://www.encodeproject.org/files/ENCFF754VVT/@@download/ENCFF754VVT.bam	mm10	ENCFF663JMX	https://www.encodeproject.org/files/ENCFF663JMX/@@download/ENCFF663JMX.bam
888	forebrain_H3K4me2-mouse_ENCSR906UJW	H3K4me2-mouse	forebrain	brain	unknown	ectoderm	central_nervous	ENCSR906UJW	https://www.encodeproject.org/files/ENCFF666DCQ/@@download/ENCFF666DCQ.bam	mm10	ENCFF098QXI	https://www.encodeproject.org/files/ENCFF098QXI/@@download/ENCFF098QXI.bam
889	forebrain_H3K4me2-mouse_ENCSR906UJW	H3K4me2-mouse	forebrain	brain	unknown	ectoderm	central_nervous	ENCSR906UJW	https://www.encodeproject.org/files/ENCFF666DCQ/@@download/ENCFF666DCQ.bam	mm10	ENCFF760BFB	https://www.encodeproject.org/files/ENCFF760BFB/@@download/ENCFF760BFB.bam
890	forebrain_H3K4me2-mouse_ENCSR906UJW	H3K4me2-mouse	forebrain	brain	unknown	ectoderm	central_nervous	ENCSR906UJW	https://www.encodeproject.org/files/ENCFF810KRV/@@download/ENCFF810KRV.bam	mm10	ENCFF690QPU	https://www.encodeproject.org/files/ENCFF690QPU/@@download/ENCFF690QPU.bam
891	forebrain_H3K4me2-mouse_ENCSR906UJW	H3K4me2-mouse	forebrain	brain	unknown	ectoderm	central_nervous	ENCSR906UJW	https://www.encodeproject.org/files/ENCFF810KRV/@@download/ENCFF810KRV.bam	mm10	ENCFF695SNV	https://www.encodeproject.org/files/ENCFF695SNV/@@download/ENCFF695SNV.bam
892	heart_H3K4me2-mouse_ENCSR373OCX	H3K4me2-mouse	heart	heart	unknown	mesoderm	circulatory	ENCSR373OCX	https://www.encodeproject.org/files/ENCFF943GFP/@@download/ENCFF943GFP.bam	mm10	ENCFF157PXG	https://www.encodeproject.org/files/ENCFF157PXG/@@download/ENCFF157PXG.bam
893	heart_H3K4me2-mouse_ENCSR373OCX	H3K4me2-mouse	heart	heart	unknown	mesoderm	circulatory	ENCSR373OCX	https://www.encodeproject.org/files/ENCFF943GFP/@@download/ENCFF943GFP.bam	mm10	ENCFF738QER	https://www.encodeproject.org/files/ENCFF738QER/@@download/ENCFF738QER.bam
894	heart_H3K4me2-mouse_ENCSR373OCX	H3K4me2-mouse	heart	heart	unknown	mesoderm	circulatory	ENCSR373OCX	https://www.encodeproject.org/files/ENCFF780YUU/@@download/ENCFF780YUU.bam	mm10	ENCFF874JUB	https://www.encodeproject.org/files/ENCFF874JUB/@@download/ENCFF874JUB.bam
895	heart_H3K4me2-mouse_ENCSR373OCX	H3K4me2-mouse	heart	heart	unknown	mesoderm	circulatory	ENCSR373OCX	https://www.encodeproject.org/files/ENCFF780YUU/@@download/ENCFF780YUU.bam	mm10	ENCFF075TNG	https://www.encodeproject.org/files/ENCFF075TNG/@@download/ENCFF075TNG.bam
896	heart_H3K4me2-mouse_ENCSR377RKW	H3K4me2-mouse	heart	heart	unknown	mesoderm	circulatory	ENCSR377RKW	https://www.encodeproject.org/files/ENCFF572PSA/@@download/ENCFF572PSA.bam	mm10	ENCFF382KGG	https://www.encodeproject.org/files/ENCFF382KGG/@@download/ENCFF382KGG.bam
897	heart_H3K4me2-mouse_ENCSR377RKW	H3K4me2-mouse	heart	heart	unknown	mesoderm	circulatory	ENCSR377RKW	https://www.encodeproject.org/files/ENCFF320QDA/@@download/ENCFF320QDA.bam	mm10	ENCFF074XLH	https://www.encodeproject.org/files/ENCFF074XLH/@@download/ENCFF074XLH.bam
898	heart_H3K4me2-mouse_ENCSR406KDB	H3K4me2-mouse	heart	heart	unknown	mesoderm	circulatory	ENCSR406KDB	https://www.encodeproject.org/files/ENCFF324NVE/@@download/ENCFF324NVE.bam	mm10	ENCFF501NEH	https://www.encodeproject.org/files/ENCFF501NEH/@@download/ENCFF501NEH.bam
899	heart_H3K4me2-mouse_ENCSR406KDB	H3K4me2-mouse	heart	heart	unknown	mesoderm	circulatory	ENCSR406KDB	https://www.encodeproject.org/files/ENCFF032EAY/@@download/ENCFF032EAY.bam	mm10	ENCFF291XJQ	https://www.encodeproject.org/files/ENCFF291XJQ/@@download/ENCFF291XJQ.bam
900	heart_H3K4me2-mouse_ENCSR534HMF	H3K4me2-mouse	heart	heart	unknown	mesoderm	circulatory	ENCSR534HMF	https://www.encodeproject.org/files/ENCFF670CFL/@@download/ENCFF670CFL.bam	mm10	ENCFF434ZDX	https://www.encodeproject.org/files/ENCFF434ZDX/@@download/ENCFF434ZDX.bam
901	heart_H3K4me2-mouse_ENCSR534HMF	H3K4me2-mouse	heart	heart	unknown	mesoderm	circulatory	ENCSR534HMF	https://www.encodeproject.org/files/ENCFF300GPJ/@@download/ENCFF300GPJ.bam	mm10	ENCFF604IIE	https://www.encodeproject.org/files/ENCFF604IIE/@@download/ENCFF604IIE.bam
902	heart_H3K4me2-mouse_ENCSR650UAC	H3K4me2-mouse	heart	heart	unknown	mesoderm	circulatory	ENCSR650UAC	https://www.encodeproject.org/files/ENCFF027QYE/@@download/ENCFF027QYE.bam	mm10	ENCFF910BUW	https://www.encodeproject.org/files/ENCFF910BUW/@@download/ENCFF910BUW.bam
903	heart_H3K4me2-mouse_ENCSR650UAC	H3K4me2-mouse	heart	heart	unknown	mesoderm	circulatory	ENCSR650UAC	https://www.encodeproject.org/files/ENCFF482YBG/@@download/ENCFF482YBG.bam	mm10	ENCFF738FDE	https://www.encodeproject.org/files/ENCFF738FDE/@@download/ENCFF738FDE.bam
904	heart_H3K4me2-mouse_ENCSR747VPY	H3K4me2-mouse	heart	heart	unknown	mesoderm	circulatory	ENCSR747VPY	https://www.encodeproject.org/files/ENCFF244YFV/@@download/ENCFF244YFV.bam	mm10	ENCFF815YVI	https://www.encodeproject.org/files/ENCFF815YVI/@@download/ENCFF815YVI.bam
905	heart_H3K4me2-mouse_ENCSR747VPY	H3K4me2-mouse	heart	heart	unknown	mesoderm	circulatory	ENCSR747VPY	https://www.encodeproject.org/files/ENCFF752OSS/@@download/ENCFF752OSS.bam	mm10	ENCFF061NPF	https://www.encodeproject.org/files/ENCFF061NPF/@@download/ENCFF061NPF.bam
906	heart_H3K4me2-mouse_ENCSR748BQH	H3K4me2-mouse	heart	heart	unknown	mesoderm	circulatory	ENCSR748BQH	https://www.encodeproject.org/files/ENCFF826KXE/@@download/ENCFF826KXE.bam	mm10	ENCFF833HIE	https://www.encodeproject.org/files/ENCFF833HIE/@@download/ENCFF833HIE.bam
907	heart_H3K4me2-mouse_ENCSR748BQH	H3K4me2-mouse	heart	heart	unknown	mesoderm	circulatory	ENCSR748BQH	https://www.encodeproject.org/files/ENCFF977JXJ/@@download/ENCFF977JXJ.bam	mm10	ENCFF528XQI	https://www.encodeproject.org/files/ENCFF528XQI/@@download/ENCFF528XQI.bam
908	hindbrain_H3K4me2-mouse_ENCSR161DAW	H3K4me2-mouse	hindbrain	brain	unknown	ectoderm	central_nervous	ENCSR161DAW	https://www.encodeproject.org/files/ENCFF731MER/@@download/ENCFF731MER.bam	mm10	ENCFF002JSJ	https://www.encodeproject.org/files/ENCFF002JSJ/@@download/ENCFF002JSJ.bam
909	hindbrain_H3K4me2-mouse_ENCSR161DAW	H3K4me2-mouse	hindbrain	brain	unknown	ectoderm	central_nervous	ENCSR161DAW	https://www.encodeproject.org/files/ENCFF358UTJ/@@download/ENCFF358UTJ.bam	mm10	ENCFF730MVX	https://www.encodeproject.org/files/ENCFF730MVX/@@download/ENCFF730MVX.bam
910	hindbrain_H3K4me2-mouse_ENCSR234YTN	H3K4me2-mouse	hindbrain	brain	unknown	ectoderm	central_nervous	ENCSR234YTN	https://www.encodeproject.org/files/ENCFF647TME/@@download/ENCFF647TME.bam	mm10	ENCFF806TLN	https://www.encodeproject.org/files/ENCFF806TLN/@@download/ENCFF806TLN.bam
911	hindbrain_H3K4me2-mouse_ENCSR234YTN	H3K4me2-mouse	hindbrain	brain	unknown	ectoderm	central_nervous	ENCSR234YTN	https://www.encodeproject.org/files/ENCFF647TME/@@download/ENCFF647TME.bam	mm10	ENCFF350RHC	https://www.encodeproject.org/files/ENCFF350RHC/@@download/ENCFF350RHC.bam
912	hindbrain_H3K4me2-mouse_ENCSR234YTN	H3K4me2-mouse	hindbrain	brain	unknown	ectoderm	central_nervous	ENCSR234YTN	https://www.encodeproject.org/files/ENCFF002XXX/@@download/ENCFF002XXX.bam	mm10	ENCFF745AQG	https://www.encodeproject.org/files/ENCFF745AQG/@@download/ENCFF745AQG.bam
913	hindbrain_H3K4me2-mouse_ENCSR234YTN	H3K4me2-mouse	hindbrain	brain	unknown	ectoderm	central_nervous	ENCSR234YTN	https://www.encodeproject.org/files/ENCFF002XXX/@@download/ENCFF002XXX.bam	mm10	ENCFF295VJN	https://www.encodeproject.org/files/ENCFF295VJN/@@download/ENCFF295VJN.bam
914	hindbrain_H3K4me2-mouse_ENCSR323NOC	H3K4me2-mouse	hindbrain	brain	unknown	ectoderm	central_nervous	ENCSR323NOC	https://www.encodeproject.org/files/ENCFF468VYZ/@@download/ENCFF468VYZ.bam	mm10	ENCFF840HYE	https://www.encodeproject.org/files/ENCFF840HYE/@@download/ENCFF840HYE.bam
[truncated: 696 more rows]

## Sheet: trainData_ATACDNase
Table showing the metadata, download links for the data files used for binarizing signals for ATAC-seq and DNase-seq datasets among the 901 datasets used for model traiing (Methods). For these datasets, we use an uniform background distribution as controls for the signals.
[truncated: 395 more rows]

[truncated: 1 more sheets: CTCF_overlapData]
