# Supplementary material for: Universal chromatin state annotation of the mouse genome
Source: Genome Biol. 2023 Jun 27;24:153. doi: 10.1186/s13059-023-02994-x (PMC10294404; doi:10.1186/s13059-023-02994-x)
Supplement: Supplementary file 3 — Additional file 3. Summary characterizations of mouse full-stack states. [file 13059_2023_2994_MOESM3_ESM.xlsx]

## Sheet: description
Table showing mouse full-stack states chracterizations, with detailed comments about the states' biological implications through various enrichment analysis.
raw_state number	State	Description	group	color	state_order_by_group	Most Enriched Human State	Enr. With human state
75	mGapArtf1	Strongest enrichment for assembly gaps. Strong quiescent, very weak H3K9me3, Strongest chrY-enrichment and weaker chrX-enrichment. Ct-spec: quiescent in all cells	artifacts	#fff5ee	0	Quies5	1.22737
77	mGapArtf2	H3K9me3 and Dnase in most cell and tissue types, higher H3K9me3 compared to DNase. Repeat enrichments. Possible but not certain artifacts. Ct-spec: HET in all cells	artifacts	#fff5ee	1	GapArtf2	4.42146
78	mGapArtf3	DNase and H3K9me3 in most cell types plus some additional marks. Strongest Satellite and rRNA enrichments; Putative artifacts. Ct-spec: HET in almost all cells	artifacts	#fff5ee	2	GapArtf2	125.974
15	mQuies1	Generally quiescent, but some weak DNase and H3K4me1. Ct-spec: quiescent in almost all cells, weak/poised enhancers in limb, heart, and lung	quiescent	#ffffff	3	EnhWk1	3.49529
63	mQuies2	Generally quiescent; Very weak H3K27me3 and DNase in some datasets. Ct-spec: no signal states (11_TrP and 15_Ns) in all cells	quiescent	#ffffff	4	ReprPC4	2.40099
68	mQuies3	Generally quiescent; Very weak H3K9me3 and DNase. Ct-spec: no signals in all cells	quiescent	#ffffff	5	Quies1	3.20662
65	mHET1	H3K9me3 in lymph_node and bone_element/marrow; weaker in liver, heart and embryo. Mild DNase in various tissue types. Overall low signals. Ct-spec: quiescent in most cells, HET in liver and most of heart and few of intestine and kidney	HET	#b19cd9	6	HET2	5.62175
66	mHET2	Weak H3K9me3 in lymph node and bone_element/marrow. Ct-spec: Quiescent in most cells, HET in liver.	HET	#b19cd9	7	HET2	6.07533
67	mHET3	Weak H3K9me3 in lymph_node, bone_element/marrow, liver, heart. Ct-spec: no signal state in most, but HET in Liver and some heart cells	HET	#b19cd9	8	HET1	3.31757
69	mHET4	Weak H3K9me3 in lymph node, bone_element/marrow, liver, heart. Ct-spec: HET in some of liver, heart, intestine	HET	#b19cd9	9	HET1	3.40997
70	mHET5	Weak to moderate signals of H3K9me3 in most tissue types, higher in lymph_node and bone_element. Third most enriched for LTRs. HET in all cell types.	HET	#b19cd9	10	HET1	1.59903
71	mHET6	Moderate to Strong H3K9me3 in most tissue types. Second most enriched for LTRs and pseudogenes. Ct-spec: HET in all cells	HET	#b19cd9	11	HET6	2.60206
72	mHET7	Strong H3K9me3 in most tissue types. Top enriched state with LTRs and pseudogenes. Constitutive HET.	HET	#b19cd9	12	HET5	13.9987
73	mHET8	Moderate H3K9me3 in most tissue types, higher in brain and heart. Third state enriche with pseudogenes. Ct-spec: HET in all cells	HET	#b19cd9	13	HET6	1.70282
74	mHET9	Weak H3K9me3; Strongest enriched for LINE; Enrichment for chrX. Ct-spec: HET in most cells	HET	#b19cd9	14	Quies5	1.99228
76	mHET10	Weak H3K9me3 in embryo, lymph_node, bone_element, but quiesicent in most tissues. Ct-spec: quiescent in most cells, but HET in heart, liver, intestine, kidney, lung	HET	#b19cd9	15	Quies4	1.14373
79	mZNF1	H3K36me3 and H3K9me3 in most cell types. Mild signals. Second state enriched with Zfp genes	ZNF	#7fffd4	16	znf1	9.39896
80	mZNF2	H3K36me3 and H3K9me3 in most cell types. Strong signals. First state enriched with Zfp genes	ZNF	#7fffd4	17	znf2	108.644
61	mReprPC1	H3K27me3 in most cells with limited DNase (stomach, gonad). Ct-spec: polycomb repressed in most available cells.	ReprPC	#C0C0C0	18	ReprPC5	11.917
62	mReprPC2	Weak H3K27me3, somewhat higher in lymph_node and bone_element/marrow. Ct-spec: no-signal state in most cell types.	ReprPC	#C0C0C0	19	ReprPC6	4.1397
64	mReprPC3	Weak signals of DNase in Brain, gonad, epithelium, limb, musculature, heart, stomach, intestine. Lower signals H3K27me3 lymph_node, musculature, heart and some others. H3K9me3 in lymph_node, bone element, weaker in embyro. Ct-spec: polycomb repressed in heart, mostly no signal states in other cell types.	ReprPC	#C0C0C0	20	HET2	10.0172
82	mReprPC4	Signature of H3K27me3 and H3K36me3 in most tissue types, which is unique. Lower H3K27me3 in some male samples. Strongest chrX preference. Ct-spec: polycomb repressed in most cells, transcription in some of heart liver.	ReprPC	#C0C0C0	21	Tx5	16.3221
83	mReprPC5	Weak to moderate H3K27me3 in brain, epithelium, limb, embryos. Lower H3K27me3 in some male samples. Strong chrX preference. Ct-spec: polycomb repressed in all cells.	ReprPC	#C0C0C0	22	ReprPC8	22.393
84	mReprPC6	Moderate to strong H3K27me3 in most cell types, lower in some cell types including musculature, lymph node and spleen. Strong chrX preference. Ct-spec: polycomb repressed in all cells.	ReprPC	#C0C0C0	23	ReprPC8	34.1517
58	mReprPC_openC1	Mix of H3K27me3 and enhancer marks (DNase, H3K4me1, H3K27ac) in most cell types. More active enhancers found in brain and epithelium, while greater H3K27me3 in heart, liver, lung, limb, lymph_node, bone element/marrow. Ct-spec: 13_HcP in all non-brain tissues, active enhancers (TSS distal) in brain and neural tubes.	ReprPC and openC	#d1cf90	24	BivProm3	42.9952
59	mReprPC_openC2	H3K27me3 in most tissue types and DNase in subsets (Brain, stomach, intestine, epithelium, limb, musculature, gonad, embryo); Ct-spec: polycomb repressed in all cells.	ReprPC and openC	#d1cf90	25	ReprPC5	19.8942
60	mReprPC_openC3	Moderate to Strong H3K27me3 in most cell types. Moderate DNase in many tissues. Some promoter overlap; Ct-spec: polycomb repressed in all available cells (ct-spec model was not trained with DNase).	ReprPC and openC	#d1cf90	26	BivProm3	25.9866
85	mReprPC_openC4	Strong H3K27me3 in most cell types. Mild to moderate signals of DNase in most cells (higher in epithelium and limb). Some promoter overlap. Ct-spec: polycomb repressed in all cells (ct-spec model was not trained with DNase).	ReprPC and openC	#d1cf90	27	ReprPC1	171.744
3	mOpenC1	DNase is the strongest mark in state and found varying levels for different cell and tissue types (higher in heart, stomach, kidney, epithelium, limb, musculature, immune_organ, adrenal_gland, gonad). Some weak H3K27me3 and H3K4me1. Ct-spec: low signal state (11_TrP) in most samples, while polycomb repressed and weak/poised enhancers in a few (DNase was not included in model).	OpenC	#fff44f	28	ReprPC7	19.2036
4	mOpenC2	Weak DNase in various cell types (but slightly higher in stomach, musculature, gonad).Weaker H3K4me1 and H3K27me3 in a subset. Ct-spec: low signal state (11_TrP) in all samples (DNase was not included in model).	OpenC	#fff44f	29	ReprPC7	8.50021
13	mOpenC3	Moderate DNase in multiple tissue types including heart, kidney, lung, musculature, stomach, adrenal gland, and gonad and weak DNase in additional ones. Also weak ATAC and H3K4me1. Ct-spec: mix of low signal state (11_TrP) particularly in Brain and neural tube and weak/poised enhancers in others (DNase was not included in model).	OpenC	#fff44f	30	Acet7	10.8569
14	mOpenC4	Weak DNase that is relatively strongest in lung and connect_tissue/fibroblasts. Some weak H3K4me1 and H3K27ac in a limited subset of tissue relatively strongest in lung and connect_tissue/fibroblasts. Ct-spec: mix of low signal state (11_TrP) particularly in Brain, neural tube, and liver and weak/poised enhancers in others.	OpenC	#fff44f	31	EnhA4	8.1486
54	mOpenC5	Strong DNase in many cell and tissue types and moderate ATAC and H3K4me1. Ct-spec: Poised enhancers in all tissue types (DNase/ATAC was not included in model).	OpenC	#fff44f	32	PromF1	23.5029
55	mOpenC6	Candidate insulator; strong Dnase/ATAC-seq in all experiments, weak to moderate H3K4me1; CTCF enrichments. Ct-spec: poised enhancers in all cells (the ct-spec model does not contain Dnase)	OpenC	#fff44f	33	DNase1	146.359
56	mOpenC7	Candidate insulator; strong DNase, relatively Lower ATAC, weak for any other histone marks; CTCF enrichments. Ct-spec: 11_TrP (close to no-signal state) in most cells (the ct-spec model does not contain Dnase)	OpenC	#fff44f	34	DNase1	93.007
57	mOpenC8	Higher ATAC in Brain and Epithelium/Neural tube. Lower DNase and ATAC in most other cell types. Overall brain-neural tube-specific ATAC state, milder DNase. Some promoter overlap. Ct-spec: poised enhancers in most cells, but the ct-spec model does not have DNase and ATAC as input.	OpenC	#fff44f	35	DNase1	9.9672
92	mOpenC9	Weak DNase in Brain tissues, weak H3K9me3 and H3K27me3 in lymph_node. Ct-spec: weak enhancers in forebrain, mostly no-signal or transcriptional permissive in other tissue (the ct-spec model does not contain Dnase)	OpenC	#fff44f	36	EnhWk4	3.62236
6	mEnhA1	Weak to moderate enhancers. DNase and H3K4me1 in multiple tissue types including brain, heart, lung, limb, and epithelium/neural tube. Weak H3K27ac in some of these. Ct-spec: mostly mix of weak/active/poised enhancers; more active states found in heart	enhancers	#FFA500	37	EnhA2	15.8351
7	mEnhA2	Active enhancers in most cell and tissue types (e.g. brain, heart, digestive, limb, epithelium) weaker in some cell types (e.g. liver, spleen, immune). Strong DNase, ATAC, H3K4me1, H3K27ac, H3K9ac. ct-spec annotations: active and posied enhancers depending on tissue/stage	enhancers	#FFA500	38	EnhA1	24.0605
8	mEnhA3	Strong active enhancers in almost all cell types, often strongest signals for DNase/ATAC and H3K4me1, H3K27ac. Ct-spec: almost constitutively in strong enhancer states	enhancers	#FFA500	39	EnhA1	91.6072
9	mEnhA4	Active enhancers signals (DNase, H3K4me1, H3K27ac, ATAC) in multiple tissue types including kidney, lung, heart, stomach, limb. Ct-spec: active enhancers in heart, facial prominence, limb, intestine, stomach, kidney, lung; poised/weak enhancers in others.	enhancers	#FFA500	40	EnhA1	40.4211
10	mEnhA5	Weak to moderate enhancer signal (H3K4me1, H3K27ac, DNase, ATAC) in multiple tissues including heart, stomach, kidney, intestine, lung, and liver. Ct-spec: Mostly weak/poised enhancers in facial prominence, heart, liver, limb, intestine, stomach, kidney, lung. Poised enhancers in neural tube. Mostly low signal (11_TrP) in brain.	enhancers	#FFA500	41	EnhA14	22.2778
16	mEnhA6	Weak to moderate enhancer signal (H3K4me1, DNase, and H3K27ac). Active enhancer signal (H3K27ac) is limited. Relatively strongest enhancer signals in heart, lung, and limb. Ct-spec: weak enhancers state in facial prominence, heart, limb, intestine, stomach, kidney; strong in some lung samples; poised enhancers in brain, neural tube, and liver	enhancers	#FFA500	42	TxEnh1	14.6624
34	mEnhA7	Strong H3K4me1 and DNase in brain, epithelium/neural tube, limb, and embryo. Lower H3K4me1 and Dnase in others. Ct-spec: poised enhancers in almost all cells, active enhancer in one stage for hindbrain and neural tube.	enhancers	#FFA500	43	EnhA19	12.3727
35	mEnhA8	H3K4me1 and DNase in brain and epithelium/neural tube, also low H3K4me1 and Dnase in various other tissues. Ct-spec: Poised and weak enhancers in brain and neural tubes, Poised enhancers in facial prominence, heart, limb, stomach, kidney, lung	enhancers	#FFA500	44	EnhA17	7.50197
36	mEnhA9	Enhancers in brain and epithelium/neural tube; H3K4me1, H3K27ac, Dnase, ATAC in those tissue. DNase in additional such as eye, limb, embryo. Ct-spec models enhancer states in brain and neural tube	enhancers	#FFA500	45	EnhA6	12.3782
37	mEnhA10	Strong enhancers in brain and epithelium/neural tube with H3K4me1, H3K27ac, H3K9ac, DNase, ATAC in those tissues. Weak enhancer signals in embryo and limb (DNase and H3K4me1). DNase in retina and other tissue types. Ct-spec supports that this is an active enhancer in brain and neural tube, polycomb repressed in liver, poised enhancers in others	enhancers	#FFA500	46	EnhA17	19.3642
38	mEnhA11	Enhancer and open chromatin marks (H3K4me1/H3K4me2/DNase/ATAC) in many cell and tissue types but highest and with H3K27ac and H3K9ac in Brain and epithelium/neural tube. Moderal tol low H3K4me3 signal and overlap with promoter regions. Low expression in most cell types except brain. Ct-spec: Largely strong enhancer proximal (6_EnSp) in brain and neural tube, trascription or poised proxial enhance…	enhancers	#FFA500	47	BivProm4	31.834
49	mEnhA12	Active enhancer signals (ATAC, DNase, H3K4me1, H3K27ac) in many tissue types. Weaker or less active enhancer signals in some tissue types including brain, epithelium/neural tube, connective tissue, and embryo. Ct-spec model shows strong enhancer most common in intestine, stomach, kidney, lung and heart while poised enhancer most common in brain, neural tubes, limb, facial prominence. Overall: Wea…	enhancers	#FFA500	48	EnhA9	53.1114
50	mEnhA13	Moderate to strong enhancer signals (DNase, ATAC, H3K4me1, H3K27ac) in subset of tissues including blood, immune_organ, lymph_node, spleen, bone element/marrow, and liver. Ct-spec: weak/poised enhancers in most non-brain cell types.	enhancers	#FFA500	49	EnhA8	36.1979
53	mEnhA14	Weak to moderate enhancer signals strongest in blood, immune_organ, lymph_node, spleen, bone_element/marrow. Ct-spec model does not have data for cells where this state shows emission signals,mostly in no-signal state in available cells.	enhancers	#FFA500	50	EnhA8	24.4587
93	mEnhA15	Primarily active enhancers in heart. Strongest for Heart Dnase, H3K27ac, H3K4me1. Ct-spec model supports that this is a heart enhancer state	enhancers	#FFA500	51	EnhWk2	13.977
95	mEnhA16	Active enhancer mark (H3K27ac) strongest in limb, embryo. Moderate DNase in a subset of other cell types (limb, epithelium, musculature, ESC, gonad, adrenal_gland, stomach, intestine, kidney, heart, brain). Moderate H3K4me1 at varying degree in similar cell types as observed in DNase. Ct-spec: active enhancer in majority of limb and embryonical facial prominence samples	enhancers	#FFA500	52	Acet7	9.72991
98	mEnhA17	Active enhancer marks in liver, spleen, bone_element/marrow, H3K4me1-2-3, DNase, H3K27ac. Ct-spec supports that this is an active enhancer state in liver (spleen and bone_element/marrow does not have ct-annotations)	enhancers	#FFA500	53	EnhA9	15.6064
99	mEnhA18	Enhancer mark signal in liver, bone_element/marrow and spleen (H3K4me1, DNase, H3K27ac). Ct-spec supports this is a liver enhancer state (bone_element/marrow and spleen do not have oer-ct annotation)	enhancers	#FFA500	54	TxEnh2	5.9893
1	mEnhWk1	Weak enhancer in embryo (DNase, HK4me1 signal). Ct-spec: low signals in all available cells (11_TrP: close to quiescent) but does not include ESC	WkEnh	#ffff00	55	EnhA18	2.17289
2	mEnhWk2	Weak enhancers. Weak to moderate DNase in many cell types, higher in ESC, limb, epithelium/neural tube stomatch testis. Weak H3K4me1 relatively stronger in ESC, placenta, and gonad. Ct-spec: low signal state (11_TrP) in most samples, few weak enhanncer states in few cell types, while weak/poised enhancer in a few but does not include ESC	WkEnh	#ffff00	56	Acet8	4.53033
5	mEnhWk3	Weak enhancers, relatively strongest DNase and H3K4me1 in brain, but some signal found in others. Ct-spec weak enhancers in many brain or neural tube samples, but not others	WkEnh	#ffff00	57	HET2	8.63583
11	mEnhWk4	Weak to moderate enhancers. Relatively stronger enhancer marks (Dnase, H3K4me1, H3K27ac) in intestine, kidney, liver, stomach, and lung while weaker signals in some others. Ct-spec: weak enhancers in most liver, intestine, stomach, lung and kidney samples	WkEnh	#ffff00	58	EnhA14	21.9192
12	mEnhWk5	Weak enhancers (weak Dnase and H3K4me1) in intestine, kidney, liver. Ct-spec: weak enhancers in some or all intestine, stomach, kidney and liver samples cells, no/low signal states in others.	WkEnh	#ffff00	59	EnhA15	8.38918
51	mEnhWk6	Moderate enhancer signals (ATAC, DNase, H3K4me1) in spleen, lymph_node, bone element/marrow, and blood, immune_organ, weaker in others. Ct-spec: weak/poised enhancers in some heart, liver and lung, mostly low-signal state (11_TrP) in others.	WkEnh	#ffff00	60	EnhA8	15.9474
52	mEnhWk7	Weak enhancer signals (DNase and H3K4me1) in blood, immune_organs, and bone_element/marrow. Ct-spec shows no/low signal state in available cell types.	WkEnh	#ffff00	61	EnhWk6	9.73627
90	mEnhWk8	H3K4me1 and Weak enhancers in brain. Ct-spec: weak/poised enhancers in brain and neural tube	WkEnh	#ffff00	62	EnhWk4	4.17072
91	mEnhWk9	Weak enhancer primarily in brain and epithelium/neural tube (Dnase/ATAC and H3K4me1 signals). Ct-spec: weak enhancer state primarily in brain and neural tube.	WkEnh	#ffff00	63	EnhWk4	6.91067
94	mEnhWk10	Primarily weak heart enhancers; Moderate Dnase, H3K27ac, H3K4me1. Ct-spec heart enhancer state weak, and poised enahncer in lung	WkEnh	#ffff00	64	EnhWk3	5.93636
96	mEnhWk11	Weak enhancer in limb and embryo based on primarily H3K4me1 and Dnase. Ct-spec enhancers in limb and facial prominence, largely poised enhancers / transcriptional poised/ no-signal in the rest	WkEnh	#ffff00	65	EnhWk3	4.01046
97	mEnhWk12	Weak enhancers in liver and bone_element/marrow cell types. Moderate H3K4me1 in liver and blood cell type. Moderate DNase in additional cell types.Ct-spec: poised enhancer in liver and heart, states not defined in bone_element/marrow	WkEnh	#ffff00	66	EnhA7	5.53899
100	mEnhWk13	Weak enhancers in liver, spleen, and bone_element/marrow, mild to moderate signals DNase, H3K4me1. Mild signal of H3K36me3 in spleen. Ct-spec: poised enhancers in liver, states not defined in spleen and bone_element/marrow	WkEnh	#ffff00	67	EnhA16	2.9902
17	mTxEnh1	Transcription with strong enhancer marks (ATAC, DNase, H3K4me1) in most cell types (esp. heart) and moderate levels of H3K27ac. H3K79me2 high in limited cell types available. Low presence at 3' end of genes for transcribed state. Ct-spec: strong enhancer in multiple heart, lung, kidney and liver samples; poised enh in most others (H3K79me2 was not in ct-spec models)	TxEnh	#ADFF2F	68	TxEnh7	45.641
18	mTxEnh2	Transcription with strong H3K4me1 in heart, liver, lymph_node, bone_element/marrow and some H3K4me1 present in most cell types. High H3K79me2 in available cell types. Low presence at 3' end of genes for transcribed state. Ct-spec: poised enhancers in almost all samples (H3K79me2 was not in ct-spec models)	TxEnh	#ADFF2F	69	TxEnh2	46.2501
19	mTxEnh3	Weak transcription with weak H3K4me1, relatively higher in heart, liver, lymph node, spleen, bone_element/marrow compared to other cell types. Strong H3K79me2/3 in musculature, heart, liver, lymph_node, spleen. Low presence at 3' end of genes for transcribed state. Ct-spec: no-signal/weak transcription (11_TrP) or poisted enhancers (8_EnPd) (H3K79me2 was not in ct-spec models)	TxEnh	#ADFF2F	70	Tx1	30.6067
27	mTxEnh4	Strong transcribed with some enhancer activity. Strong H3K36me3 in most cell types, moderate H3K79me2 in available cell types, H3K4me1 strongest in liver and bone_element/marrow. Ct:spec either transcriptional strong or initiation	TxEnh	#ADFF2F	71	TxEx1	44.2957
31	mTxEnh5	Moderate to high transcription-mark H3K36me3 in most cell types and enhancer marks (DNase, H3K4me1) in subset of ct. Relatively stronger H3K4me1/DNase in some tissues including stomach, gonad/testis, heart, kidney, lung, musculature, and adrenal gland. Ct-spec: strong transcription in most samples, weak enhancers found in some intestine, stomach, liver, kidney, lung, and heart samples.	TxEnh	#ADFF2F	72	TxEnh5	30.3645
33	mTxEnh6	Moderate transcription-mark H3K36me3 in most cell types and enhancer marks (DNase, H3K4me1) in subset. Stronger H3K4me1/DNase in brain and epithelium/neural tube, weaker in breast, adipose, connective tissue, liver, blood, lymph_node, spleen, bone_element/marrow, adrenal_gland. Ct-spec: weak enhancer state is dominant in brain and neural tube samples, transcription is dominant in others	TxEnh	#ADFF2F	73	TxEnh5	25.2444
21	mTx1	Transcription. Moderate to weak H3K36me3. Higher in bone_element/marrow and lymph node. Ct-spec: strong transcription in all cells.	Tx	#006400	74	Tx6	16.7317
22	mTx2	Transcription. Moderate H3K36me3 in most cell types. Ct-spec: strong transcription in all cells	Tx	#006400	75	Tx6	16.3837
23	mTx3	Strong transcription. Strong H3K36me3 in most cell types. Ct-spec: strong transcription in all cells	Tx	#006400	76	Tx7	25.0322
24	mTx4	Strong transcription. H3K36me3 generally has its strongest emissions in this state across all cell types. Ct-spec: strong transcription in all cells.	Tx	#006400	77	TxEx2	39.2809
25	mTx5	Transcription. Strong H3K36me3 in most cell types. Moderate DNase in multiple tissues (heart, stomach, gonad). Ct-spec: strong transcription in all cells.	Tx	#006400	78	TxEx3	26.0637
28	mTx6	Transcription. Moderate H3K36me3 and H3K79me2 in most tissues and H3K4me1 in some (heart, liver, bone_element/marrow, lymph_node, spleen). Ct-spec: transcription strong or initiation in most samples	Tx	#006400	79	Tx4	20.7356
30	mTx7	Transcription. Moderate H3K36me3 and H3K79me2 in most tissues and DNase in some (heart, stomach, limb, musculature, gonad). Ct-spec: transription poised or initation	Tx	#006400	80	TxEnh5	14.2195
81	mTx8	Brain and neural tube specific transcription. H3K36me3 largely specific to those tissues. Ct-spec: strong transcription in all brain and neural tube samples but only a few for others	Tx	#006400	81	TxWk2	24.7221
26	mTxEx1	Transcription with strong enrichments for exons and around TES. Conserved. Strong H3K36me3 across tissues and strong DNase in many. Ct-spec: strong transcription in all cells	TxEx	#9BBB59	82	TxEnh4	54.4639
32	mTxEx2	Transcription with strong enrichment with Exon and TES. Strong Dnase/ATAC and H3K36me3 in most cell types with moderate H3K4me1. Constitutive. Ct-spec: strong transcription strong or initiation in almost all samples	TxEx	#9BBB59	83	TxEnh4	72.5669
48	mTxEx3	Strongest gene expression and TES enrichments, exons, coding genes. Strong exon and promoter enrichments. Strong levels of H3K4me1/2/3, H3K9ac, H3K36me3, H3K36me3 in most tissue types. Ct-spec: transcription initiation and promoter flanking states.	TxEx	#9BBB59	84	TxEx4	378.828
20	mTxWk1	Weak transcription. Strong gene body enrichments with low expression. Generally low levels H3K36me3. Mild H3K79me2 in musculature. Ct-spec: 11_TrP in most	TxWk	#228B22	85	TxWk1	7.95102
29	mTxWk2	Weak transcription. Strong gene body enrichments with low expression. Weak H3K36me3, slightly higher in some cell and tissues including heart, lymph_node, bone_element/marrow, and gonad/testis. Ct-spec: 11_TrP in most	TxWk	#228B22	86	TxWk1	8.40709
86	mBivProm1	Bivalent promoter state; Stronger for H3K27me3 than H3K4me2/3, DNase, ATAC; Moderate enrichments for TSS, exons and CpG islands. Ct-spec: biv prom in most cells while polycomb repressed in some	BivProm	#6a0dad	87	BivProm2	149.258
87	mBivProm2	Strong bivalent promoter state across cell and tissue types; Strong H3K4me2/3, ATAC, Dnase, and H3K27me3. Strong enrichments for CpG islands, Exons and promoter regions; Low/no expression of proximal genes; ct-spec: bivalent promoter state across all samples	BivProm	#6a0dad	88	BivProm1	248.675
88	mBivProm3	Bivalent promoters with preference towards H3K4me2/3 in Brain and epithelium/neural tube and H3K27me3 in most non-brain cell types. Higher relative expression in brain related tissues. Ct-spec: bivalent promoter in brain and neural tube; other cell and tissues mix of bivalent and polycomb repressed state	BivProm	#6a0dad	89	BivProm2	171.563
39	mPromF1	Associated with flanking promoter/TSS regions. Strongest signal for H3K4me2. Strong signal DNase/ATAC/H3K4me1/2/3 found in many tissue types but lower in some including liver, spleen, immune, lymph_node, bone_element/marrow, placenta. H3K27me3 found for liver and bone_element/marrow. H3K27ac/H3K9ac highest in brain and epithelium/neural tube. Higher expression in brain. Ct-spec: mix of different …	Prom	#ff4500	90	BivProm4	130.431
41	mPromF2	Promoter, flanking TSS state. Strong ATAC, DNase, H3K9ac, H3K4me1/2/3, H3K27ac in most cell types with H3K4me1 and H3K27ac somewhat lower than the other marks. Moderate signals of H3K79me2-3 in present cell types. High expression. Ct-spec: most frequently promoter flanking, sometimes promoter active, or strong enhancer proximal.	Prom	#ff4500	91	PromF3	207.343
44	mPromF3	Promoter enriched with flanking TSS upstream bias. Associated with stronger H3K4me2 than H3K4me1 and H3K4me3. Moderate to strong H3K4me1/2/3, ATAC, DNase, H3K27ac and H3K9ac and some limited transcription marks (H3K79me2/3). Ct-spec: enhancer., TSS-proximal states in most cell types	Prom	#ff4500	92	PromF2	121.143
45	mPromF4	Promoter state enriched flanking TSS. Stronger H3K4me2 than H3K4me1 and H3K4me3. Low to moderate ATAC, DNase, H3K4me1/2/3, H3K9ac, H3K27ac in most cell types, more active in heart stomach intestine kidney lung limb, embryo. Lower expression. Ct-spec most enriched with poised proximals enhancer in all cells	Prom	#ff4500	93	BivProm4	97.5631
46	mPromF5	Promoter state flanking TSS downstream. Strongest signals for H3K4me2-H3K4me3 and strong in most cell types. Strong signal for transcription marks H3K79me2/3 in available cell types. Moderate to strong signals for H3K9ac, DNase, and H3K4me1. High gene expression. Ct-spec: Promoter flanking state (4_PrF) in all cells	Prom	#ff4500	94	PromF6	284.051
47	mPromF6	Promoter enriched state further downstream from TSS. Strongest for H3K4me1, H3K4me2, and H3K79me2/3. High gene expression. Ct-spec: transcription initiation dominant state in most samples, promoter flanking in majority of liver samples.	Prom	#ff4500	95	PromF7	170.369
89	mPromF7	Poised promoters/proximal enhancers particulalry in brain and epithelium/neural tube; Strongest signals for H3K4me2 in Brain and Neural tubes and higher relative expression in those tissues; Ct-spec: TSS proximal poised enhancer in most cell types, polycomb repressed in some non-brain related	Prom	#ff4500	96	BivProm4	45.4646
40	mTSS1	Strongly enriched over TSS and small window around it. Strong H3K4me2-3, H3K9ac in most tissue types but lower in some such as spleen and lymph_node. DNase and ATAC in most cell types. H3K27me3 in Liver and bone_element/marrow. Associated with lower expression of TSS associated states. Ct-spec model mix of different promoter types, with bivalent promoter in liver but more active in other cell typ…	TSS	#FF0000	97	PromF5	275.41
42	mTSS2	Strongly enriched over and around TSS with peak enrichment downstream. Strong H3K27ac, H3K9ac, Dnase, ATAC, H3K4me2-3 in most cell types. Most enriched state for CpG isalnds and second most for TSS. Constitutive active/TSS promoter state; Ct-spec PrA in all cell types	TSS	#FF0000	98	PromF4	280.9
43	mTSS3	Strongest TSS enrichments. Strong Dnase/ATAC, H3K4me2/3, more moderate levels of H3K27ac andH3K9ac. Ct-spec: PrW in all cell types	TSS	#FF0000	99	TSS1	239.613
0
							16

## Sheet: emission
Table supporting Fig. 1A: emission probabilties for each mouse full-stack states
raw_state_number	State	state_order_by_group	max_emission	MEL_H3K27me3-mouse_ENCSR000ADP	MEL_H3K27me3-mouse_ENCSR000CER	CH12.LX_H3K27me3-mouse_ENCSR000DHY	C2C12_H3K27me3-mouse_ENCSR000AHR	myocyte_H3K27me3-mouse_ENCSR000AHM	E14TG2a.4_H3K27me3-mouse_ENCSR059MBO	liver_H3K27me3-mouse_ENCSR642ZLN	liver_H3K27me3-mouse_ENCSR550QED	liver_H3K27me3-mouse_ENCSR570HJI	liver_H3K27me3-mouse_ENCSR135QMP	liver_H3K27me3-mouse_ENCSR337XUK	liver_H3K27me3-mouse_ENCSR973UGS	liver_H3K27me3-mouse_ENCSR244KCW	lung_H3K27me3-mouse_ENCSR758FWH	lung_H3K27me3-mouse_ENCSR861MUP	embryonic facial prominence_H3K27me3-mouse_ENCSR061DPP	limb_H3K27me3-mouse_ENCSR231CHC	embryonic facial prominence_H3K27me3-mouse_ENCSR257GTR	limb_H3K27me3-mouse_ENCSR085EYQ	embryonic facial prominence_H3K27me3-mouse_ENCSR701GKO	lung_H3K27me3-mouse_ENCSR148IGO	limb_H3K27me3-mouse_ENCSR765SJF	kidney_H3K27me3-mouse_ENCSR399UVI	intestine_H3K27me3-mouse_ENCSR871KVM	stomach_H3K27me3-mouse_ENCSR282GAG	intestine_H3K27me3-mouse_ENCSR515XWH	stomach_H3K27me3-mouse_ENCSR946JEA	intestine_H3K27me3-mouse_ENCSR014YAY	embryonic facial prominence_H3K27me3-mouse_ENCSR457HDY	neural tube_H3K27me3-mouse_ENCSR240OUM	hindbrain_H3K27me3-mouse_ENCSR375GSG	neural tube_H3K27me3-mouse_ENCSR375RUA	midbrain_H3K27me3-mouse_ENCSR545BRW	forebrain_H3K27me3-mouse_ENCSR944XPB	hindbrain_H3K27me3-mouse_ENCSR302HOJ	forebrain_H3K27me3-mouse_ENCSR736GVO	hindbrain_H3K27me3-mouse_ENCSR837SKW	midbrain_H3K27me3-mouse_ENCSR129OJN	neural tube_H3K27me3-mouse_ENCSR580MEU	neural tube_H3K27me3-mouse_ENCSR928IYZ	midbrain_H3K27me3-mouse_ENCSR465TIZ	midbrain_H3K27me3-mouse_ENCSR857GQI	hindbrain_H3K27me3-mouse_ENCSR259KYK	hindbrain_H3K27me3-mouse_ENCSR953LFI	midbrain_H3K27me3-mouse_ENCSR340ROY	forebrain_H3K27me3-mouse_ENCSR658BBG
75	mGapArtf1	0	0.00610224	0.000143946	1.46978e-05	0.00103038	6.05153e-06	1.36675e-05	4.40041e-05	1.41605e-05	2.56284e-05	3.3553e-05	1.40921e-05	2.21462e-05	4.08096e-05	6.11015e-06	6.90872e-06	3.63916e-05	5.28401e-05	2.53961e-05	1.95859e-05	4.71234e-06	9.68565e-06	7.58015e-06	7.87061e-06	1.04776e-05	3.66562e-05	2.88491e-05	5.15227e-06	7.39768e-06	1.12655e-05	1.38099e-05	6.50598e-06	4.67621e-06	2.3229e-05	9.27123e-06	5.68517e-06	1.08267e-05	1.69012e-05	1.46172e-05	9.20187e-06	1.69749e-05	4.85649e-05	9.52798e-06	6.81807e-05	2.8384e-05	7.77817e-06	5.5137e-06	5.92783e-06
77	mGapArtf2	1	0.787533	0.0312822	0.1166	0.145398	0.0784189	0.0684728	0.113603	0.0603604	0.0446012	0.0453035	0.0275286	0.0254262	0.0158349	0.0203815	0.0195037	0.0191112	0.0233079	0.0261415	0.0280214	0.016033	0.0129782	0.00745342	0.0045177	0.00817565	0.0283369	0.0252738	0.013265	0.0119086	0.00636966	0.00897962	0.00937814	0.0156762	0.0349665	0.0176116	0.0128385	0.0417084	0.0432325	0.0561019	0.0483198	0.0413368	0.04349	0.0271207	0.030611	0.0270618	0.0124731	0.0165444	0.0192697
78	mGapArtf3	2	0.917774	0.00962205	0.101898	0.0888924	0.0721068	0.0361494	0.172571	0.136299	0.129064	0.136151	0.135755	0.130425	0.11051	0.113978	0.110539	0.104587	0.0984659	0.105532	0.113899	0.104877	0.101938	0.0892116	0.0887569	0.0862997	0.121559	0.127395	0.117657	0.0770394	0.0895051	0.0913067	0.108255	0.0930785	0.0989676	0.0833822	0.0800613	0.0952165	0.0980388	0.0932181	0.0908055	0.0891163	0.0924142	0.0884225	0.102681	0.0738401	0.0860062	0.0738994	0.0884635
15	mQuies1	3	0.0980865	0.0390556	0.0168827	0.0258317	0.00390395	0.00287129	0.00517351	0.0012803	0.00149768	0.00135901	0.00297825	0.00467757	0.00274359	0.00100181	0.00696623	0.00406007	0.00194501	0.00206804	0.00164474	0.00143097	0.00159804	0.00157986	0.00179901	0.00158419	0.00155002	0.00193492	0.00260571	0.00192024	0.00169896	0.001203	0.00141403	0.00107207	0.00141277	0.00150377	0.00164889	0.00142096	0.00244924	0.00202223	0.00332367	0.00338577	0.00314295	0.00383623	0.00351641	0.0042102	0.00122512	0.00148029	0.00442336
63	mQuies2	4	0.0960473	0.0788415	0.0221616	0.0960473	0.00877209	0.00544794	0.00752701	0.00295755	0.00202744	0.00329494	0.003786	0.006373	0.00362625	0.00135994	0.00492684	0.00414124	0.00267243	0.00253553	0.00156002	0.00109954	0.00108025	0.00133798	0.00110728	0.00183321	0.00152138	0.00178174	0.00187037	0.00169988	0.00240792	0.00205656	0.00086072	0.000763129	0.00113854	0.00150113	0.00138456	0.00124403	0.00288679	0.00284631	0.00391608	0.00483767	0.0029599	0.00300622	0.00279693	0.00421569	0.0021497	0.00149702	0.0033993
68	mQuies3	5	0.0903998	0.0017994	0.000411911	0.000491296	0.000155397	0.000161371	0.000122119	3.78891e-05	5.21013e-05	6.60167e-05	0.000134888	0.000471928	0.000272111	3.17254e-05	0.000722324	0.000981649	0.000287205	0.000223249	0.000296855	0.000154951	0.000205645	0.000292174	0.000341027	0.000330693	0.000292172	0.000441644	0.000473085	0.000433891	0.000537262	0.000397498	0.000205463	9.51204e-05	0.000161937	0.000177583	0.000137567	0.000111648	0.000258324	0.000193499	0.000461985	0.000275159	0.000294228	0.000520004	0.0010823	0.00209948	0.000495863	0.000241799	0.000681441
65	mHET1	6	0.684986	0.00257363	0.0423808	0.0821986	0.0554975	0.0446848	0.0606065	0.00598136	0.00363277	0.00305744	0.00307816	0.00324811	0.00483871	0.00265869	0.00790301	0.00535379	0.0150963	0.0144939	0.0236438	0.0094804	0.00819425	0.00263823	0.00405998	0.0052529	0.0168159	0.0113944	0.0106767	0.00509809	0.00185334	0.00341962	0.00489144	0.00752002	0.0172356	0.00615153	0.00483659	0.0191717	0.0154705	0.024939	0.0185782	0.0131477	0.0192586	0.015092	0.0133674	0.0137991	0.00321987	0.00976859	0.0090726
66	mHET2	7	0.572111	0.000419175	0.00754628	0.128656	0.0212596	0.01354	0.036622	0.00223411	0.00153366	0.00141915	0.00274345	0.00363498	0.00414164	0.00206929	0.0105394	0.00679919	0.0103182	0.0141889	0.00957514	0.00715391	0.00563064	0.00275059	0.00490885	0.00446711	0.00645472	0.00684253	0.00643601	0.00547635	0.0035509	0.00515965	0.00348552	0.00460165	0.00658519	0.00548862	0.00420111	0.0100685	0.0151606	0.0185998	0.0169995	0.0167436	0.0194202	0.0170189	0.00854596	0.012768	0.00373129	0.00714704	0.0137987
67	mHET3	8	0.547247	0.00134838	0.0102504	0.00399253	0.00136874	0.00164075	0.0028493	0.000851312	0.000938859	0.00101944	0.00250342	0.00132497	0.00231777	0.000470408	0.00963451	0.0116107	0.00528916	0.00389322	0.00750712	0.00252079	0.00287565	0.00237009	0.00297542	0.00197558	0.00726785	0.00975659	0.011156	0.00603986	0.0026161	0.00348151	0.002705	0.00167499	0.00429558	0.00203488	0.00152616	0.00350347	0.00513126	0.00445643	0.0082439	0.00409518	0.00601323	0.00862441	0.0176969	0.0282273	0.00358638	0.00200603	0.0101458
69	mHET4	9	0.436356	0.0160544	0.0635644	0.0549752	0.0157	0.0176629	0.0240189	0.0253155	0.020638	0.0288803	0.0268876	0.00857632	0.0188986	0.00606565	0.0545068	0.10203	0.0586453	0.0435987	0.067509	0.0163536	0.0164291	0.0143919	0.0216757	0.0134002	0.067711	0.0912161	0.0686802	0.0414471	0.0161654	0.0257636	0.0141348	0.0140125	0.0512771	0.0183891	0.017991	0.041807	0.073751	0.071066	0.0917774	0.0510847	0.0583587	0.0527847	0.145302	0.173786	0.0321656	0.0140171	0.0603369
70	mHET5	10	0.599796	0.015361	0.0421379	0.0802741	0.0146124	0.0129886	0.0292264	0.00719183	0.00460487	0.00570609	0.00490828	0.00546312	0.0041419	0.00202285	0.00393884	0.0051969	0.00679846	0.00557817	0.0093932	0.00329697	0.00380509	0.00167427	0.00194394	0.00208441	0.00860682	0.00834429	0.00556583	0.0032887	0.00107631	0.00156408	0.00243511	0.0035438	0.00766698	0.00265613	0.0024453	0.00535734	0.00758754	0.00697313	0.00695216	0.00634474	0.00993798	0.00700982	0.00894908	0.0087799	0.00167957	0.00400852	0.00633943
71	mHET6	11	0.780502	0.00913755	0.0256487	0.161933	0.011871	0.00968628	0.0183963	0.0027718	0.00388895	0.00468918	0.00286987	0.00342811	0.00334055	0.00141529	0.00327807	0.0078231	0.00566102	0.00275628	0.00876802	0.00375741	0.00248407	0.00169106	0.00191624	0.00124903	0.0116563	0.0108208	0.0063579	0.00418506	0.000513694	0.00124094	0.00264524	0.00236455	0.00553775	0.00215327	0.00164842	0.0046302	0.00669753	0.00655191	0.00644436	0.00471584	0.00928136	0.003746	0.00975331	0.0102214	0.00149103	0.00232587	0.00421424
72	mHET7	12	0.955431	0.0135482	0.0612892	0.106897	0.0226843	0.0271866	0.056011	0.0157515	0.0165191	0.0175017	0.00690761	0.00911356	0.006687	0.00300176	0.00906762	0.0191065	0.015978	0.00804351	0.0182732	0.0106831	0.0100804	0.00348833	0.00596493	0.00228173	0.0278866	0.0256126	0.00899441	0.00845	0.00289071	0.00275726	0.00521119	0.0136884	0.0215082	0.00651559	0.00368168	0.0204503	0.0231185	0.016825	0.0159492	0.0125578	0.0249835	0.00846332	0.0205932	0.0199228	0.00313167	0.0068212	0.0075539
73	mHET8	13	0.487658	0.00413119	0.00459404	0.134955	0.00202699	0.00154483	0.00359595	0.000799285	0.000926397	0.00111199	0.000701124	0.00170755	0.000800666	0.000239218	0.0015465	0.00398412	0.00176419	0.000798358	0.00177266	0.00028326	0.000608104	0.000647776	0.000671811	0.000193734	0.00439763	0.00353318	0.00214167	0.000989589	0.000697177	0.000624134	0.00054884	0.000441374	0.00118575	0.00025379	0.000419128	0.00143367	0.00119989	0.00103666	0.00121384	0.00139124	0.00267827	0.00135367	0.005403	0.00561913	0.00124193	0.000359175	0.00164304
74	mHET9	14	0.132304	0.00538759	0.00202755	0.0725682	0.000331792	0.000442756	0.00147033	0.00103815	0.000826535	0.00116093	0.000525286	0.00143888	0.00165853	8.42206e-05	0.000356338	0.00205584	0.00188558	0.00086488	0.000750363	0.000104721	0.000283434	0.000348959	0.000351888	0.000258076	0.00123269	0.00168745	0.000757204	0.000509365	0.000282354	0.000344992	0.000185703	0.000139763	0.000614184	0.000315351	0.000269619	0.000551142	0.000745485	0.000319352	0.00061539	0.000945968	0.00119754	0.000478738	0.00181831	0.00293942	0.000497151	0.000292862	0.000261636
76	mHET10	15	0.684781	0.0113341	0.0075382	0.0402256	0.00286851	0.00234619	0.00269783	0.000675744	0.000562084	0.000984347	0.000789507	0.0023879	0.000732094	0.000274183	0.00151306	0.00104148	0.000984723	0.000809404	0.00120251	0.000773991	0.000494623	0.000182045	0.00048004	0.000601654	0.00152931	0.000863888	0.00111353	0.000771291	0.00033934	0.000705982	0.000693933	0.00037247	0.000732362	0.000535957	0.000465986	0.000549814	0.000643365	0.000816546	0.000756926	0.000777049	0.00165526	0.00124287	0.00111805	0.00198889	0.000556807	0.00088805	0.001325
79	mZNF1	16	0.738454	0.0150612	0.0288629	0.0246964	0.00867126	0.0080248	0.0224012	0.00483523	0.00346223	0.00444045	0.00520245	0.00550539	0.00223956	0.000465508	0.00459931	0.00376832	0.00276629	0.00352616	0.00579962	0.00302043	0.00195927	0.00213618	0.0011222	0.00165993	0.00362267	0.00529755	0.00398989	0.00200159	0.000784709	0.00140016	0.000870524	0.00153877	0.00475761	0.0061226	0.00419051	0.0032099	0.00704665	0.00151852	0.00736166	0.00381303	0.00638313	0.00478973	0.00531235	0.00379014	0.000778448	0.00113095	0.00231904
80	mZNF2	17	0.993747	0.00725104	0.0298968	0.0381632	0.00654889	0.00365208	0.0274668	0.00730269	0.00292313	0.00219235	0.00152189	0.00292393	0.00202332	0.00347874	0.00219235	0.00146156	0.00292311	0.00219234	0.00493272	0.00657803	0.00511547	0.000730782	0.00219235	0.000945311	0.00480724	0.0029233	0.00148098	0.0029231	0.000730782	0.000730782	0.00342295	0.00293545	0.000730782	0.00466565	0.00291871	0.00463582	0.00256273	0.00292198	0.00466645	0.000730782	0.00438466	0.00219224	0.00583453	0.00222202	0.00146156	0.00146156	0.00218527
61	mReprPC1	18	0.701669	0.180004	0.251806	0.508714	0.366302	0.315117	0.508239	0.469446	0.364402	0.352835	0.256515	0.173174	0.116778	0.212627	0.158766	0.151087	0.173885	0.209205	0.133039	0.0640396	0.0579645	0.055579	0.0395797	0.0753782	0.107922	0.0897957	0.076224	0.0617422	0.0786303	0.0600607	0.0535112	0.0748771	0.140929	0.0962124	0.0838639	0.244462	0.271493	0.386713	0.305714	0.343774	0.260198	0.188446	0.14598	0.142607	0.0778089	0.0830482	0.147377
62	mReprPC2	19	0.347283	0.159786	0.220637	0.303197	0.184788	0.1456	0.140796	0.0927102	0.0643792	0.0759481	0.0605128	0.0473047	0.0298068	0.0284666	0.0338766	0.023674	0.0253262	0.0297699	0.0180792	0.0102041	0.0102666	0.00868573	0.00695232	0.0111617	0.0194662	0.0178877	0.0188252	0.0134457	0.00971276	0.00856739	0.0078727	0.00822428	0.0158369	0.00747916	0.00804134	0.0236545	0.0317299	0.0437784	0.0295425	0.0438054	0.0384038	0.029304	0.0174378	0.0228001	0.00743245	0.0134215	0.0274982
64	mReprPC3	20	0.555822	0.0244885	0.0541908	0.268007	0.138545	0.0921676	0.196552	0.0404603	0.0231522	0.0247228	0.0218328	0.0170047	0.0221599	0.0194347	0.0361994	0.0293365	0.0488752	0.0749784	0.0362369	0.0253511	0.0177001	0.0113682	0.0201133	0.0225959	0.0230536	0.0228268	0.0191429	0.0168337	0.0140419	0.0180668	0.0164734	0.0241944	0.0381845	0.0406957	0.040682	0.0633535	0.0871502	0.0980554	0.105544	0.0902146	0.0694036	0.0567909	0.0389924	0.0360971	0.0192962	0.0268681	0.0489896
82	mReprPC4	21	0.794425	0.00365241	0.0133635	0.0095898	0.00737163	0.00613351	0.0535824	0.238818	0.207018	0.235622	0.207688	0.085584	0.106447	0.222074	0.265013	0.292548	0.250737	0.327228	0.206886	0.180106	0.101554	0.0797445	0.0602216	0.0628653	0.149099	0.149695	0.179012	0.177579	0.165236	0.208752	0.110101	0.157164	0.135704	0.304342	0.299181	0.382103	0.283579	0.421276	0.47211	0.461243	0.33287	0.287699	0.314756	0.280407	0.284483	0.131802	0.158591
83	mReprPC5	22	0.685799	0.0341013	0.0204237	0.0586487	0.0152224	0.00816917	0.0553724	0.0726415	0.052146	0.0590778	0.0467809	0.0307968	0.0389157	0.0476555	0.0930734	0.115005	0.106126	0.110374	0.0731693	0.0422362	0.0259206	0.0224225	0.0312851	0.0301876	0.0361494	0.0434725	0.0420116	0.0509459	0.0769727	0.0892274	0.0496282	0.0560388	0.0725319	0.149937	0.119191	0.168134	0.171534	0.237489	0.329735	0.314356	0.168208	0.138276	0.16869	0.176537	0.167387	0.0551462	0.0835433
84	mReprPC6	23	0.962268	0.0674572	0.0755904	0.123105	0.0943399	0.0784194	0.311442	0.599101	0.534463	0.527078	0.452186	0.276884	0.235704	0.472496	0.542974	0.558888	0.519579	0.565066	0.47258	0.342513	0.251203	0.209274	0.178095	0.204091	0.30018	0.317035	0.317228	0.339904	0.39129	0.438184	0.341325	0.395326	0.398921	0.546724	0.525837	0.740009	0.654881	0.823368	0.844172	0.873047	0.697378	0.584375	0.583134	0.614149	0.588018	0.296315	0.378171
58	mReprPC_openC1	24	0.951483	0.120861	0.206652	0.514912	0.415775	0.347372	0.671728	0.802166	0.715927	0.691739	0.593081	0.474634	0.430542	0.626049	0.487585	0.504732	0.511711	0.583772	0.500297	0.354548	0.342041	0.31294	0.240365	0.303394	0.368235	0.321313	0.298091	0.258064	0.332375	0.346145	0.22613	0.282603	0.294295	0.351284	0.316514	0.478059	0.397952	0.443824	0.437062	0.433065	0.278169	0.22527	0.177675	0.162995	0.171866	0.118262	0.195187
59	mReprPC_openC2	25	0.689093	0.1062	0.169925	0.446156	0.345905	0.28584	0.544213	0.458906	0.361099	0.33596	0.255643	0.173551	0.154002	0.265879	0.222847	0.22146	0.250552	0.325327	0.206627	0.126737	0.103545	0.101005	0.0889256	0.127045	0.151609	0.12433	0.100488	0.0976157	0.109388	0.11678	0.117517	0.169169	0.22665	0.222503	0.209577	0.361774	0.370627	0.450097	0.436705	0.422955	0.303115	0.229867	0.189922	0.190561	0.138505	0.120613	0.194432
60	mReprPC_openC3	26	0.94183	0.0817807	0.132606	0.352237	0.248806	0.214727	0.6859	0.816351	0.725811	0.709323	0.604201	0.436649	0.332493	0.609168	0.50472	0.503161	0.471105	0.594542	0.591161	0.412193	0.381668	0.310716	0.233208	0.287006	0.312533	0.295623	0.248019	0.248511	0.347716	0.374151	0.377203	0.434408	0.527505	0.494058	0.477768	0.767828	0.7232	0.864687	0.801378	0.800545	0.651056	0.545212	0.499553	0.475843	0.428793	0.302631	0.395751
85	mReprPC_openC4	27	0.998352	0.112099	0.150471	0.409964	0.463279	0.365658	0.925431	0.994145	0.990511	0.979964	0.957552	0.887741	0.82818	0.968816	0.954689	0.960378	0.93761	0.950169	0.932035	0.851293	0.8558	0.858481	0.760271	0.791574	0.81649	0.778989	0.783061	0.771651	0.913962	0.904711	0.784207	0.852545	0.831419	0.879113	0.822268	0.966637	0.887124	0.96896	0.973867	0.916862	0.828763	0.813121	0.792398	0.797645	0.828787	0.634539	0.74739
3	mOpenC1	28	0.954743	0.0566406	0.150851	0.34749	0.220326	0.204164	0.361573	0.275389	0.188133	0.186828	0.112257	0.0685839	0.0542282	0.113167	0.0429278	0.0446213	0.0502022	0.0871063	0.0603032	0.0366194	0.036171	0.023209	0.0132512	0.028033	0.0408444	0.0332733	0.0252238	0.0179173	0.0120903	0.010415	0.0289476	0.0449928	0.0827044	0.037574	0.0303156	0.138126	0.0929089	0.190984	0.105716	0.110119	0.103715	0.0609119	0.0409042	0.0350346	0.0169267	0.0375428	0.02617
4	mOpenC2	29	0.649053	0.0768944	0.174788	0.276342	0.226621	0.193768	0.193789	0.110883	0.0629713	0.0638261	0.0420539	0.0306794	0.0201524	0.0320589	0.0173126	0.0116174	0.0184709	0.0245562	0.0222329	0.0122595	0.0138798	0.00660065	0.00405343	0.00797004	0.0185552	0.0127386	0.0129031	0.00758773	0.00492904	0.00394906	0.00783085	0.0132805	0.0237898	0.00970286	0.00855892	0.0326441	0.0260516	0.049765	0.0278638	0.0302484	0.0327064	0.0212434	0.011222	0.0103244	0.00381834	0.0155838	0.0117814
13	mOpenC3	30	0.755349	0.0682128	0.118921	0.135569	0.0591183	0.0384946	0.104471	0.0406086	0.0290452	0.0307048	0.0206766	0.0206516	0.01071	0.0147853	0.01279	0.00667247	0.00741987	0.0130961	0.0103362	0.00904157	0.00861856	0.00450526	0.00312429	0.00550919	0.00683663	0.00531363	0.00801001	0.00393704	0.00270311	0.0025137	0.00699328	0.00827396	0.0145388	0.0114466	0.0070176	0.0184255	0.0199994	0.0322533	0.0228911	0.0235042	0.0184809	0.0195833	0.0115455	0.00915345	0.00607472	0.0117767	0.0124332
14	mOpenC4	31	0.35726	0.0717199	0.0625949	0.0668742	0.0173838	0.0119759	0.0322622	0.0133962	0.00998062	0.0110126	0.0130869	0.0125643	0.00672382	0.00602939	0.00855635	0.0049897	0.00548028	0.00612442	0.00428381	0.0034803	0.00324309	0.00245069	0.00209991	0.00331471	0.00401709	0.00525056	0.00464649	0.00331405	0.00295302	0.00301225	0.00191936	0.00310723	0.00382868	0.00556515	0.00509533	0.00453162	0.010029	0.010737	0.0131848	0.00950937	0.00899551	0.00969633	0.00711722	0.00718471	0.00423126	0.00503359	0.011749
54	mOpenC5	32	0.949284	0.0205612	0.0686564	0.193102	0.0887569	0.0731531	0.224278	0.190898	0.140046	0.150547	0.102187	0.0730585	0.0399781	0.083238	0.0453712	0.0443934	0.0457684	0.0654919	0.0532165	0.0374419	0.0320484	0.0280471	0.0179883	0.0245119	0.0275007	0.0236409	0.0190862	0.0183824	0.0166564	0.0181388	0.0322552	0.0513036	0.0715915	0.0604158	0.0479706	0.117865	0.101571	0.151731	0.128006	0.106442	0.0919037	0.0622905	0.0443371	0.0389491	0.0234296	0.029985	0.0415336
55	mOpenC6	33	0.997811	0.0282129	0.0118984	0.0661435	0.0227093	0.0200879	0.0313763	0.051491	0.0426309	0.0652817	0.0495724	0.031313	0.0270889	0.0270557	0.0223925	0.0316655	0.0305216	0.0342859	0.0175101	0.0189753	0.0181394	0.0102598	0.0118201	0.0139447	0.015342	0.0157245	0.00876859	0.00850336	0.0108179	0.0117977	0.0179178	0.0229085	0.0153385	0.025524	0.024979	0.032379	0.029508	0.0354337	0.0267812	0.0330084	0.0348326	0.0162495	0.0263519	0.0182719	0.0165173	0.0119648	0.0232443
56	mOpenC7	34	0.913514	0.0395413	0.0233996	0.0787881	0.0260404	0.0220437	0.0215256	0.0304718	0.0189608	0.0272894	0.0261546	0.0193872	0.0148236	0.0119873	0.0164554	0.0167888	0.0189182	0.0183776	0.00818231	0.00791126	0.00909444	0.0048036	0.00636712	0.00744336	0.0124182	0.0122446	0.00729738	0.00876596	0.00740722	0.00576719	0.00915287	0.00926587	0.00873818	0.0135913	0.0121941	0.0207015	0.0207156	0.0310741	0.0267267	0.0304667	0.0336115	0.0231613	0.0150782	0.0192737	0.0108204	0.0114963	0.0180257
57	mOpenC8	35	0.700378	0.0115333	0.0126385	0.0581403	0.0201285	0.0177174	0.0589372	0.0354848	0.0266909	0.0297077	0.0246435	0.0206725	0.00931949	0.00870301	0.0172976	0.0137461	0.0100613	0.0159023	0.0137473	0.00586619	0.00664568	0.00520495	0.00291155	0.00530015	0.00479527	0.00608431	0.00742568	0.00613507	0.00696766	0.00354909	0.00592319	0.00755399	0.0126487	0.0120267	0.0127574	0.0163214	0.0181907	0.025309	0.0249402	0.0148355	0.0164317	0.0117878	0.00998803	0.00827514	0.0026709	0.00385785	0.0116582
92	mOpenC9	36	0.590687	0.0285504	0.0251473	0.0756059	0.025487	0.0137472	0.0218336	0.00357998	0.00390712	0.00345992	0.00519197	0.00593468	0.00340315	0.00214278	0.00656896	0.00482599	0.00421306	0.00548412	0.00375371	0.00232429	0.00245161	0.00212686	0.00212106	0.0023699	0.00388908	0.00484045	0.00561793	0.0035445	0.00198583	0.00253768	0.00220163	0.00231529	0.00206246	0.00184379	0.00264986	0.0029174	0.00491655	0.00535537	0.00544319	0.00609946	0.00482006	0.0056616	0.00476294	0.0058137	0.00188007	0.00206953	0.00543628
6	mEnhA1	37	0.946844	0.0493466	0.100565	0.127652	0.0790656	0.0631836	0.130459	0.0649922	0.0378028	0.0389625	0.0288675	0.0273381	0.015096	0.025794	0.0172177	0.0112542	0.0167557	0.0260158	0.014253	0.0147286	0.0121073	0.00561039	0.00571907	0.00804666	0.00888205	0.00799432	0.0104816	0.00590226	0.00346691	0.00516244	0.00849947	0.0126892	0.0186922	0.0151256	0.0144993	0.0259696	0.015715	0.0306873	0.0284012	0.0249003	0.0142945	0.0139837	0.00915282	0.00738616	0.00537748	0.00827678	0.00486203
7	mEnhA2	38	0.963841	0.0436731	0.0877839	0.129237	0.0582792	0.0399309	0.161609	0.120494	0.0803476	0.0931016	0.0718263	0.0493959	0.0329939	0.0641099	0.0231204	0.0159893	0.0216887	0.0328012	0.0239299	0.0237368	0.0224391	0.0139959	0.00725932	0.0125201	0.0115349	0.00893033	0.0101439	0.00701831	0.00699439	0.00827864	0.0198279	0.0309649	0.0311823	0.0439085	0.036484	0.045435	0.0364318	0.042058	0.0433997	0.0388991	0.0230459	0.0196121	0.0142788	0.0106566	0.0099484	0.0158106	0.0162215
8	mEnhA3	39	0.992855	0.0327542	0.077963	0.112391	0.016545	0.021126	0.146195	0.139976	0.113838	0.119075	0.0861854	0.0652764	0.0273266	0.058516	0.0108196	0.00999435	0.00990279	0.0126071	0.0171174	0.0204925	0.0186599	0.00438319	0.00247123	0.00503768	0.00563242	0.00519784	0.00261168	0.0021561	0.00147526	0.00396501	0.016775	0.0375563	0.0350925	0.0327611	0.0273147	0.0464654	0.0346036	0.067899	0.0460856	0.0351035	0.0249658	0.0242868	0.0223594	0.0136708	0.0094466	0.00701547	0.0126498
9	mEnhA4	40	0.947572	0.0657283	0.123911	0.146317	0.0312348	0.0237754	0.182567	0.100183	0.070167	0.0728446	0.0560338	0.0373585	0.0183565	0.0398444	0.013241	0.00861482	0.0071621	0.0133703	0.0129274	0.0116366	0.0127021	0.00670061	0.00385822	0.00711376	0.00648462	0.0059039	0.00599565	0.00276652	0.00182459	0.00426129	0.01553	0.0295427	0.0369495	0.0354905	0.0232309	0.0525958	0.0431626	0.0753159	0.0625473	0.0592705	0.0421739	0.0362358	0.0264264	0.0206125	0.0155469	0.0174071	0.0203564
10	mEnhA5	41	0.89948	0.06844	0.120403	0.21319	0.0851726	0.0604911	0.160794	0.101202	0.0584926	0.0669538	0.040645	0.0372257	0.0117697	0.0383306	0.0132119	0.0111672	0.0135213	0.0229243	0.0200121	0.0173305	0.0159959	0.00871929	0.00598983	0.00745446	0.00803182	0.00609491	0.00562325	0.00359001	0.0029979	0.0045676	0.0161465	0.0225557	0.0352039	0.0259817	0.017614	0.0549604	0.0452399	0.0881257	0.0561933	0.0571033	0.0469303	0.0362845	0.0191359	0.0197329	0.0120505	0.0198954	0.0225771
16	mEnhA6	42	0.718247	0.0546701	0.0575428	0.045929	0.0146235	0.00893464	0.0526038	0.0214553	0.0160939	0.0173165	0.0153753	0.0165322	0.00596264	0.00732053	0.00721619	0.00612539	0.00345842	0.00458539	0.00364912	0.00354224	0.00376142	0.00286697	0.00256453	0.00174907	0.0019859	0.00272589	0.00274865	0.00127554	0.0015186	0.00152616	0.00314658	0.00516349	0.00571294	0.0109066	0.00979691	0.00971988	0.0139773	0.0111093	0.0159958	0.0163971	0.00969735	0.00930644	0.00603601	0.00709357	0.00276101	0.00369336	0.0135304
34	mEnhA7	43	0.916318	0.0459518	0.0889418	0.140451	0.0812421	0.0628925	0.133482	0.0724649	0.0455264	0.0494791	0.0389232	0.0275799	0.0238143	0.0314601	0.0265509	0.0230593	0.0279679	0.0385851	0.0180986	0.0133642	0.0121542	0.0114868	0.00957493	0.0102442	0.01012	0.0143174	0.0103883	0.0108101	0.00671248	0.0102099	0.0103583	0.0193411	0.0178528	0.0290807	0.0306037	0.0316413	0.0404614	0.0419515	0.048031	0.0328168	0.0275329	0.0273054	0.0158784	0.0113547	0.00978861	0.0142201	0.0247575
35	mEnhA8	44	0.654364	0.0389008	0.0467579	0.0937901	0.0407029	0.0251728	0.0510971	0.0233638	0.014356	0.0171638	0.0154794	0.0130045	0.0121855	0.00924405	0.0195937	0.0154662	0.0144717	0.0210123	0.0109178	0.00654498	0.00548357	0.00558125	0.00476374	0.0078101	0.00923289	0.0104456	0.00950108	0.00863597	0.00437962	0.00837053	0.00620523	0.00766974	0.00947414	0.0166817	0.0196274	0.0124885	0.0269968	0.0196768	0.0276793	0.019402	0.0161975	0.0148615	0.0134358	0.0154162	0.00684609	0.00638711	0.0222002
36	mEnhA9	45	0.928316	0.0315723	0.0561065	0.115581	0.0844125	0.0537806	0.0906317	0.0378453	0.0221868	0.0217817	0.0206557	0.0165524	0.015396	0.0198721	0.0284562	0.0234894	0.0223772	0.0345847	0.0173162	0.0125469	0.00848828	0.0102946	0.00812465	0.0133238	0.0153262	0.0148264	0.0132554	0.0116023	0.00643551	0.00935332	0.0104731	0.0108945	0.0130134	0.0242557	0.015827	0.0179167	0.0176333	0.0228972	0.0294852	0.0223576	0.0121364	0.015089	0.0151256	0.0141752	0.0117666	0.00785789	0.0130927
37	mEnhA10	46	0.984169	0.0375218	0.0806918	0.145458	0.126925	0.100104	0.153374	0.121997	0.083553	0.0850374	0.0665292	0.0476048	0.0384807	0.0555275	0.054714	0.0492007	0.0476727	0.0729259	0.0307262	0.0298834	0.0246579	0.0246744	0.0183644	0.0269373	0.0313451	0.0276614	0.025497	0.0238188	0.0192483	0.0221893	0.0150621	0.0164875	0.0175157	0.0212787	0.0234938	0.0272796	0.0181106	0.0212589	0.0181177	0.0212554	0.0164069	0.0126173	0.0107118	0.00835022	0.00763775	0.00995005	0.0123096
38	mEnhA11	47	0.983404	0.0481621	0.08717	0.162675	0.0976539	0.0848241	0.283475	0.345633	0.28282	0.312908	0.262814	0.190292	0.151588	0.214289	0.122401	0.102198	0.0907452	0.106201	0.0945012	0.0703881	0.0620178	0.0698085	0.0398181	0.0518136	0.0704774	0.0556008	0.0574284	0.049179	0.0566166	0.0541331	0.0383672	0.0514036	0.0403265	0.0762548	0.075093	0.0662956	0.0562972	0.045176	0.0482856	0.0440899	0.0311555	0.0230484	0.0222115	0.0129737	0.0141547	0.0182935	0.0251309
49	mEnhA12	48	0.950364	0.0087556	0.0152636	0.0711402	0.0249767	0.0215381	0.160779	0.0516491	0.0396494	0.0538135	0.0371221	0.0294849	0.010892	0.0210147	0.0166925	0.0130458	0.0248062	0.0258207	0.0378873	0.0252684	0.0287516	0.0151636	0.0102536	0.0120517	0.0101894	0.00738965	0.00708462	0.00727087	0.0101833	0.0131229	0.0307397	0.0429955	0.0557369	0.0541937	0.045319	0.0900953	0.0732532	0.113884	0.106403	0.0853356	0.06147	0.0638043	0.0404057	0.037799	0.0280972	0.0297423	0.037703
50	mEnhA13	49	0.868644	0.0297303	0.0523364	0.0460508	0.0493554	0.0428421	0.12992	0.0542937	0.0334653	0.0416984	0.0343285	0.0295102	0.00539507	0.0156711	0.016201	0.00971664	0.0120735	0.0187168	0.0146062	0.0147427	0.0113479	0.00748944	0.00365943	0.00736042	0.00491474	0.00731064	0.00772872	0.00472717	0.00371385	0.00509288	0.00791972	0.0147002	0.0216289	0.013954	0.0166203	0.0454905	0.0381051	0.0541256	0.0405301	0.0436698	0.031645	0.0281697	0.0174893	0.0148472	0.00775118	0.0155332	0.0203844
53	mEnhA14	50	0.73311	0.0892945	0.146676	0.090461	0.0968859	0.0812174	0.170525	0.0940871	0.0584682	0.0623327	0.0443963	0.0356101	0.0129658	0.0353557	0.0206833	0.0151275	0.0174951	0.0282391	0.0218175	0.0129316	0.0142753	0.00855744	0.00669739	0.0126223	0.0157808	0.0180551	0.0142139	0.00868998	0.00817252	0.00690125	0.0098659	0.0147297	0.0226655	0.017347	0.0141433	0.0398248	0.0410569	0.062473	0.0482594	0.0484974	0.044869	0.0284311	0.0174201	0.0233102	0.0100717	0.0151598	0.0234481
93	mEnhA15	51	0.952438	0.0553014	0.101496	0.0996524	0.0725756	0.0505497	0.122366	0.0727106	0.05286	0.0540666	0.038144	0.0319003	0.0182846	0.0281012	0.0181545	0.0136618	0.0181238	0.0224534	0.0164908	0.0125105	0.0122207	0.00504839	0.00503075	0.0101237	0.011747	0.00835252	0.0101116	0.00635567	0.00345987	0.00756747	0.00898328	0.0137372	0.0207455	0.0263274	0.0172534	0.0369791	0.0304362	0.0480298	0.0518731	0.0375935	0.0284781	0.0246605	0.0212688	0.0161176	0.0113833	0.0127022	0.0202838
95	mEnhA16	52	0.900515	0.0709607	0.120663	0.169461	0.0906457	0.0667256	0.175878	0.0909029	0.0636146	0.0607348	0.0484275	0.0357427	0.0237399	0.0351192	0.0362767	0.029185	0.0251158	0.0398064	0.0167354	0.0130115	0.0143109	0.0113791	0.013098	0.013459	0.0145032	0.011853	0.0123633	0.0106623	0.00843415	0.0080087	0.0129683	0.0230898	0.0303286	0.0348288	0.0284973	0.0469264	0.0520568	0.0757376	0.0775084	0.0622788	0.0482952	0.0440485	0.0324432	0.0245114	0.0161956	0.0193646	0.0334875
98	mEnhA17	53	0.985256	0.00569781	0.00680829	0.0844383	0.0471074	0.0358269	0.113943	0.00570723	0.00480612	0.00838072	0.00709063	0.0040898	0.00714517	0.0079539	0.0340563	0.0203654	0.0270677	0.0264056	0.0206337	0.0177552	0.0173565	0.0141499	0.00713126	0.0108044	0.0114243	0.00835415	0.0100642	0.0101901	0.0089306	0.0106	0.0124787	0.0216368	0.0248494	0.0214448	0.0244462	0.0474098	0.0446386	0.0708049	0.0532228	0.0478321	0.0369074	0.0315214	0.0213753	0.0213823	0.0142359	0.0114885	0.0276098
99	mEnhA18	54	0.96727	0.0123742	0.0107399	0.0562557	0.0317387	0.0270161	0.0509713	0.0101973	0.0065055	0.00717855	0.0076863	0.00873146	0.00465344	0.00808197	0.0156842	0.0105581	0.0119637	0.0143816	0.00562175	0.00634739	0.00557293	0.00567848	0.00205748	0.00661991	0.00753866	0.00819954	0.00858383	0.00450074	0.00806493	0.00629296	0.00518596	0.00491041	0.00770392	0.00779377	0.00697041	0.0137876	0.0156084	0.0208003	0.0196163	0.0240117	0.0192012	0.0131635	0.011299	0.011531	0.00511883	0.0061854	0.013921
1	mEnhWk1	55	0.670056	0.0480568	0.052683	0.0809843	0.0320962	0.025325	0.01965	0.0257316	0.0133435	0.0171576	0.0136708	0.0130108	0.00630633	0.00501346	0.00741294	0.00647425	0.00546218	0.00634635	0.00572086	0.00307663	0.00298874	0.00224963	0.00225773	0.00271844	0.00590636	0.00439965	0.00382042	0.00378581	0.00234535	0.00180946	0.00242633	0.0037063	0.0059666	0.00482178	0.0046456	0.00774359	0.0109609	0.0148826	0.010269	0.0107906	0.0116971	0.00863558	0.00514618	0.00882556	0.00322449	0.00451899	0.00816395
2	mEnhWk2	56	0.66346	0.0544901	0.11127	0.162049	0.104819	0.0856344	0.103159	0.0922932	0.0549768	0.0552401	0.0388648	0.0292434	0.0194823	0.0225711	0.0222556	0.0163676	0.0179472	0.0250815	0.0194591	0.0111315	0.0135312	0.00759942	0.00498392	0.008755	0.0155652	0.0136431	0.0104357	0.00926402	0.00523273	0.00630573	0.00886132	0.0139448	0.0236272	0.017034	0.014326	0.0397305	0.0386208	0.0594358	0.0451445	0.0356975	0.0410661	0.0305533	0.0190917	0.0172259	0.00699693	0.0184517	0.018536
5	mEnhWk3	57	0.900543	0.0401861	0.0992583	0.249376	0.205299	0.14885	0.199198	0.086943	0.0565034	0.0522384	0.0388122	0.0265139	0.0274699	0.0340168	0.0331253	0.023401	0.0404115	0.0562368	0.0256989	0.0227382	0.0173475	0.00990087	0.00999029	0.0188978	0.0287867	0.0243514	0.0177412	0.0159065	0.01002	0.0118406	0.0115399	0.0210129	0.0266162	0.0186364	0.0160698	0.0365298	0.0344134	0.0535905	0.0420891	0.0443	0.0331665	0.0247599	0.0145003	0.0118612	0.00790377	0.0102389	0.0110761
11	mEnhWk4	58	0.549609	0.101238	0.127761	0.173762	0.10077	0.0767337	0.11954	0.0709864	0.0426335	0.0472745	0.0313541	0.0310843	0.0089109	0.0244841	0.0215809	0.0149596	0.0135497	0.0181786	0.0145627	0.01006	0.0122897	0.00881944	0.00596489	0.00861533	0.00603859	0.00714219	0.00462965	0.00549933	0.00341028	0.0062512	0.00795236	0.0141182	0.0168924	0.0128916	0.0158274	0.0303698	0.0373489	0.0570752	0.0376704	0.0423457	0.0295361	0.0232037	0.0180489	0.0176745	0.0104215	0.0124147	0.0244535
12	mEnhWk5	59	0.428785	0.0798193	0.0716599	0.10714	0.041067	0.0309461	0.031731	0.0129649	0.0090919	0.00966858	0.0100552	0.0116743	0.00367802	0.00382871	0.00907985	0.00713558	0.00706197	0.00665723	0.00458204	0.00246673	0.0032134	0.00393083	0.00131509	0.00285968	0.00220721	0.00421556	0.00254251	0.00349674	0.00193465	0.0022221	0.00222373	0.00265266	0.00328278	0.00395627	0.00365382	0.00547832	0.00735912	0.00892855	0.00757876	0.00942831	0.00964844	0.00811618	0.0057804	0.00547527	0.00252062	0.00347949	0.00771767
51	mEnhWk6	60	0.671511	0.0370298	0.0281659	0.0281136	0.0192903	0.0136796	0.0354401	0.0125128	0.00955138	0.01172	0.00983014	0.0147798	0.00273975	0.00589475	0.00836778	0.00766269	0.00567586	0.00532937	0.00475136	0.00365524	0.00371386	0.00300906	0.000989238	0.00208972	0.00318687	0.00356949	0.00354699	0.00395737	0.00231723	0.00383995	0.00246601	0.00306328	0.00445252	0.00624549	0.00606374	0.00762921	0.0109793	0.0111777	0.0126896	0.0113357	0.0105284	0.00890993	0.00537613	0.00564899	0.00439829	0.00366309	0.0107053
52	mEnhWk7	61	0.381932	0.0664041	0.0501097	0.0382005	0.0197376	0.0150657	0.0316015	0.0119521	0.00813086	0.0102682	0.00792832	0.0106492	0.00358698	0.00380512	0.00623568	0.00420022	0.00494574	0.00559014	0.00426779	0.00236803	0.00271594	0.0020092	0.00202166	0.00264887	0.00378861	0.00435324	0.00398533	0.0034235	0.00251646	0.00219924	0.0020833	0.00264364	0.00361396	0.00398036	0.00347623	0.0051423	0.00678165	0.0083308	0.00754812	0.00771534	0.00762873	0.00737034	0.00514258	0.00504081	0.00216717	0.00384707	0.00772839
90	mEnhWk8	62	0.272528	0.0249219	0.0142337	0.0338819	0.00928033	0.00483886	0.00847781	0.00209701	0.00217441	0.00247354	0.00357488	0.00456288	0.00298936	0.00143436	0.00710549	0.00538248	0.00399226	0.00369606	0.00242733	0.00177452	0.00191407	0.00207992	0.00193197	0.0023749	0.00217557	0.0031758	0.00442381	0.00360823	0.00370988	0.00259277	0.0016957	0.00169474	0.00176759	0.00418147	0.00403345	0.00166022	0.00583691	0.00269132	0.00732749	0.00571255	0.00293218	0.0041084	0.00602384	0.00752046	0.00273573	0.00176388	0.00689593
91	mEnhWk9	63	0.77675	0.0288493	0.0325496	0.0563303	0.0286155	0.0171818	0.0244317	0.00864663	0.00540066	0.00703037	0.00710783	0.00705538	0.0059141	0.0040292	0.0111868	0.00716672	0.00717475	0.00915785	0.00602815	0.00426715	0.00387252	0.00276429	0.0031333	0.00426826	0.00630732	0.00782814	0.00856073	0.00526747	0.0043059	0.00405722	0.00221084	0.00335164	0.00529737	0.00542218	0.00451132	0.00501244	0.00676114	0.0083627	0.0127726	0.00952042	0.00689361	0.00728507	0.00821079	0.00925749	0.0029925	0.00260875	0.00616728
94	mEnhWk10	64	0.83157	0.0587564	0.0697603	0.070052	0.041338	0.0299909	0.0452764	0.0215594	0.0154898	0.015028	0.0149027	0.0146406	0.00725829	0.0082847	0.0139816	0.00974179	0.00959402	0.0101434	0.00707375	0.00659503	0.00475142	0.00336249	0.00347869	0.00495316	0.00564505	0.00598765	0.0058118	0.00516755	0.00309117	0.00456527	0.0041574	0.00484985	0.00865654	0.00948845	0.0068739	0.0116612	0.012551	0.0198515	0.0213708	0.0198096	0.0153657	0.0126002	0.00866069	0.0103351	0.00488163	0.0064356	0.0122175
96	mEnhWk11	65	0.571003	0.0497427	0.0664866	0.0789095	0.0427304	0.0327672	0.0519496	0.0212197	0.01391	0.015639	0.0160233	0.0146332	0.0110722	0.0078777	0.0219914	0.0140006	0.00854079	0.0136861	0.00663283	0.00543722	0.00631168	0.00398727	0.00523928	0.00475169	0.00452439	0.00567015	0.0067733	0.00585426	0.00445073	0.00494195	0.00536606	0.00518558	0.00781283	0.0109057	0.010007	0.00924	0.0184873	0.0180806	0.0225973	0.020039	0.0172396	0.0160781	0.0127346	0.0112115	0.00489881	0.00835923	0.0153707
97	mEnhWk12	66	0.858869	0.0174582	0.0253808	0.126036	0.0737887	0.0680625	0.141323	0.0526187	0.0375405	0.0434985	0.0326909	0.0270439	0.0105427	0.0244628	0.0291715	0.0213049	0.0254051	0.0276968	0.0234624	0.0122906	0.0123567	0.00940931	0.00581325	0.0103684	0.0165918	0.0122443	0.0122729	0.00952067	0.00809384	0.0113823	0.0122908	0.0167176	0.0235435	0.0238239	0.0222752	0.0486994	0.0463147	0.0753752	0.0643592	0.0545831	0.0481785	0.03678	0.02816	0.023938	0.010331	0.0192427	0.0261117
100	mEnhWk13	67	0.506838	0.0154964	0.00955374	0.0409193	0.0232747	0.0166257	0.0335151	0.0150736	0.0088996	0.0140046	0.010795	0.0120542	0.00382846	0.00444761	0.0102885	0.00769779	0.00743946	0.00767055	0.00512226	0.00365057	0.00387661	0.00283288	0.00189499	0.00358587	0.00478344	0.00465294	0.00589533	0.00406554	0.00411948	0.00383562	0.00254801	0.00311397	0.00396757	0.00546033	0.00360559	0.00595894	0.00672905	0.00982896	0.0138552	0.0106672	0.00946333	0.0094636	0.00903257	0.00793513	0.00397772	0.00401205	0.00841406
17	mTxEnh1	68	0.95049	0.00813728	0.0166492	0.0392805	0.00847155	0.0102576	0.0597977	0.0156426	0.0161447	0.0168616	0.0192906	0.00938859	0.00541075	0.00594708	0.00565887	0.00348408	0.00276903	0.00157305	0.0044854	0.00494815	0.00352163	0.00218569	0.0022229	0.000544462	0.00234898	0.000544895	0.00159573	0.00109081	0.00108648	0.000557461	0.00294529	0.00845232	0.00655305	0.012044	0.00893387	0.00915132	0.00839441	0.0110037	0.0184745	0.00612009	0.00661047	0.00746887	0.00479741	0.00196836	0.00146775	0.0028905	0.00379974
18	mTxEnh2	69	0.844678	0.0019994	0.00428441	0.0208663	0.003059	0.00154625	0.0184013	0.0064012	0.00695266	0.00730678	0.00652404	0.00538549	0.00501233	0.00311401	0.00270483	0.00153091	0.00166642	0.00162144	0.0021036	0.0033488	0.0017388	0.000963283	0.000326152	0.000580242	0.00171955	0.000793345	0.00256246	0.000714421	0.00114082	0.000766609	0.00206299	0.00174017	0.00190459	0.0030487	0.0022505	0.00346539	0.00411714	0.00358412	0.00662108	0.00339171	0.00235801	0.0025946	0.00391536	0.00210115	0.00140873	0.00118439	0.00152713
19	mTxEnh3	70	0.610164	0.00393804	0.00335755	0.00828707	0.00163607	0.00131577	0.00647631	0.00364656	0.00273366	0.00250212	0.00274382	0.00314923	0.000991351	0.00155859	0.00213082	0.00209204	0.00122887	0.00126949	0.00103789	0.00125295	0.00102209	0.000448013	0.000408209	0.000958823	0.00109479	0.0014202	0.00215645	0.00101507	0.000948425	0.000666596	0.001055	0.000771941	0.00129227	0.00266288	0.00174034	0.0012527	0.00291797	0.00219164	0.00517105	0.00229681	0.00172427	0.00277272	0.00268674	0.00169199	0.000794755	0.0012165	0.00320183
27	mTxEnh4	71	0.977422	0.00187516	0.00188884	0.00103048	0.00160466	0.00189505	0.00775401	0.00262167	0.000972102	0.00268029	0.00219688	0.00310721	0.000269656	0.00162986	0.000831667	0.00167756	0.000808158	0.00107725	0.00159717	0.00350994	0.00255588	0.00110464	0.00080862	0.000269499	0.00204683	0.00110593	0.0010779	0.000589983	0.000269474	0.000269474	0.00455604	0.00298613	0.00239922	0.00342427	0.00232951	0.00402143	0.000901557	0.000808558	0.00234156	0.00161626	0.00107778	0.00149971	0.00123198	0.00108177	0.00053894	0.00062244	0.000791976
31	mTxEnh5	72	0.891214	0.0128059	0.0292458	0.0497689	0.0270499	0.0251906	0.0877677	0.0377539	0.0262121	0.0288223	0.0182805	0.011606	0.00701525	0.0205858	0.00254093	0.00251715	0.00309436	0.00514725	0.0097698	0.00796901	0.00647461	0.00239555	0.00133811	0.00289541	0.00458495	0.00271349	0.00424827	0.00132259	0.000695211	0.00126725	0.00361638	0.00999254	0.0167762	0.0128883	0.00708035	0.0157997	0.0101876	0.0201856	0.0212936	0.0113646	0.0126306	0.00786973	0.00753202	0.00445879	0.00289362	0.00495131	0.00227656
33	mTxEnh6	73	0.76046	0.00930343	0.0343837	0.0701829	0.0262331	0.0271804	0.0783463	0.0459037	0.0323865	0.0298307	0.02338	0.0153102	0.0161707	0.0259347	0.00952949	0.00891901	0.00849014	0.0105999	0.014191	0.0101711	0.0136735	0.00264912	0.000763042	0.00803621	0.00837608	0.00557604	0.00865216	0.00480541	0.00338256	0.00267023	0.00774018	0.0161605	0.0132708	0.0210046	0.0194915	0.0204861	0.0202685	0.0175844	0.0239677	0.0135395	0.00953033	0.0104803	0.00874242	0.00380394	0.00343557	0.00409442	0.0090587
21	mTx1	74	0.708906	0.00499625	0.000551539	0.00222344	0.00103231	0.000855346	0.00154434	0.00081514	0.000200422	0.000322656	0.000702352	0.000772595	0.00134745	0.000415893	0.00187018	0.00228613	0.001639	0.00075219	0.000299683	0.000419573	0.000471655	0.000512721	0.000723965	0.000445442	0.000474679	0.000772552	0.00105992	0.000883559	0.00106821	0.00169544	0.000423296	0.000491501	0.000478892	0.000490873	0.00136563	0.000548902	0.00118059	0.000345478	0.00113583	0.000425716	0.000635712	0.00109301	0.000779913	0.00105417	0.00105726	0.000380601	0.00120767
22	mTx2	75	0.897976	0.0143174	0.0111601	0.00441041	0.00125566	0.000671733	0.0079203	0.000748231	0.000624874	0.00119871	0.00138497	0.00129792	0.0010564	0.000420921	0.000649078	0.000921798	0.00109329	0.000688828	0.000504472	0.000771941	0.000736591	0.000385438	0.000331277	8.17241e-05	0.000417107	0.000517404	0.000638587	0.000436202	0.000176791	0.000429787	0.000807958	0.000922372	0.000836813	0.000880379	0.00128037	0.000822243	0.00181113	0.000747455	0.000838555	0.000962184	0.00114757	0.000426178	0.000911696	0.000927196	0.0002388	0.000355937	0.00139933
23	mTx3	76	0.995979	0.00503244	0.00478546	0.00275333	0.000139593	6.8699e-05	0.00459223	0.000339072	0.000202689	0.00024764	0.000486039	0.000839394	0.000584352	0.000263538	0.000306983	0.000774083	0.000489593	0.000304601	0.00052662	0.000872743	0.00103273	0.000537828	0.000282019	0.000136867	0.00054883	0.000498992	0.000706821	0.000409841	0.000151915	7.81749e-05	0.000973668	0.00067256	0.000170668	0.000651053	0.000874187	0.000281209	0.000449269	0.000230363	0.00111309	0.000153572	0.000226828	0.000230373	0.000227483	0.000273434	0.000385337	0.000152752	0.000858837
24	mTx4	77	0.999852	0.000466581	0.00205047	0.00109712	0.00044616	7.44673e-05	0.00134145	0.00044226	0.00022379	0.000148458	0.000361769	0.000798932	7.48335e-05	0.000161515	0.000213735	0.000147967	0.000258628	7.46836e-05	0.00096944	0.00272143	0.00229033	0.000243942	0.000309768	0.000147995	0.000295907	0.000369901	0.000819552	0.000222753	7.39833e-05	0.000147967	0.00129825	0.00151972	0.000917847	0.00172539	0.00194012	0.00104407	0.000260685	0.00022195	0.00119443	0.000222001	0.000222325	0.000368298	0.000293421	0.000147976	0.000101699	0.000279213	0.000189358
25	mTx5	78	0.963734	0.0139818	0.0287977	0.024205	0.00795535	0.00789787	0.0342177	0.00689075	0.00472669	0.00454002	0.00421411	0.00487665	0.00184389	0.00413035	0.00099573	0.000825891	0.000824969	0.00113172	0.00213318	0.00286706	0.00363446	0.00106481	0.000422829	0.000579791	0.00204202	0.00107311	0.00194949	0.000348883	0.000115796	0.000347388	0.00283741	0.00346053	0.00266721	0.00477377	0.00280231	0.00293371	0.00393318	0.00350777	0.00482887	0.00229436	0.00227557	0.00242391	0.00155273	0.00056658	0.000161376	0.000850853	0.00140031
28	mTx6	79	0.857424	0.00420664	0.0044948	0.00422632	0.000956854	0.00101077	0.0102231	0.000408319	0.00121069	0.000902216	0.0015992	0.00109356	0.000579579	0.000917757	0.00106684	0.00250958	0.000373368	0.000846986	0.00178852	0.00210149	0.0018994	0.000424334	0.00015057	0.000377382	0.00106087	0.00058363	0.000642741	0.000669452	0.000277729	0.000138867	0.0013895	0.00108822	0.00228644	0.00288551	0.00227638	0.00152468	0.00216476	0.00041447	0.00278464	0.00122576	0.00128014	0.00188469	0.0016532	0.0013518	0.000143265	0.00104563	0.000945387
30	mTx7	80	0.612347	0.0158622	0.0348498	0.0372265	0.0284373	0.0241265	0.0507889	0.0124103	0.00602772	0.00603709	0.00527396	0.00508964	0.00313857	0.00389224	0.00788334	0.00655313	0.00328981	0.0071803	0.0044329	0.0041824	0.004291	0.00344895	0.00207613	0.00275869	0.00493779	0.00349598	0.00333954	0.0018098	0.00127623	0.00193181	0.00405795	0.00783722	0.0080691	0.0118261	0.0110995	0.0121006	0.0168334	0.0167639	0.0186876	0.0120863	0.0116248	0.010753	0.00669965	0.00603897	0.00242734	0.00459557	0.00856669
81	mTx8	81	0.87709	0.0471259	0.0917672	0.190604	0.163565	0.13297	0.116172	0.0844625	0.0562394	0.0523194	0.0326966	0.0246544	0.0228004	0.0377693	0.0186435	0.0136723	0.0182468	0.0263708	0.0156621	0.0133051	0.0084447	0.00408063	0.00346589	0.00661841	0.020644	0.012281	0.0132611	0.0114496	0.00716523	0.00674327	0.0038117	0.00719134	0.013846	0.00639687	0.00674356	0.0179363	0.00971323	0.0171776	0.01164	0.0143105	0.00815604	0.00425226	0.00382143	0.00455583	0.000701339	0.00144181	0.00392838
26	mTxEx1	82	0.999689	0.00288589	0.00824488	0.00642932	0.00449593	0.004585	0.023144	0.00925205	0.00518147	0.00356627	0.00166881	0.00258484	0.000833475	0.00447906	0.000798144	0.000319259	0.000718638	0.00173457	0.00292321	0.00761485	0.00625721	0.000766004	0.000470882	0.000638517	0.00117046	0.00068253	0.000811958	0.000477482	0.00015963	0.000638534	0.00360274	0.00665244	0.00505413	0.00449679	0.00359888	0.00407301	0.000958981	0.00480367	0.00279226	0.00247862	0.00270822	0.00133533	0.000958169	0.000729404	0.00136792	0.000804745	0.000593229
32	mTxEx2	83	0.982487	0.00246986	0.00852917	0.0212376	0.00659934	0.0039095	0.0592755	0.0306801	0.0252912	0.023151	0.0158626	0.0126154	0.00596796	0.0200485	0.00407044	0.00507249	0.00792748	0.0105245	0.0142789	0.0155885	0.0150406	0.00581208	0.00388608	0.00483371	0.00578437	0.00487679	0.0020267	0.00242134	0.00386867	0.00511967	0.0147434	0.0200689	0.0178891	0.0164556	0.0118925	0.0216653	0.0122287	0.0191289	0.0169613	0.0141096	0.0105229	0.0098328	0.010106	0.00716761	0.00635338	0.0043851	0.00515296
48	mTxEx3	84	0.965214	0.00930593	0.0221714	0.0143909	0.0201451	0.017195	0.10036	0.0582614	0.0614935	0.0693021	0.0561793	0.0453374	0.0361707	0.0488209	0.0284636	0.0300446	0.0300449	0.0280545	0.0396037	0.0426025	0.0345917	0.0314118	0.0189757	0.0253034	0.0236417	0.0158131	0.0282585	0.0284635	0.0221383	0.0284636	0.0361735	0.0438042	0.0377599	0.0519861	0.0504088	0.0519946	0.0550764	0.0453359	0.0491729	0.047104	0.03776	0.0409226	0.0393413	0.0345996	0.036173	0.0232373	0.0314291
20	mTxWk1	85	0.195826	0.0151181	0.00314068	0.00224357	0.0013307	0.00118391	0.00127631	0.000377894	0.000223092	0.000532714	0.000612706	0.00139185	0.000603802	0.000338878	0.00133897	0.00113112	0.000470254	0.000471109	0.000365703	0.00035897	0.000260004	0.000229243	0.000457818	0.000269381	0.000280173	0.000578344	0.000576657	0.000556058	0.000936007	0.000777466	0.000201718	0.000147859	0.000252812	0.000499878	0.000438697	0.000134605	0.000619636	0.000298674	0.00118151	0.000690527	0.000326906	0.000397503	0.000603931	0.000806721	0.00059571	0.000432147	0.000959637
29	mTxWk2	86	0.291553	0.0387729	0.0447217	0.0320377	0.0258723	0.0176112	0.0262277	0.00702264	0.0060176	0.00699726	0.0077513	0.00706504	0.00476929	0.0032937	0.0077202	0.00604192	0.00571031	0.00842516	0.00378925	0.0042247	0.00268917	0.00289828	0.00166195	0.00226633	0.00328878	0.00329726	0.00399009	0.00379627	0.00227375	0.00272062	0.00275749	0.00356796	0.0045916	0.00666703	0.0053187	0.005489	0.00867581	0.00958029	0.0108465	0.00971726	0.00842441	0.00716646	0.0067795	0.00576458	0.00179794	0.00279476	0.00711928
86	mBivProm1	87	0.994355	0.0459696	0.0990814	0.304349	0.357798	0.287977	0.909116	0.965923	0.960425	0.954358	0.945468	0.89099	0.830459	0.926259	0.864676	0.862465	0.826575	0.857837	0.87294	0.843655	0.845189	0.825084	0.757126	0.646441	0.704507	0.649913	0.68789	0.627759	0.786037	0.822759	0.763349	0.877815	0.789643	0.900226	0.89033	0.961132	0.942557	0.961742	0.949374	0.848293	0.775098	0.799817	0.79827	0.756886	0.8234	0.623274	0.787886
87	mBivProm2	88	0.99947	0.0236949	0.0932823	0.268102	0.539347	0.518379	0.90833	0.982996	0.980161	0.983429	0.975584	0.957193	0.918909	0.96547	0.908787	0.904113	0.86279	0.897282	0.892426	0.864223	0.891394	0.896957	0.792889	0.782391	0.812508	0.77521	0.786821	0.708002	0.827938	0.862968	0.83057	0.847455	0.819531	0.870131	0.85248	0.892185	0.809581	0.808519	0.810955	0.807252	0.608744	0.52861	0.563617	0.473292	0.620301	0.431197	0.567049
88	mBivProm3	89	0.979586	0.0469055	0.0846894	0.401939	0.472949	0.38517	0.854738	0.94712	0.926756	0.916467	0.899588	0.844962	0.815181	0.899551	0.877347	0.874061	0.816858	0.837986	0.805811	0.774844	0.762762	0.802046	0.730526	0.729558	0.759758	0.727896	0.751013	0.739007	0.824717	0.78925	0.668917	0.619397	0.573491	0.697092	0.625635	0.6775	0.507737	0.537616	0.587733	0.613298	0.361649	0.296392	0.302477	0.239806	0.352067	0.233366	0.316108
39	mPromF1	90	0.999314	0.0380993	0.0650341	0.130671	0.118909	0.0940826	0.499439	0.656114	0.636046	0.664497	0.596742	0.542808	0.399473	0.465657	0.286905	0.219122	0.159979	0.183854	0.149407	0.177454	0.147163	0.181818	0.116488	0.11326	0.124602	0.104626	0.157939	0.115666	0.155453	0.145925	0.115519	0.117698	0.105363	0.154126	0.153818	0.147645	0.126512	0.129571	0.129952	0.140613	0.0564966	0.048996	0.0446717	0.0431408	0.0677672	0.0297202	0.0630305
41	mPromF2	91	0.999647	0.00528719	0.0138829	0.0647741	0.00480537	0.00415452	0.197078	0.0719858	0.082587	0.109464	0.0966154	0.0721021	0.031036	0.0279376	0.0105797	0.00629623	0.00706632	0.00846216	0.0157711	0.0213044	0.0275635	0.012381	0.00966506	0.00855156	0.00324635	0.0021125	0.00621538	0.00529918	0.00654766	0.00839898	0.0330615	0.0502206	0.0403331	0.0604023	0.0489851	0.0529873	0.0408992	0.0657351	0.0553473	0.0504072	0.0384689	0.0387188	0.0353917	0.0219395	0.0343668	0.0288751	0.0280069
44	mPromF3	92	0.99722	0.0265168	0.0516927	0.142208	0.0335993	0.0244681	0.277004	0.247095	0.236032	0.258888	0.227618	0.183075	0.0838507	0.124154	0.0504968	0.0457647	0.0419165	0.0515514	0.0717478	0.0661171	0.0805594	0.0372817	0.026662	0.0265894	0.0223158	0.0199329	0.02421	0.0155278	0.0293792	0.0397505	0.0802485	0.119295	0.117186	0.141883	0.130204	0.175215	0.156859	0.191691	0.185527	0.150579	0.120199	0.123869	0.0907785	0.0830282	0.0946457	0.0766136	0.0862025
45	mPromF4	93	0.923184	0.0596727	0.0601214	0.109722	0.0513926	0.042045	0.299052	0.260759	0.239248	0.253722	0.20816	0.170729	0.0876663	0.130437	0.0629478	0.0431114	0.0416463	0.0552767	0.0740927	0.0580103	0.0563299	0.0339148	0.0301863	0.0277657	0.0190111	0.0189891	0.0257944	0.0182637	0.0432561	0.0472607	0.0637222	0.084872	0.0888754	0.122489	0.104666	0.154903	0.157235	0.211816	0.207819	0.191452	0.118716	0.116885	0.0916705	0.0855043	0.0956651	0.0486311	0.0979714
46	mPromF5	94	0.999505	0.00324129	0.00198159	0.0234842	0.00297134	0.00148659	0.102976	0.0160184	0.0205885	0.0280114	0.0312228	0.0226345	0.00948313	0.00679879	0.0114065	0.00480733	0.00392472	0.00392421	0.00540644	0.00837242	0.00607975	0.00342956	0.00393893	0.00356253	0.00148662	0.0014891	0.00197966	0.00346464	0.00595466	0.00540974	0.00639992	0.0093736	0.00676207	0.0180759	0.0156745	0.0112672	0.0058734	0.0170942	0.0180791	0.0174281	0.00739305	0.010022	0.00837898	0.00689673	0.00775133	0.0061358	0.00392829
47	mPromF6	95	0.958433	0.00383808	0.00304687	0.0162284	0.00216341	0.00152339	0.0607673	0.012679	0.014705	0.0202347	0.0157411	0.0107798	0.00533137	0.00511951	0.00623316	0.00381378	0.0017771	0.00421391	0.00217929	0.00242574	0.00403711	0.00326061	0.00164897	0.00152341	0.00101562	0.0018006	0.00262664	0.00101561	0.00392959	0.00218273	0.0039486	0.00448672	0.00270951	0.00490917	0.00455472	0.00628108	0.00216494	0.00287966	0.00610998	0.00577511	0.00203309	0.00351517	0.00414725	0.00203528	0.00355437	0.00265002	0.00447812
89	mPromF7	96	0.866837	0.0435733	0.0230914	0.0838562	0.0524216	0.0316942	0.273162	0.238418	0.221336	0.232012	0.184121	0.158885	0.113224	0.160243	0.155786	0.148955	0.11871	0.146405	0.118262	0.0741076	0.0696969	0.090017	0.0787859	0.0756926	0.0612106	0.0626836	0.0609067	0.0688006	0.15075	0.126489	0.0583734	0.055302	0.0563264	0.0974427	0.0832962	0.0986423	0.105601	0.0851036	0.107414	0.111467	0.0363533	0.0292952	0.0351945	0.0315932	0.0470802	0.0149593	0.0440761
40	mTSS1	97	0.999535	0.0347636	0.0916894	0.187479	0.197978	0.209866	0.592031	0.853492	0.838613	0.872618	0.85006	0.791669	0.60812	0.65419	0.242808	0.220305	0.178574	0.228764	0.236156	0.235985	0.250247	0.233022	0.129929	0.145856	0.181918	0.134541	0.177483	0.0965947	0.124075	0.168269	0.2122	0.252423	0.227874	0.271737	0.259657	0.261175	0.231734	0.243024	0.220664	0.210095	0.130503	0.141053	0.121699	0.0806422	0.143967	0.105904	0.129344
42	mTSS2	98	0.999757	0.00329815	0.0180145	0.02287	0.00681093	0.00840478	0.0767506	0.067717	0.0728126	0.0966237	0.0822409	0.0729948	0.0266005	0.0277072	0.00802595	0.00559301	0.00608252	0.0065756	0.00510785	0.0119265	0.00755325	0.00794489	0.0026785	0.00340129	0.00413327	0.00145413	0.00583522	0.00315795	0.00340755	0.00551501	0.00523716	0.00883315	0.00876846	0.0109708	0.00975067	0.00737562	0.00341334	0.00795209	0.00655218	0.00596355	0.00417922	0.00409017	0.00568796	0.0021575	0.00378152	0.00414666	0.00271937
43	mTSS3	99	0.997576	0.00447957	0.00818299	0.0251422	0.0160241	0.0174754	0.0366085	0.0826571	0.071289	0.100196	0.0799215	0.0684211	0.0298498	0.0298321	0.0129777	0.00859311	0.0196336	0.0223664	0.0137783	0.0146928	0.0165986	0.00654761	0.00561233	0.00271412	0.00809676	0.00447293	0.00542798	0.00637311	0.00537759	0.00904657	0.00724868	0.0127073	0.00724868	0.0116107	0.0124837	0.0110832	0.0112487	0.0211111	0.0143606	0.0129844	0.00852438	0.0121231	0.0120733	0.00448458	0.00845408	0.0108178	0.00983064
[truncated: 855 more columns]

## Sheet: top_ct
	Table supporting Fig. 1C: Top 100 most highly-emitted datasets associated with each mouse full-stack states, colored by the datasets' associated cell types
	raw-state_number	state_order_by_group	State		r_1	r_2	r_3	r_4	r_5	r_6	r_7	r_8	r_9	r_10	r_11	r_12	r_13	r_14	r_15	r_16	r_17	r_18	r_19	r_20	r_21	r_22	r_23	r_24	r_25	r_26	r_27	r_28	r_29	r_30	r_31	r_32	r_33	r_34	r_35	r_36	r_37	r_38	r_39	r_40	r_41	r_42	r_43	r_44	r_45
0	75	0	mGapArtf1		E14TG2a.4	heart	hindbrain	forebrain	heart	hindbrain	neural tube	midbrain	CH12.LX	hindbrain	hindbrain	neural tube	embryonic facial prominence	midbrain	forebrain	heart	CH12.LX	liver	heart	limb	limb	midbrain	forebrain	heart	kidney	hindbrain	neural tube	lung	midbrain	hindbrain	forebrain	midbrain	embryonic facial prominence	ES-Bruce4	embryonic facial prominence	liver	embryonic facial prominence	liver	ES-E14	embryonic facial prominence	midbrain	megakaryocyte	limb	MEL	heart
1	77	1	mGapArtf2		megakaryocyte	heart	CH12.LX	erythroblast	heart	hindbrain	heart	G1E	E14TG2a.4	forebrain	heart	R1	testis	kidney	limb	embryonic facial prominence	midbrain	kidney	ES-CJ7	hindbrain	forebrain	limb	lung	heart	ZHBTc4	forebrain	neural tube	midbrain	cerebral cortex	limb	heart	cerebral cortex	hindbrain	kidney	gastrocnemius	liver	embryonic facial prominence	intestine	ES-E14	liver	intestine	forebrain	intestine	forebrain	forebrain
2	78	2	mGapArtf3		forebrain	hindbrain	midbrain	heart	midbrain	kidney	embryonic facial prominence	limb	forebrain	heart	lung	heart	erythroblast	limb	megakaryocyte	heart	kidney	hindbrain	neural tube	forebrain	heart	hindbrain	embryonic facial prominence	forebrain	forebrain	midbrain	intestine	forebrain	intestine	limb	liver	stomach	stomach	limb	R1	liver	embryonic facial prominence	limb	heart	lung	embryonic facial prominence	embryonic facial prominence	intestine	hindbrain	limb
3	15	3	mQuies1		limb	kidney	embryonic facial prominence	3T3-L1	Muller cell	CH12.LX	heart	midbrain	heart	limb	fibroblast of lung	lung	limb	embryonic facial prominence	fat pad	gonadal fat pad	adipocyte	Patski	embryonic fibroblast	NIH3T3	G1E	MEL	hindlimb bud	limb	CH12.LX	embryo	lung	megakaryocyte	hindbrain	liver	kidney	limb	limb	forelimb bud	embryonic facial prominence	embryonic facial prominence	heart	heart	lung	heart	myocyte	CH12.LX	lung	heart	heart
4	63	4	mQuies2		CH12.LX	MEL	midbrain	CH12.LX	megakaryocyte	MEL	E14TG2a.4	megakaryocyte	heart	G1E	forebrain	bone marrow macrophage	G1E	testis	midbrain	limb	A20	testis	liver	limb	C2C12	MEL	hindbrain	heart	G1E	E14TG2a.4	MEL	kidney	erythroblast	thymus	liver	liver	ES-E14	retina	E14TG2a.4	induced T-regulatory cell	myocyte	adipocyte	large intestine	MEL	embryonic facial prominence	G1E	naive thymus-derived CD4-positive, alpha-beta T cell	lung	limb
5	68	5	mQuies3		CH12.LX	midbrain	hindbrain	limb	liver	MEL	liver	neural tube	Muller cell	retina	liver	erythroblast	heart	kidney	kidney	hindbrain	heart	G1E	midbrain	forebrain	ES-Bruce4	lung	MEL	liver	hindbrain	forebrain	A20	telencephalon	frontal cortex	embryonic facial prominence	forebrain	heart	ES-Bruce4	hindbrain	midbrain	hindbrain	embryonic facial prominence	cerebellum	lung	liver	G1E	MEL	thymus	heart	heart
6	65	6	mHET1		erythroblast	megakaryocyte	G1E	CH12.LX	heart	forebrain	gastrocnemius	limb	heart	testis	cerebral cortex	cerebral cortex	E14TG2a.4	liver	intestine	megakaryocyte	liver	stomach	liver	kidney	liver	liver	liver	neural tube	heart	heart	midbrain	testis	monocyte	limb	CH12.LX	embryo	liver	midbrain	liver	midbrain	midbrain	hindbrain	forebrain	hindbrain	liver	midbrain	hindbrain	megakaryocyte	heart
7	66	7	mHET2		G1E	CH12.LX	erythroblast	megakaryocyte	CH12.LX	heart	liver	midbrain	liver	E14TG2a.4	liver	limb	intestine	forebrain	liver	heart	liver	E14TG2a.4	limb	liver	limb	heart	cerebral cortex	heart	gastrocnemius	limb	hindbrain	heart	neural tube	testis	forebrain	midbrain	liver	C2C12	embryonic facial prominence	neural tube	hindbrain	midbrain	hindbrain	megakaryocyte	liver	midbrain	midbrain	neural tube	G1E
8	67	8	mHET3		CH12.LX	erythroblast	liver	heart	liver	G1E	heart	liver	megakaryocyte	lung	liver	heart	midbrain	heart	liver	liver	hindbrain	heart	lung	heart	heart	kidney	lung	liver	midbrain	intestine	stomach	hindbrain	hindbrain	kidney	forebrain	forebrain	heart	neural tube	heart	hindbrain	midbrain	hindbrain	limb	ES-Bruce4	midbrain	forebrain	hindbrain	embryonic facial prominence	limb
9	69	9	mHET4		CH12.LX	heart	erythroblast	liver	liver	megakaryocyte	G1E	hindbrain	heart	forebrain	liver	midbrain	lung	hindbrain	heart	hindbrain	heart	intestine	liver	kidney	lung	stomach	neural tube	heart	liver	lung	midbrain	heart	forebrain	liver	midbrain	heart	kidney	heart	midbrain	stomach	hindbrain	forebrain	heart	hindbrain	midbrain	midbrain	midbrain	embryonic facial prominence	embryonic facial prominence
10	70	10	mHET5		megakaryocyte	erythroblast	CH12.LX	heart	E14TG2a.4	heart	G1E	heart	liver	hindbrain	heart	heart	ES-Bruce4	kidney	lung	limb	hindbrain	liver	limb	neural tube	forebrain	embryonic facial prominence	liver	liver	midbrain	liver	heart	liver	hindbrain	embryonic facial prominence	heart	midbrain	kidney	forebrain	midbrain	forebrain	hindbrain	intestine	forebrain	heart	stomach	hindbrain	intestine	embryonic facial prominence	midbrain
11	71	11	mHET6		hindbrain	forebrain	heart	embryonic facial prominence	midbrain	limb	hindbrain	heart	neural tube	heart	hindbrain	heart	megakaryocyte	erythroblast	forebrain	limb	midbrain	midbrain	CH12.LX	hindbrain	kidney	E14TG2a.4	midbrain	forebrain	hindbrain	forebrain	embryonic facial prominence	heart	midbrain	neural tube	liver	forebrain	midbrain	heart	lung	embryonic facial prominence	kidney	midbrain	embryonic facial prominence	heart	hindbrain	forebrain	liver	liver	ES-Bruce4
12	72	12	mHET7		hindbrain	limb	forebrain	embryonic facial prominence	midbrain	hindbrain	heart	neural tube	heart	heart	hindbrain	limb	heart	kidney	embryonic facial prominence	forebrain	midbrain	hindbrain	midbrain	forebrain	megakaryocyte	forebrain	heart	midbrain	kidney	erythroblast	hindbrain	lung	neural tube	forebrain	embryonic facial prominence	liver	heart	embryonic facial prominence	E14TG2a.4	midbrain	midbrain	intestine	heart	limb	stomach	CH12.LX	kidney	forebrain	hindbrain
13	73	13	mHET8		hindbrain	midbrain	forebrain	embryonic facial prominence	hindbrain	limb	heart	neural tube	hindbrain	hindbrain	heart	midbrain	forebrain	E14TG2a.4	neural tube	hindbrain	midbrain	midbrain	forebrain	heart	midbrain	embryonic facial prominence	CH12.LX	midbrain	heart	limb	forebrain	hindbrain	liver	midbrain	forebrain	hindbrain	erythroblast	midbrain	forebrain	kidney	embryonic facial prominence	neural tube	heart	forebrain	heart	megakaryocyte	embryonic facial prominence	heart	forebrain
14	74	14	mHET9		E14TG2a.4	hindbrain	hindbrain	heart	midbrain	forebrain	CH12.LX	embryonic facial prominence	hindbrain	heart	neural tube	forebrain	CH12.LX	embryonic facial prominence	limb	midbrain	heart	hindbrain	neural tube	midbrain	hindbrain	midbrain	heart	hindbrain	liver	hindbrain	heart	midbrain	midbrain	neural tube	forebrain	heart	forebrain	limb	midbrain	erythroblast	kidney	heart	liver	megakaryocyte	embryonic facial prominence	forebrain	lung	kidney	limb
15	76	15	mHET10		E14TG2a.4	ES-Bruce4	CH12.LX	megakaryocyte	erythroblast	ES-E14	G1E	CH12.LX	heart	liver	heart	liver	R1	midbrain	liver	heart	hindbrain	heart	forebrain	E14TG2a.4	E14TG2a.4	midbrain	heart	heart	limb	liver	embryonic facial prominence	embryonic facial prominence	heart	kidney	hindbrain	limb	lung	liver	hindbrain	MEL	midbrain	E14TG2a.4	neural tube	heart	heart	midbrain	liver	ZHBTc4	ES-Bruce4
16	79	16	mZNF1		heart	embryonic facial prominence	forebrain	limb	heart	midbrain	hindbrain	limb	heart	embryonic facial prominence	kidney	hindbrain	limb	megakaryocyte	megakaryocyte	neural tube	midbrain	forebrain	kidney	heart	liver	hindbrain	forebrain	CH12.LX	limb	heart	neural tube	heart	midbrain	neural tube	kidney	hindbrain	heart	embryonic facial prominence	embryonic facial prominence	hindbrain	embryonic facial prominence	limb	limb	embryonic facial prominence	forebrain	midbrain	lung	embryonic facial prominence	E14TG2a.4
17	80	17	mZNF2		heart	heart	hindbrain	embryonic facial prominence	forebrain	limb	heart	embryonic facial prominence	kidney	midbrain	limb	hindbrain	kidney	limb	midbrain	neural tube	forebrain	neural tube	limb	heart	liver	hindbrain	embryonic facial prominence	forebrain	embryonic facial prominence	lung	midbrain	embryonic facial prominence	heart	lung	neural tube	hindbrain	liver	megakaryocyte	forebrain	heart	liver	heart	hindbrain	CH12.LX	erythroblast	limb	stomach	stomach	heart
18	61	18	mReprPC1		megakaryocyte	heart	CH12.LX	E14TG2a.4	liver	heart	erythroblast	heart	forebrain	heart	hindbrain	forebrain	C2C12	limb	liver	limb	midbrain	liver	embryonic facial prominence	midbrain	neural tube	heart	hindbrain	kidney	myocyte	limb	cerebral cortex	midbrain	testis	embryonic facial prominence	heart	G1E	limb	forebrain	forebrain	heart	gastrocnemius	neural tube	heart	liver	MEL	hindbrain	cerebral cortex	intestine	liver
19	62	19	mReprPC2		megakaryocyte	CH12.LX	MEL	heart	C2C12	MEL	G1E	myocyte	E14TG2a.4	heart	erythroblast	G1E	heart	liver	limb	megakaryocyte	liver	intestine	gastrocnemius	liver	cerebral cortex	megakaryocyte	forebrain	testis	liver	G1E	heart	liver	midbrain	liver	heart	limb	heart	limb	heart	heart	testis	heart	liver	forebrain	stomach	E14TG2a.4	kidney	CH12.LX	neural tube
20	64	20	mReprPC3		G1E	heart	cerebral cortex	limb	CH12.LX	forebrain	midbrain	hindbrain	CH12.LX	megakaryocyte	neural tube	intestine	cerebral cortex	midbrain	E14TG2a.4	gastrocnemius	erythroblast	heart	hindbrain	forebrain	hindbrain	testis	midbrain	embryo	megakaryocyte	midbrain	midbrain	limb	forebrain	forebrain	limb	embryonic facial prominence	C2C12	heart	limb	forebrain	liver	retina	cerebellum	limb	hindbrain	embryonic facial prominence	midbrain	cerebellum	heart
21	82	21	mReprPC4		G1E	forebrain	CH12.LX	megakaryocyte	midbrain	limb	heart	embryonic facial prominence	limb	E14TG2a.4	erythroblast	heart	embryonic facial prominence	forebrain	limb	limb	kidney	hindbrain	embryonic facial prominence	liver	heart	heart	kidney	midbrain	embryonic facial prominence	midbrain	hindbrain	midbrain	neural tube	forebrain	hindbrain	megakaryocyte	limb	limb	liver	hindbrain	embryonic facial prominence	heart	heart	liver	hindbrain	limb	limb	intestine	forebrain
22	83	22	mReprPC5		forebrain	midbrain	limb	embryonic facial prominence	hindbrain	midbrain	neural tube	kidney	embryonic facial prominence	hindbrain	midbrain	forebrain	limb	hindbrain	forebrain	midbrain	neural tube	hindbrain	hindbrain	heart	midbrain	limb	midbrain	kidney	forebrain	lung	megakaryocyte	limb	embryonic facial prominence	forebrain	midbrain	lung	heart	embryonic facial prominence	forebrain	intestine	hindbrain	heart	embryonic facial prominence	liver	neural tube	heart	erythroblast	liver	CH12.LX
23	84	23	mReprPC6		forebrain	midbrain	embryonic facial prominence	hindbrain	limb	neural tube	midbrain	hindbrain	embryonic facial prominence	kidney	midbrain	limb	forebrain	hindbrain	heart	limb	neural tube	forebrain	hindbrain	liver	heart	hindbrain	midbrain	midbrain	kidney	megakaryocyte	limb	lung	midbrain	lung	liver	liver	forebrain	embryonic facial prominence	heart	erythroblast	heart	embryonic facial prominence	liver	liver	embryonic facial prominence	heart	hindbrain	neural tube	hindbrain
24	58	24	mReprPC_openC1		forebrain	neural tube	hindbrain	midbrain	midbrain	hindbrain	limb	hindbrain	hindbrain	forebrain	megakaryocyte	cerebral cortex	forebrain	embryonic facial prominence	heart	forebrain	hindbrain	midbrain	midbrain	embryonic facial prominence	neural tube	heart	liver	intestine	neural tube	cerebral cortex	midbrain	embryo	heart	testis	hindbrain	hindbrain	heart	limb	forebrain	forebrain	limb	erythroblast	limb	liver	neural tube	limb	embryonic facial prominence	cerebellum	embryo
25	59	25	mReprPC_openC2		forebrain	forebrain	megakaryocyte	neural tube	limb	midbrain	heart	embryonic facial prominence	heart	midbrain	hindbrain	midbrain	hindbrain	E14TG2a.4	forebrain	limb	forebrain	heart	cerebral cortex	midbrain	heart	limb	limb	embryonic facial prominence	intestine	hindbrain	forebrain	hindbrain	liver	hindbrain	CH12.LX	midbrain	embryonic facial prominence	midbrain	hindbrain	neural tube	kidney	gastrocnemius	testis	heart	embryonic facial prominence	cerebral cortex	embryo	limb	erythroblast
26	60	26	mReprPC_openC3		forebrain	embryonic facial prominence	midbrain	hindbrain	limb	hindbrain	midbrain	forebrain	limb	liver	heart	limb	midbrain	neural tube	erythroblast	embryonic facial prominence	hindbrain	heart	megakaryocyte	kidney	liver	forebrain	heart	intestine	forebrain	liver	limb	kidney	E14TG2a.4	heart	testis	neural tube	stomach	cerebral cortex	neural tube	midbrain	heart	liver	gastrocnemius	liver	heart	limb	embryonic facial prominence	embryonic facial prominence	cerebral cortex
27	85	27	mReprPC_openC4		embryonic facial prominence	forebrain	heart	hindbrain	midbrain	liver	limb	embryonic facial prominence	liver	limb	liver	limb	heart	heart	erythroblast	midbrain	hindbrain	liver	midbrain	hindbrain	kidney	megakaryocyte	lung	liver	heart	lung	heart	heart	heart	limb	embryonic facial prominence	embryonic facial prominence	E14TG2a.4	forebrain	neural tube	intestine	kidney	embryonic facial prominence	liver	forebrain	heart	midbrain	lung	embryonic facial prominence	hindbrain
28	3	28	mOpenC1		testis	kidney	gastrocnemius	cerebral cortex	cerebral cortex	heart	stomach	forebrain	limb	kidney	spleen	thymus	liver	intestine	megakaryocyte	lung	neural tube	cerebellum	liver	embryonic facial prominence	midbrain	adrenal gland	kidney	cerebellum	kidney	adrenal gland	liver	cortex	E14TG2a.4	forebrain	cerebellum	thymus	heart	embryo	G1E	midbrain	megakaryocyte	limb	G1E	hindbrain	lung	hindbrain	hindbrain	cerebellum	E14TG2a.4
29	4	29	mOpenC2		heart	testis	cerebral cortex	gastrocnemius	cerebral cortex	kidney	megakaryocyte	limb	forebrain	stomach	thymus	liver	intestine	CH12.LX	G1E	spleen	liver	C2C12	neural tube	megakaryocyte	kidney	cerebellum	E14TG2a.4	myocyte	G1E	lung	cerebellum	adrenal gland	midbrain	MEL	cerebellum	cortex	G1E	embryonic facial prominence	forebrain	E14TG2a.4	adrenal gland	thymus	midbrain	erythroblast	embryo	limb	erythroblast	hindbrain	liver
30	13	30	mOpenC3		kidney	lung	lung	lung	kidney	heart	gastrocnemius	cerebral cortex	heart	heart	lung	testis	cerebral cortex	kidney	adrenal gland	embryonic facial prominence	lung	heart	kidney	adrenal gland	intestine	stomach	kidney	skeletal muscle tissue	adipocyte	kidney	NIH3T3	limb	Muller cell	hindbrain	kidney	fibroblast of lung	brain	3T3-L1	cerebellum	heart	heart	limb	cerebellum	lung	cerebellum	midbrain	heart	lung	lung
31	14	31	mOpenC4		lung	lung	lung	3T3-L1	fibroblast of lung	Muller cell	NIH3T3	lung	embryonic facial prominence	adipocyte	kidney	lung	heart	Patski	limb	lung	lung	brain	lung	lung	lung	embryonic fibroblast	fat pad	gonadal fat pad	skeletal muscle tissue	intestine	lung	bone marrow macrophage	telencephalon	kidney	lung	heart	embryonic fibroblast	megakaryocyte	myocyte	heart	3134	frontal cortex	CH12.LX	liver	heart	heart	adrenal gland	lung	lung
32	54	32	mOpenC5		kidney	forebrain	heart	limb	cerebral cortex	intestine	stomach	neural tube	embryonic facial prominence	testis	midbrain	kidney	gastrocnemius	cerebral cortex	kidney	lung	spleen	hindbrain	thymus	liver	lung	liver	embryo	hindbrain	forebrain	limb	adrenal gland	kidney	heart	midbrain	hindbrain	megakaryocyte	thymus	liver	adrenal gland	E14TG2a.4	cerebellum	heart	cerebellum	lung	embryo	naive thymus-derived CD4-positive, alpha-beta T cell	embryonic facial prominence	B cell	forebrain
33	55	33	mOpenC6		lung	hindbrain	neural tube	retina	hindbrain	hindbrain	limb	retina	cerebellum	forebrain	megakaryocyte progenitor cell	forebrain	heart	embryo	kidney	embryo	kidney	common myeloid progenitor	thymus	midbrain	brain	mesoderm	midbrain	heart	heart	kidney	kidney	lung	intestine	neural tube	embryo	cerebellum	brain	embryonic facial prominence	embryo	lung	cerebral cortex	R1	ES-CJ7	granulocyte monocyte progenitor cell	416B	thymus	embryo	limb	forebrain
34	56	34	mOpenC7		retina	lung	hindbrain	limb	ES-CJ7	embryo	neural tube	R1	416B	embryo	kidney	hindbrain	thymus	kidney	retina	ZHBTc4	cerebellum	megakaryocyte progenitor cell	embryo	ES-E14	hindbrain	forebrain	A20	NIH3T3	3T3-L1	CH12.LX	lung	lung	thymus	MEL	brain	mesoderm	thymus	heart	cerebral cortex	intestine	embryonic facial prominence	WW6	midbrain	embryonic facial prominence	forebrain	thymus	kidney	induced T-regulatory cell	forelimb bud
35	57	35	mOpenC8		midbrain	midbrain	midbrain	hindbrain	hindbrain	forebrain	midbrain	forebrain	neural tube	hindbrain	naive thymus-derived CD4-positive, alpha-beta T cell	neural tube	hindbrain	forebrain	hindbrain	neural tube	hindbrain	intestine	forebrain	thymus	lung	forebrain	intestine	induced T-regulatory cell	hindbrain	midbrain	cerebral cortex	forebrain	MEL	neural tube	kidney	kidney	kidney	midbrain	heart	B cell	intestine	kidney	midbrain	megakaryocyte	A20	neural tube	forebrain	midbrain	hindbrain
36	92	36	mOpenC9		brain	telencephalon	frontal cortex	cerebral cortex	cerebellum	cerebellum	cortical plate	CH12.LX	forebrain	cerebellum	cerebellum	cerebral cortex	G1E	brain	cerebellum	hindbrain	cerebellum	CH12.LX	brain	cortical plate	Muller cell	hindbrain	forebrain	erythroblast	cerebellum	megakaryocyte	midbrain	heart	midbrain	embryonic facial prominence	cerebellum	limb	forebrain	CH12.LX	cortex	forebrain	olfactory bulb	megakaryocyte	MEL	forebrain	E14TG2a.4	forebrain	heart	megakaryocyte	retina
37	6	37	mEnhA1		hindbrain	cerebral cortex	midbrain	brain	forebrain	brain	cerebellum	hindbrain	cerebral cortex	forebrain	cerebellum	embryonic facial prominence	heart	heart	kidney	gastrocnemius	forebrain	intestine	cerebellum	lung	lung	forebrain	lung	cerebellum	cortex	heart	telencephalon	lung	heart	testis	kidney	frontal cortex	heart	hindbrain	stomach	cortex	Muller cell	kidney	forebrain	hindbrain	heart	brain	forebrain	adrenal gland	neural tube
38	7	38	mEnhA2		neural tube	hindbrain	forebrain	hindbrain	hindbrain	intestine	embryonic facial prominence	neural tube	hindbrain	midbrain	forebrain	midbrain	hindbrain	forebrain	forebrain	embryonic facial prominence	midbrain	limb	neural tube	hindbrain	midbrain	limb	hindbrain	cerebral cortex	kidney	brain	forebrain	hindbrain	heart	embryo	neural tube	limb	kidney	embryo	midbrain	kidney	forebrain	embryonic facial prominence	limb	heart	forebrain	limb	forebrain	heart	stomach
39	8	39	mEnhA3		intestine	heart	kidney	kidney	kidney	lung	kidney	stomach	heart	embryonic facial prominence	lung	neural tube	limb	heart	forebrain	heart	heart	forebrain	limb	heart	kidney	embryonic facial prominence	limb	hindbrain	heart	lung	embryonic facial prominence	adrenal gland	lung	hindbrain	gastrocnemius	lung	neural tube	embryonic facial prominence	hindbrain	hindbrain	limb	midbrain	cerebral cortex	hindbrain	kidney	heart	limb	heart	testis
40	9	40	mEnhA4		intestine	heart	kidney	kidney	kidney	limb	lung	heart	lung	kidney	heart	embryonic facial prominence	heart	limb	neural tube	heart	lung	stomach	kidney	heart	heart	lung	embryonic facial prominence	limb	kidney	lung	embryonic facial prominence	gastrocnemius	limb	heart	limb	embryonic facial prominence	embryo	lung	limb	kidney	heart	embryo	forebrain	heart	embryonic facial prominence	forebrain	testis	hindbrain	adrenal gland
41	10	41	mEnhA5		kidney	stomach	intestine	kidney	kidney	heart	lung	lung	yolk sac	testis	kidney	limb	intestine	kidney	intestine	gastrocnemius	lung	liver	adrenal gland	liver	neural tube	kidney	stomach	intestine	heart	lung	lung	kidney	kidney	heart	forebrain	embryonic facial prominence	embryonic facial prominence	cerebral cortex	embryo	heart	E14TG2a.4	heart	liver	adrenal gland	cerebral cortex	heart	kidney	lung	intestine
42	16	42	mEnhA6		heart	lung	limb	lung	heart	heart	heart	embryonic facial prominence	heart	kidney	limb	kidney	limb	kidney	intestine	embryonic facial prominence	embryonic facial prominence	heart	lung	intestine	lung	limb	embryonic facial prominence	limb	heart	stomach	embryonic facial prominence	heart	lung	heart	stomach	lung	heart	lung	lung	intestine	stomach	lung	forebrain	heart	neural tube	embryonic facial prominence	heart	kidney	kidney
43	34	43	mEnhA7		forebrain	hindbrain	embryonic facial prominence	midbrain	hindbrain	hindbrain	midbrain	neural tube	neural tube	forebrain	hindbrain	forebrain	midbrain	midbrain	hindbrain	limb	hindbrain	forebrain	embryo	limb	embryonic facial prominence	embryo	midbrain	forebrain	neural tube	embryo	intestine	brain	limb	limb	neural tube	limb	forebrain	hindbrain	hindbrain	neural tube	retina	heart	embryonic facial prominence	hindbrain	midbrain	cerebral cortex	forebrain	midbrain	kidney
44	35	44	mEnhA8		forebrain	midbrain	midbrain	hindbrain	hindbrain	forebrain	neural tube	brain	forebrain	midbrain	hindbrain	hindbrain	hindbrain	midbrain	midbrain	embryo	forebrain	hindbrain	midbrain	midbrain	retina	embryonic facial prominence	forebrain	midbrain	neural tube	hindbrain	midbrain	midbrain	midbrain	neural tube	forebrain	neural tube	hindbrain	forebrain	forebrain	embryo	hindbrain	forebrain	embryo	hindbrain	neural tube	limb	midbrain	mesoderm	forebrain
45	36	45	mEnhA9		brain	forebrain	midbrain	hindbrain	hindbrain	hindbrain	midbrain	forebrain	neural tube	midbrain	forebrain	forebrain	forebrain	hindbrain	midbrain	midbrain	forebrain	forebrain	hindbrain	midbrain	hindbrain	neural tube	midbrain	hindbrain	hindbrain	forebrain	forebrain	forebrain	midbrain	forebrain	midbrain	cerebral cortex	midbrain	forebrain	neural tube	hindbrain	hindbrain	forebrain	retina	hindbrain	brain	forebrain	brain	midbrain	midbrain
46	37	46	mEnhA10		brain	forebrain	midbrain	hindbrain	hindbrain	neural tube	hindbrain	midbrain	forebrain	midbrain	forebrain	forebrain	forebrain	hindbrain	forebrain	midbrain	hindbrain	midbrain	hindbrain	midbrain	hindbrain	hindbrain	neural tube	forebrain	neural tube	midbrain	neural tube	forebrain	midbrain	midbrain	hindbrain	midbrain	embryo	embryonic facial prominence	forebrain	forebrain	forebrain	forebrain	cerebral cortex	forebrain	midbrain	forebrain	hindbrain	retina	hindbrain
47	38	47	mEnhA11		hindbrain	forebrain	hindbrain	neural tube	midbrain	neural tube	hindbrain	forebrain	midbrain	hindbrain	forebrain	midbrain	embryonic facial prominence	neural tube	hindbrain	intestine	midbrain	forebrain	forebrain	brain	neural tube	hindbrain	hindbrain	midbrain	forebrain	neural tube	forebrain	embryonic facial prominence	forebrain	forebrain	midbrain	hindbrain	embryo	hindbrain	hindbrain	midbrain	cerebral cortex	limb	midbrain	hindbrain	midbrain	neural tube	midbrain	midbrain	limb
48	49	48	mEnhA12		spleen	liver	liver	kidney	liver	intestine	megakaryocyte	lung	liver	lung	stomach	liver	heart	erythroblast	heart	liver	liver	liver	kidney	heart	lung	thymus	adrenal gland	heart	heart	kidney	megakaryocyte progenitor cell	kidney	heart	heart	liver	heart	cerebral cortex	gastrocnemius	limb	testis	megakaryocyte-erythroid progenitor cell	thymus	neural tube	lung	naive thymus-derived CD4-positive, alpha-beta T cell	MEL	yolk sac	adrenal gland	forebrain
49	50	49	mEnhA13		megakaryocyte	B cell	naive thymus-derived CD4-positive, alpha-beta T cell	spleen	lung	thymus	lung	granulocyte monocyte progenitor cell	megakaryocyte progenitor cell	thymus	CH12.LX	common myeloid progenitor	megakaryocyte	induced T-regulatory cell	thymus	splenic B cell	lung	bone marrow macrophage	CD4-positive, CD25-positive, alpha-beta regulatory T cell	heart	kidney	thymus	416B	hematopoietic stem cell	liver	monocyte	CD4-positive helper T cell	lung	c-Kit-positive CD71-negative TER-119-negative erythroid progenitor cells	cerebral cortex	stomach	heart	heart	CH12.LX	MEL	intestine	kidney	bone marrow	A20	spleen	gastrocnemius	adrenal gland	skeletal muscle tissue	thymus	heart
50	53	50	mEnhA14		naive thymus-derived CD4-positive, alpha-beta T cell	thymus	thymus	thymus	induced T-regulatory cell	CH12.LX	B cell	CD4-positive, CD25-positive, alpha-beta regulatory T cell	thymus	megakaryocyte	thymus	spleen	heart	CD4-positive helper T cell	splenic B cell	cerebral cortex	spleen	bone marrow macrophage	CH12.LX	kidney	bone marrow	A20	limb	CH12.LX	megakaryocyte	testis	gastrocnemius	intestine	regulatory T cell	thymus	cerebral cortex	stomach	forebrain	lung	spleen	liver	granulocyte monocyte progenitor cell	inflammation-experienced regulatory T-cells	megakaryocyte	spleen	neural tube	monocyte	liver	E14TG2a.4	activated regulatory T-cells
51	93	51	mEnhA15		heart	heart	heart	heart	heart	heart	heart	heart	heart	heart	heart	heart	heart	heart	heart	heart	heart	heart	heart	heart	heart	heart	heart	heart	cerebral cortex	intestine	kidney	heart	gastrocnemius	testis	heart	heart	heart	megakaryocyte	stomach	heart	heart	heart	lung	lung	limb	cerebral cortex	adrenal gland	lung	heart
52	95	52	mEnhA16		limb	limb	limb	embryonic facial prominence	neural tube	embryonic facial prominence	limb	embryo	limb	embryo	intestine	embryo	embryonic facial prominence	forebrain	hindbrain	forebrain	embryonic facial prominence	hindbrain	forebrain	forelimb bud	kidney	heart	mesoderm	kidney	embryonic facial prominence	limb	limb	midbrain	kidney	kidney	hindbrain	embryonic facial prominence	gastrocnemius	limb	embryo	limb	limb	neural tube	hindlimb bud	kidney	embryo	kidney	embryonic facial prominence	testis	kidney
53	98	53	mEnhA17		erythroblast	liver	liver	liver	liver	liver	liver	liver	c-Kit-positive CD71-positive TER-119-positive erythroid progenitor cells	liver	liver	liver	liver	liver	liver	liver	liver	spleen	liver	erythroblast	liver	c-Kit-positive CD71-positive TER-119-negative erythroid progenitor cells	MEL	liver	liver	liver	liver	megakaryocyte	G1E	megakaryocyte-erythroid progenitor cell	erythroid progenitor cell	liver	liver	liver	liver	MEL	liver	c-Kit-negative CD71-positive TER-119-positive erythroid progenitor cells	liver	megakaryocyte progenitor cell	liver	liver	liver	heart	liver
54	99	54	mEnhA18		erythroblast	liver	liver	liver	liver	liver	liver	liver	liver	liver	c-Kit-positive CD71-positive TER-119-positive erythroid progenitor cells	liver	MEL	c-Kit-positive CD71-positive TER-119-negative erythroid progenitor cells	MEL	liver	liver	liver	liver	liver	MEL	erythroblast	G1E	liver	liver	megakaryocyte	liver	megakaryocyte-erythroid progenitor cell	c-Kit-negative CD71-positive TER-119-positive erythroid progenitor cells	erythroid progenitor cell	liver	liver	liver	liver	spleen	liver	liver	MEL	liver	megakaryocyte progenitor cell	liver	erythroblast	liver	liver	MEL-GATA-1-ER
55	1	55	mEnhWk1		E14TG2a.4	R1	ES-CJ7	ZHBTc4	ES-E14	WW6	ES-E14	ES-E14	ES-Bruce4	ES-E14	heart	E14TG2a.4	megakaryocyte	CH12.LX	E14TG2a.4	G1E	megakaryocyte	ES-Bruce4	ES-E14	midbrain	testis	CH12.LX	intestine	ES-E14	erythroblast	forebrain	megakaryocyte	limb	CH12.LX	liver	ES-E14	testis	E14TG2a.4	ES-Bruce4	ES-Bruce4	cerebral cortex	testis	G1E	MEL	MEL	yolk sac	forebrain	A20	G1E	MEL
56	2	56	mEnhWk2		E14TG2a.4	heart	limb	ES-CJ7	R1	forebrain	ZHBTc4	neural tube	embryonic facial prominence	testis	embryo	intestine	ES-E14	kidney	midbrain	ES-E14	hindbrain	stomach	limb	cerebral cortex	hindbrain	gastrocnemius	WW6	forebrain	forebrain	cerebral cortex	embryonic facial prominence	liver	megakaryocyte	hindbrain	embryo	embryo	limb	midbrain	yolk sac	kidney	midbrain	embryo	neural tube	thymus	kidney	megakaryocyte	heart	testis	liver
57	5	57	mEnhWk3		cerebral cortex	hindbrain	midbrain	cerebral cortex	cerebellum	cerebellum	cerebellum	brain	heart	gastrocnemius	cortex	testis	forebrain	cortical plate	forebrain	brain	limb	cerebellum	cortex	frontal cortex	hindbrain	forebrain	G1E	telencephalon	hindbrain	cerebellum	kidney	intestine	olfactory bulb	neural tube	hindbrain	forebrain	neural tube	stomach	hindbrain	neural tube	midbrain	megakaryocyte	forebrain	hindbrain	embryo	embryonic facial prominence	cerebellum	midbrain	embryonic facial prominence
58	11	58	mEnhWk4		intestine	intestine	intestine	stomach	kidney	large intestine	yolk sac	liver	intestine	small intestine	kidney	small intestine	heart	liver	intestine	stomach	intestine	megakaryocyte	liver	liver	lung	liver	kidney	kidney	intestine	lung	kidney	kidney	kidney	E14TG2a.4	liver	liver	stomach	liver	kidney	testis	liver	liver	limb	megakaryocyte	stomach	kidney	intestine	intestine	gastrocnemius
59	12	59	mEnhWk5		liver	liver	kidney	liver	intestine	intestine	large intestine	yolk sac	kidney	intestine	kidney	kidney	liver	small intestine	intestine	megakaryocyte	CH12.LX	liver	heart	kidney	liver	stomach	liver	small intestine	liver	G1E	MEL	kidney	adipocyte	megakaryocyte	liver	MEL	intestine	fat pad	kidney	gonadal fat pad	liver	stomach	bone marrow macrophage	kidney	intestine	kidney	midbrain	intestine	liver
60	51	60	mEnhWk6		megakaryocyte progenitor cell	granulocyte monocyte progenitor cell	416B	common myeloid progenitor	megakaryocyte	CH12.LX	B cell	megakaryocyte	MEL	naive thymus-derived CD4-positive, alpha-beta T cell	thymus	induced T-regulatory cell	lung	splenic B cell	A20	bone marrow macrophage	CH12.LX	hematopoietic stem cell	c-Kit-positive CD71-negative TER-119-negative erythroid progenitor cells	CD4-positive, CD25-positive, alpha-beta regulatory T cell	thymus	MEL	monocyte	MEL-GATA-1-ER	CD4-positive helper T cell	hematopoietic stem cell	MEL	heart	spleen	thymus	regulatory T cell	lung	bone marrow macrophage	inflammation-experienced regulatory T-cells	thymus	G1E	spleen	neutrophil	Muller cell	MEL	megakaryocyte-erythroid progenitor cell	activated regulatory T-cells	liver	3T3-L1	G1E
61	52	61	mEnhWk7		CH12.LX	naive thymus-derived CD4-positive, alpha-beta T cell	induced T-regulatory cell	thymus	B cell	A20	thymus	thymus	megakaryocyte	bone marrow macrophage	thymus	CH12.LX	granulocyte monocyte progenitor cell	CD4-positive, CD25-positive, alpha-beta regulatory T cell	splenic B cell	CD4-positive helper T cell	megakaryocyte	megakaryocyte progenitor cell	CH12.LX	regulatory T cell	common myeloid progenitor	416B	CH12.LX	heart	inflammation-experienced regulatory T-cells	thymus	megakaryocyte	MEL	spleen	bone marrow macrophage	G1E	MEL	midbrain	CH12.LX	CH12.LX	CH12.LX	monocyte	hematopoietic stem cell	MEL	spleen	bone marrow	activated regulatory T-cells	G1E	E14TG2a.4	hematopoietic stem cell
62	90	62	mEnhWk8		brain	hindbrain	forebrain	CH12.LX	retina	midbrain	midbrain	forebrain	midbrain	midbrain	forebrain	forebrain	neural tube	midbrain	hindbrain	retina	midbrain	Muller cell	hindbrain	hindbrain	midbrain	forebrain	forebrain	hindbrain	forebrain	embryo	forebrain	forebrain	G1E	forebrain	brain	forebrain	midbrain	hindbrain	midbrain	embryonic facial prominence	neural tube	midbrain	forebrain	limb	forebrain	hindbrain	midbrain	neural tube	hindbrain
63	91	63	mEnhWk9		brain	forebrain	forebrain	brain	hindbrain	hindbrain	brain	telencephalon	forebrain	forebrain	forebrain	midbrain	cerebral cortex	frontal cortex	forebrain	forebrain	forebrain	cerebellum	midbrain	cerebellum	forebrain	forebrain	embryonic facial prominence	forebrain	cerebellum	forebrain	cerebral cortex	CH12.LX	Muller cell	cerebellum	midbrain	forebrain	hindbrain	cortical plate	hindbrain	hindbrain	neural tube	retina	hindbrain	cerebellum	midbrain	limb	midbrain	midbrain	neural tube
64	94	64	mEnhWk10		heart	heart	heart	heart	heart	heart	heart	heart	heart	heart	heart	heart	heart	heart	heart	heart	heart	heart	heart	heart	heart	heart	heart	megakaryocyte	heart	cerebral cortex	intestine	heart	brain	frontal cortex	megakaryocyte	CH12.LX	G1E	lung	cortical plate	bone marrow macrophage	telencephalon	CH12.LX	midbrain	heart	heart	limb	lung	testis	E14TG2a.4
65	96	65	mEnhWk11		limb	limb	limb	limb	limb	embryonic facial prominence	embryo	forelimb bud	embryo	hindlimb bud	embryonic facial prominence	embryonic facial prominence	embryonic facial prominence	limb	limb	embryonic facial prominence	neural tube	mesoderm	embryo	kidney	limb	intestine	embryonic facial prominence	limb	limb	forebrain	embryonic facial prominence	G1E	heart	embryo	limb	kidney	hindbrain	midbrain	embryo	forebrain	neural tube	embryonic facial prominence	CH12.LX	hindbrain	forebrain	kidney	embryonic facial prominence	hindbrain	limb
66	97	66	mEnhWk12		erythroblast	liver	liver	liver	liver	liver	megakaryocyte	heart	G1E	MEL	MEL	MEL	spleen	liver	liver	liver	liver	kidney	cerebral cortex	testis	stomach	intestine	megakaryocyte-erythroid progenitor cell	MEL	limb	erythroblast	E14TG2a.4	thymus	gastrocnemius	liver	forebrain	G1E	liver	megakaryocyte progenitor cell	cerebral cortex	liver	liver	bone marrow macrophage	liver	heart	CH12.LX	naive thymus-derived CD4-positive, alpha-beta T cell	heart	neural tube	c-Kit-positive CD71-positive TER-119-negative erythroid progenitor cells
67	100	67	mEnhWk13		MEL	MEL	MEL	erythroblast	megakaryocyte	liver	MEL	liver	G1E	MEL-GATA-1-ER	liver	liver	liver	liver	MEL	megakaryocyte-erythroid progenitor cell	liver	G1E	megakaryocyte progenitor cell	erythroblast	bone marrow macrophage	CH12.LX	MEL	416B	heart	c-Kit-positive CD71-positive TER-119-negative erythroid progenitor cells	E14TG2a.4	c-Kit-positive CD71-positive TER-119-positive erythroid progenitor cells	liver	A20	naive thymus-derived CD4-positive, alpha-beta T cell	common myeloid progenitor	MEL	liver	liver	erythroblast	erythroid progenitor cell	midbrain	megakaryocyte	induced T-regulatory cell	megakaryocyte	thymus	liver	adipocyte	liver
68	17	68	mTxEnh1		heart	heart	heart	megakaryocyte	kidney	heart	liver	heart	heart	kidney	liver	liver	heart	cerebral cortex	lung	lung	stomach	heart	intestine	heart	lung	heart	liver	hindbrain	lung	adrenal gland	erythroblast	limb	neural tube	kidney	kidney	embryonic facial prominence	heart	bone marrow macrophage	liver	liver	brown adipose tissue	intestine	heart	CH12.LX	embryonic facial prominence	lung	gastrocnemius	neural tube	lung
69	18	69	mTxEnh2		megakaryocyte	C2C12	heart	liver	erythroblast	liver	liver	heart	C2C12	myocyte	heart	G1E	CH12.LX	heart	liver	MEL	G1E	heart	MEL	liver	bone marrow macrophage	neural tube	CH12.LX	heart	E14TG2a.4	hindbrain	erythroblast	megakaryocyte	midbrain	heart	heart	neural tube	liver	naive thymus-derived CD4-positive, alpha-beta T cell	kidney	hindbrain	lung	liver	heart	liver	limb	CH12.LX	hindbrain	lung	forebrain
70	19	70	mTxEnh3		C2C12	C2C12	myocyte	megakaryocyte	heart	G1E	CH12.LX	MEL	megakaryocyte	erythroblast	CH12.LX	erythroblast	MEL	MEL	E14TG2a.4	liver	MEL	heart	liver	CH12.LX	bone marrow macrophage	liver	heart	G1E	heart	liver	MEL	naive thymus-derived CD4-positive, alpha-beta T cell	C2C12	E14TG2a.4	liver	heart	liver	liver	heart	heart	lung	A20	heart	induced T-regulatory cell	thymus	testis	forebrain	liver	liver
71	27	71	mTxEnh4		embryonic facial prominence	forebrain	erythroblast	limb	midbrain	hindbrain	limb	heart	limb	CH12.LX	megakaryocyte	kidney	liver	G1E	embryonic facial prominence	heart	heart	E14TG2a.4	heart	hindbrain	forebrain	neural tube	limb	midbrain	liver	lung	embryonic facial prominence	intestine	limb	liver	kidney	forebrain	forebrain	neural tube	embryonic facial prominence	hindbrain	midbrain	embryonic facial prominence	midbrain	liver	erythroblast	neural tube	kidney	lung	liver
72	31	72	mTxEnh5		kidney	cerebral cortex	testis	heart	embryonic facial prominence	cerebral cortex	gastrocnemius	stomach	forebrain	limb	CH12.LX	limb	midbrain	hindbrain	megakaryocyte	kidney	limb	embryonic facial prominence	heart	lung	G1E	forebrain	spleen	erythroblast	heart	adrenal gland	limb	thymus	liver	intestine	heart	hindbrain	kidney	heart	E14TG2a.4	kidney	liver	liver	limb	adrenal gland	megakaryocyte	forebrain	kidney	heart	neural tube
73	33	73	mTxEnh6		embryonic facial prominence	cerebral cortex	forebrain	hindbrain	limb	midbrain	hindbrain	neural tube	hindbrain	limb	forebrain	midbrain	midbrain	CH12.LX	limb	megakaryocyte	heart	heart	embryonic facial prominence	hindbrain	cerebral cortex	forebrain	kidney	G1E	neural tube	heart	limb	forebrain	midbrain	heart	forebrain	kidney	testis	neural tube	E14TG2a.4	forebrain	hindbrain	hindbrain	forebrain	intestine	gastrocnemius	hindbrain	forebrain	brain	hindbrain
74	21	74	mTx1		megakaryocyte	erythroblast	CH12.LX	forebrain	G1E	embryonic facial prominence	midbrain	limb	MEL	hindbrain	heart	liver	E14TG2a.4	C2C12	heart	intestine	liver	kidney	heart	limb	liver	limb	embryonic facial prominence	liver	ES-Bruce4	myocyte	liver	heart	liver	kidney	heart	embryonic facial prominence	small intestine	limb	lung	hindbrain	midbrain	testis	thymus	heart	spleen	neural tube	liver	C2C12	hindbrain
75	22	75	mTx2		heart	megakaryocyte	embryonic facial prominence	forebrain	kidney	midbrain	CH12.LX	limb	hindbrain	limb	G1E	limb	heart	erythroblast	liver	embryonic facial prominence	heart	heart	embryonic facial prominence	neural tube	intestine	hindbrain	liver	E14TG2a.4	forebrain	limb	midbrain	lung	hindbrain	limb	midbrain	heart	kidney	MEL	forebrain	liver	forebrain	small intestine	neural tube	lung	heart	liver	forebrain	embryonic facial prominence	C2C12
76	23	76	mTx3		heart	kidney	embryonic facial prominence	midbrain	forebrain	hindbrain	megakaryocyte	limb	limb	limb	heart	liver	CH12.LX	erythroblast	G1E	heart	embryonic facial prominence	heart	neural tube	hindbrain	forebrain	midbrain	embryonic facial prominence	intestine	forebrain	midbrain	E14TG2a.4	kidney	limb	lung	liver	liver	hindbrain	forebrain	limb	forebrain	neural tube	midbrain	neural tube	heart	liver	lung	hindbrain	heart	embryonic facial prominence
77	24	77	mTx4		heart	embryonic facial prominence	kidney	forebrain	hindbrain	limb	limb	midbrain	heart	liver	heart	embryonic facial prominence	heart	midbrain	limb	megakaryocyte	neural tube	erythroblast	forebrain	hindbrain	G1E	limb	CH12.LX	neural tube	liver	forebrain	embryonic facial prominence	midbrain	forebrain	intestine	midbrain	lung	kidney	hindbrain	neural tube	forebrain	E14TG2a.4	embryonic facial prominence	limb	heart	liver	hindbrain	lung	small intestine	embryonic facial prominence
78	25	78	mTx5		heart	embryonic facial prominence	limb	forebrain	hindbrain	midbrain	limb	limb	heart	kidney	embryonic facial prominence	heart	hindbrain	heart	neural tube	midbrain	CH12.LX	forebrain	megakaryocyte	limb	liver	erythroblast	neural tube	embryonic facial prominence	G1E	limb	forebrain	lung	hindbrain	E14TG2a.4	kidney	intestine	embryonic facial prominence	forebrain	embryonic facial prominence	midbrain	neural tube	midbrain	heart	kidney	liver	heart	small intestine	hindbrain	lung
79	28	79	mTx6		CH12.LX	megakaryocyte	G1E	erythroblast	embryonic facial prominence	liver	heart	forebrain	limb	midbrain	kidney	hindbrain	limb	limb	E14TG2a.4	heart	heart	embryonic facial prominence	heart	liver	megakaryocyte	heart	liver	liver	MEL	liver	embryonic facial prominence	intestine	erythroblast	lung	C2C12	limb	testis	liver	small intestine	hindbrain	limb	C2C12	neural tube	spleen	kidney	MEL	midbrain	forebrain	ES-Bruce4
80	30	80	mTx7		CH12.LX	megakaryocyte	G1E	heart	cerebral cortex	heart	erythroblast	kidney	testis	heart	embryonic facial prominence	limb	limb	gastrocnemius	cerebral cortex	forebrain	E14TG2a.4	heart	liver	limb	embryonic facial prominence	heart	liver	limb	forebrain	intestine	megakaryocyte	stomach	midbrain	testis	spleen	kidney	small intestine	E14TG2a.4	hindbrain	limb	heart	liver	thymus	liver	CH12.LX	limb	embryonic facial prominence	liver	heart
81	81	81	mTx8		hindbrain	neural tube	midbrain	midbrain	neural tube	forebrain	hindbrain	hindbrain	forebrain	neural tube	forebrain	midbrain	forebrain	midbrain	hindbrain	midbrain	cerebral cortex	hindbrain	hindbrain	midbrain	forebrain	forebrain	forebrain	midbrain	heart	neural tube	cerebral cortex	embryonic facial prominence	hindbrain	testis	megakaryocyte	limb	gastrocnemius	limb	forebrain	embryonic facial prominence	E14TG2a.4	limb	CH12.LX	G1E	kidney	limb	frontal cortex	CH12.LX	midbrain
82	26	82	mTxEx1		embryonic facial prominence	forebrain	heart	hindbrain	limb	midbrain	limb	limb	heart	heart	embryonic facial prominence	kidney	hindbrain	forebrain	midbrain	neural tube	limb	heart	liver	neural tube	forebrain	erythroblast	hindbrain	kidney	forebrain	megakaryocyte	midbrain	lung	midbrain	limb	embryonic facial prominence	neural tube	CH12.LX	embryonic facial prominence	intestine	embryonic facial prominence	liver	E14TG2a.4	cerebral cortex	hindbrain	kidney	kidney	G1E	lung	heart
83	32	83	mTxEx2		embryonic facial prominence	kidney	forebrain	cerebral cortex	midbrain	limb	hindbrain	heart	stomach	limb	limb	testis	cerebral cortex	embryonic facial prominence	gastrocnemius	kidney	adrenal gland	heart	erythroblast	spleen	forebrain	heart	megakaryocyte	lung	kidney	liver	CH12.LX	kidney	heart	intestine	limb	hindbrain	liver	forebrain	adrenal gland	heart	thymus	limb	lung	midbrain	G1E	heart	limb	forebrain	neural tube
84	48	84	mTxEx3		heart	hindbrain	forebrain	neural tube	neural tube	kidney	limb	midbrain	hindbrain	forebrain	forebrain	limb	midbrain	limb	embryonic facial prominence	embryonic facial prominence	forebrain	hindbrain	heart	heart	lung	embryonic facial prominence	G1E	hindbrain	erythroblast	liver	erythroblast	liver	limb	embryonic facial prominence	embryonic facial prominence	embryonic facial prominence	hindbrain	naive thymus-derived CD4-positive, alpha-beta T cell	liver	heart	megakaryocyte	liver	midbrain	megakaryocyte	forebrain	E14TG2a.4	forebrain	liver	limb
85	20	85	mTxWk1		MEL	megakaryocyte	CH12.LX	C2C12	erythroblast	G1E	myocyte	C2C12	liver	heart	C2C12	MEL	E14TG2a.4	megakaryocyte	forebrain	CH12.LX	midbrain	MEL	liver	myocyte	E14TG2a.4	midbrain	heart	embryonic facial prominence	limb	testis	MEL	small intestine	hindbrain	heart	spleen	kidney	ES-Bruce4	A20	CH12.LX	bone marrow macrophage	liver	MEL	G1E	MEL	intestine	liver	ES-E14	thymus	erythroblast
86	29	86	mTxWk2		heart	CH12.LX	liver	megakaryocyte	heart	hindbrain	heart	G1E	limb	heart	neural tube	embryonic facial prominence	neural tube	heart	embryonic facial prominence	limb	kidney	hindbrain	small intestine	heart	heart	spleen	midbrain	E14TG2a.4	kidney	heart	forebrain	midbrain	testis	limb	G1E	embryonic facial prominence	heart	limb	hindbrain	hindbrain	midbrain	forebrain	limb	forebrain	cerebral cortex	midbrain	C2C12	hindbrain	lung
87	86	87	mBivProm1		neural tube	forebrain	midbrain	embryonic facial prominence	intestine	embryonic facial prominence	midbrain	limb	hindbrain	forebrain	hindbrain	midbrain	forebrain	erythroblast	hindbrain	limb	liver	hindbrain	hindbrain	liver	forebrain	liver	embryonic facial prominence	heart	midbrain	limb	limb	limb	liver	forebrain	embryo	liver	heart	heart	stomach	E14TG2a.4	megakaryocyte	liver	midbrain	kidney	liver	forebrain	embryo	neural tube	heart
88	87	88	mBivProm2		limb	intestine	neural tube	hindbrain	hindbrain	forebrain	embryonic facial prominence	midbrain	forebrain	limb	heart	stomach	neural tube	embryo	hindbrain	embryonic facial prominence	heart	kidney	heart	embryonic facial prominence	forebrain	midbrain	neural tube	erythroblast	heart	hindbrain	embryonic facial prominence	heart	liver	limb	neural tube	midbrain	embryo	hindbrain	kidney	midbrain	neural tube	hindbrain	limb	testis	heart	midbrain	forebrain	heart	forebrain
89	88	89	mBivProm3		midbrain	hindbrain	midbrain	hindbrain	hindbrain	neural tube	hindbrain	liver	hindbrain	midbrain	hindbrain	heart	neural tube	forebrain	midbrain	neural tube	midbrain	liver	erythroblast	embryonic facial prominence	limb	limb	neural tube	midbrain	forebrain	liver	forebrain	embryonic facial prominence	megakaryocyte	kidney	limb	forebrain	hindbrain	hindbrain	midbrain	forebrain	liver	liver	hindbrain	forebrain	midbrain	neural tube	midbrain	midbrain	heart
90	39	90	mPromF1		hindbrain	neural tube	neural tube	forebrain	hindbrain	hindbrain	embryonic facial prominence	hindbrain	midbrain	limb	embryonic facial prominence	hindbrain	neural tube	hindbrain	kidney	midbrain	midbrain	limb	forebrain	heart	forebrain	midbrain	midbrain	forebrain	embryonic facial prominence	lung	heart	intestine	hindbrain	forebrain	midbrain	neural tube	embryonic facial prominence	midbrain	neural tube	forebrain	kidney	limb	hindbrain	forebrain	embryonic facial prominence	heart	heart	midbrain	hindbrain
91	41	91	mPromF2		limb	heart	forebrain	forebrain	hindbrain	lung	forebrain	kidney	intestine	hindbrain	heart	hindbrain	heart	limb	embryonic facial prominence	neural tube	neural tube	forebrain	heart	limb	embryonic facial prominence	liver	kidney	kidney	midbrain	heart	neural tube	heart	liver	midbrain	stomach	kidney	lung	lung	heart	lung	hindbrain	liver	liver	embryonic facial prominence	stomach	embryonic facial prominence	forebrain	hindbrain	midbrain
92	44	92	mPromF3		heart	intestine	kidney	heart	lung	lung	heart	hindbrain	limb	neural tube	embryonic facial prominence	heart	midbrain	kidney	heart	forebrain	liver	embryonic facial prominence	limb	stomach	heart	forebrain	kidney	forebrain	neural tube	lung	lung	embryonic facial prominence	neural tube	intestine	kidney	limb	hindbrain	limb	stomach	kidney	embryonic facial prominence	heart	hindbrain	heart	heart	midbrain	stomach	intestine	neural tube
93	45	93	mPromF4		heart	lung	kidney	heart	heart	embryonic facial prominence	limb	embryonic facial prominence	heart	intestine	lung	stomach	kidney	heart	lung	stomach	kidney	limb	heart	liver	intestine	heart	neural tube	stomach	stomach	heart	neural tube	kidney	intestine	intestine	limb	kidney	hindbrain	lung	embryonic facial prominence	hindbrain	forebrain	neural tube	embryo	hindbrain	limb	liver	embryonic facial prominence	liver	heart
94	46	94	mPromF5		liver	lung	limb	embryonic facial prominence	embryonic facial prominence	neural tube	heart	heart	kidney	liver	neural tube	forebrain	hindbrain	intestine	limb	heart	heart	liver	kidney	lung	midbrain	hindbrain	stomach	hindbrain	embryonic facial prominence	midbrain	hindbrain	heart	embryonic facial prominence	lung	forebrain	neural tube	heart	forebrain	stomach	midbrain	liver	stomach	kidney	liver	limb	forebrain	hindbrain	hindbrain	intestine
95	47	95	mPromF6		midbrain	neural tube	erythroblast	liver	heart	forebrain	forebrain	liver	hindbrain	midbrain	forebrain	hindbrain	hindbrain	neural tube	hindbrain	midbrain	midbrain	limb	forebrain	liver	liver	liver	embryonic facial prominence	kidney	MEL	heart	liver	liver	liver	hindbrain	megakaryocyte	forebrain	E14TG2a.4	forebrain	C2C12	lung	neural tube	kidney	embryonic facial prominence	heart	midbrain	lung	limb	heart	liver
96	89	96	mPromF7		hindbrain	hindbrain	neural tube	neural tube	hindbrain	midbrain	hindbrain	hindbrain	midbrain	midbrain	midbrain	midbrain	neural tube	forebrain	forebrain	forebrain	forebrain	neural tube	midbrain	hindbrain	midbrain	neural tube	hindbrain	midbrain	hindbrain	forebrain	forebrain	hindbrain	hindbrain	neural tube	neural tube	hindbrain	midbrain	forebrain	hindbrain	hindbrain	midbrain	hindbrain	midbrain	neural tube	midbrain	midbrain	forebrain	hindbrain	brain
97	40	97	mTSS1		heart	kidney	lung	heart	kidney	hindbrain	heart	hindbrain	kidney	limb	neural tube	forebrain	intestine	embryonic facial prominence	forebrain	neural tube	heart	hindbrain	midbrain	limb	neural tube	limb	heart	hindbrain	embryonic facial prominence	embryonic facial prominence	midbrain	embryonic facial prominence	lung	embryonic facial prominence	heart	lung	forebrain	embryonic facial prominence	embryonic facial prominence	forebrain	hindbrain	limb	midbrain	heart	heart	heart	stomach	kidney	heart
98	42	98	mTSS2		hindbrain	limb	heart	liver	hindbrain	neural tube	embryonic facial prominence	intestine	neural tube	midbrain	hindbrain	liver	heart	forebrain	heart	kidney	forebrain	embryonic facial prominence	midbrain	lung	forebrain	stomach	forebrain	kidney	limb	neural tube	heart	heart	forebrain	limb	hindbrain	kidney	limb	midbrain	liver	limb	liver	hindbrain	hindbrain	heart	forebrain	midbrain	midbrain	midbrain	lung
99	43	99	mTSS3		intestine	forebrain	lung	forebrain	intestine	forebrain	neural tube	brain	midbrain	lung	forebrain	hindbrain	neural tube	forebrain	midbrain	retina	neural tube	lung	hindbrain	kidney	embryonic facial prominence	forebrain	limb	embryo	lung	megakaryocyte progenitor cell	hindbrain	forebrain	forebrain	forebrain	hindbrain	embryo	neural tube	midbrain	forebrain	hindbrain	midbrain	kidney	hindbrain	thymus	lung	midbrain	heart	embryo	hindbrain
[truncated: 55 more columns]

## Sheet: top_mark
	Table supporting Fig. 1B: Top 100 most highly-emitted datasets associated with each mouse full-stack states, colored by the datasets' associated assay (chromatin marks)
	raw-state_number	state_order_by_group	State		r_1	r_2	r_3	r_4	r_5	r_6	r_7	r_8	r_9	r_10	r_11	r_12	r_13	r_14	r_15	r_16	r_17	r_18	r_19	r_20	r_21	r_22	r_23	r_24	r_25	r_26	r_27	r_28	r_29	r_30	r_31	r_32	r_33	r_34	r_35	r_36	r_37	r_38	r_39	r_40	r_41	r_42	r_43	r_44	r_45
0	75	0	mGapArtf1		H3K9me3	H3K9me3	H3K9me3	H3K9me3	H3K9me3	H3K9me3	H3K9me3	H3K9me3	H3K27me3	H3K9me3	H3K9me3	H3K9me3	H3K9me3	H3K9me3	H3K9me3	H3K9me3	H3K9me3	H3K9me3	H3K9me3	H3K9me3	H3K9me3	H3K9me3	H3K9me3	H3K9me3	H3K9me3	H3K9me3	H3K9me3	H3K9me3	DNase	H3K9me3	H3K9me3	H3K9me3	H3K9me3	H3K9me3	H3K9me3	H3K9me3	H3K9me3	H3K9me3	H3K9me3	H3K9me3	H3K9me3	H3K9me3	H3K9me3	H3K9me3	H3K9me3
1	77	1	mGapArtf2		H3K9me3	H3K9me3	H3K9me3	H3K9me3	H3K9me3	H3K9me3	DNase	H3K9me3	H3K9me3	H3K9me3	H3K9me3	DNase	DNase	H3K9me3	H3K9me3	H3K9me3	H3K9me3	DNase	DNase	H3K9me3	DNase	H3K9me3	H3K9me3	H3K9me3	DNase	H3K9me3	H3K9me3	H3K9me3	DNase	DNase	H3K9me3	DNase	H3K9me3	H3K9me3	DNase	H3K9me3	H3K9me3	H3K9me3	DNase	H3K9me3	DNase	H3K9me3	H3K9me3	H3K9me3	H3K9me3
2	78	2	mGapArtf3		H3K9me3	H3K9me3	H3K9me3	H3K9me3	H3K9me3	H3K9me3	H3K9me3	H3K9me3	H3K9me3	H3K9me3	H3K9me3	H3K9me3	H3K9me3	H3K9me3	H3K9me3	H3K9me3	H3K9me3	H3K9me3	H3K9me3	H3K9me3	H3K9me3	H3K9me3	H3K9me3	H3K9me3	H3K9me3	H3K9me3	H3K9me3	DNase	H3K9me3	DNase	H3K9me3	H3K9me3	H3K9me3	H3K9me3	DNase	H3K9me3	H3K9me3	DNase	DNase	H3K9me3	H3K9me3	H3K9me3	DNase	DNase	H3K9me3
3	15	3	mQuies1		DNase	DNase	DNase	DNase	DNase	H3K9me3	H3K36me3	DNase	H3K4me1	H3K4me1	DNase	DNase	H3K4me1	DNase	DNase	DNase	DNase	DNase	H3K27ac	DNase	H3K9me3	H3K27me3	DNase	H3K4me1	H3K4me1	DNase	DNase	H3K4me1	DNase	DNase	DNase	H3K4me1	DNase	DNase	H3K4me1	H3K4me1	DNase	H3K4me1	H3K4me1	H3K4me1	H3K4me2	H3K27me3	DNase	H3K4me1	DNase
4	63	4	mQuies2		H3K27me3	H3K27me3	DNase	H3K4me1	H3K4me1	H3K27me3	H3K4me1	H3K27me3	DNase	H3K9me3	H3K27me3	H3K4me1	DNase	H3K36me3	H3K27me3	DNase	DNase	H3K4me3	DNase	H3K27me3	H3K27me3	H3K4me1	DNase	H3K27me3	H3K27me3	H3K27me3	DNase	H3K27me3	H3K27me3	DNase	H3K27me3	DNase	H3K4me1	DNase	H3K9me3	DNase	H3K27me3	DNase	DNase	H3K36me3	H3K27me3	H3K4me1	DNase	H3K27me3	H3K27me3
5	68	5	mQuies3		H3K9me3	DNase	DNase	DNase	H3K9me3	H3K9me3	H3K9me3	ATAC	DNase	DNase	H3K9me3	H3K9me3	H3K9me3	DNase	H3K27me3	H3K9me3	H3K9me3	H3K9me3	ATAC	ATAC	H3K9me3	H3K9me3	H3K4me1	H3K9me3	ATAC	H3K9me3	DNase	DNase	ATAC	DNase	H3K27me3	H3K9me3	H3K27me3	H3K27me3	H3K9me3	H3K9me3	DNase	DNase	H3K9me3	DNase	ATAC	H3K27me3	DNase	H3K9me3	H3K36me3
6	65	6	mHET1		H3K9me3	H3K9me3	H3K9me3	H3K9me3	DNase	DNase	DNase	DNase	H3K9me3	DNase	DNase	DNase	H3K9me3	H3K9me3	DNase	H3K4me3	DNase	DNase	H3K9me3	DNase	H3K9me3	H3K27me3	H3K9me3	DNase	H3K27me3	H3K9me3	DNase	H3K4me1	ATAC	DNase	H3K27me3	DNase	H3K9me3	ATAC	DNase	DNase	DNase	DNase	DNase	ATAC	H3K9me3	ATAC	DNase	H3K27me3	H3K9me3
7	66	7	mHET2		H3K9me3	H3K9me3	H3K9me3	H3K9me3	H3K27me3	DNase	H3K9me3	DNase	H3K9me3	H3K9me3	H3K27me3	DNase	DNase	DNase	H3K9me3	H3K27me3	H3K9me3	H3K27me3	H3K27me3	DNase	H3K27me3	H3K9me3	DNase	H3K27me3	DNase	DNase	DNase	H3K27me3	DNase	H3K4me3	H3K27me3	H3K27me3	H3K9me3	H3K27me3	H3K27me3	H3K27me3	DNase	DNase	H3K27me3	H3K4me3	H3K9me3	H3K27me3	H3K27me3	H3K27me3	DNase
8	67	8	mHET3		H3K9me3	H3K9me3	H3K9me3	H3K9me3	H3K9me3	H3K9me3	H3K9me3	H3K9me3	H3K9me3	H3K9me3	H3K9me3	H3K9me3	DNase	H3K9me3	H3K9me3	H3K9me3	H3K9me3	H3K9me3	H3K9me3	H3K9me3	H3K9me3	H3K9me3	H3K9me3	H3K9me3	H3K9me3	H3K9me3	H3K9me3	H3K27me3	H3K9me3	H3K27me3	H3K27me3	H3K9me3	DNase	H3K9me3	H3K27me3	H3K9me3	H3K9me3	H3K9me3	H3K9me3	H3K9me3	H3K9me3	H3K9me3	H3K36me3	H3K9me3	DNase
9	69	9	mHET4		H3K9me3	H3K9me3	H3K9me3	H3K9me3	H3K9me3	H3K9me3	H3K9me3	H3K27me3	H3K9me3	H3K27me3	H3K9me3	H3K27me3	H3K9me3	H3K9me3	H3K9me3	H3K36me3	H3K9me3	H3K9me3	H3K9me3	H3K9me3	H3K9me3	H3K9me3	H3K9me3	H3K9me3	H3K9me3	H3K27me3	DNase	H3K27me3	H3K36me3	H3K9me3	H3K36me3	H3K27me3	H3K27me3	H3K9me3	H3K27me3	H3K27me3	H3K9me3	H3K9me3	H3K9me3	H3K9me3	H3K9me3	H3K9me3	H3K9me3	H3K27me3	H3K9me3
10	70	10	mHET5		H3K9me3	H3K9me3	H3K9me3	H3K9me3	H3K9me3	H3K9me3	H3K9me3	H3K9me3	H3K9me3	H3K9me3	H3K9me3	H3K9me3	H3K9me3	H3K9me3	H3K9me3	H3K9me3	H3K9me3	H3K9me3	H3K9me3	H3K9me3	H3K9me3	H3K9me3	H3K9me3	H3K9me3	H3K9me3	H3K9me3	H3K9me3	H3K9me3	H3K9me3	H3K9me3	H3K9me3	H3K9me3	H3K9me3	H3K9me3	H3K9me3	H3K9me3	H3K9me3	H3K9me3	H3K9me3	DNase	H3K9me3	H3K9me3	H3K9me3	H3K9me3	H3K9me3
11	71	11	mHET6		H3K9me3	H3K9me3	H3K9me3	H3K9me3	H3K9me3	H3K9me3	H3K9me3	H3K9me3	H3K9me3	H3K9me3	H3K9me3	H3K9me3	H3K9me3	H3K9me3	H3K9me3	H3K9me3	H3K9me3	H3K9me3	H3K9me3	H3K9me3	H3K9me3	H3K9me3	H3K9me3	H3K9me3	H3K9me3	H3K9me3	H3K9me3	H3K9me3	H3K9me3	H3K9me3	H3K9me3	H3K9me3	H3K9me3	H3K9me3	H3K9me3	H3K9me3	H3K9me3	H3K9me3	H3K9me3	H3K9me3	H3K9me3	H3K9me3	H3K9me3	H3K9me3	H3K9me3
12	72	12	mHET7		H3K9me3	H3K9me3	H3K9me3	H3K9me3	H3K9me3	H3K9me3	H3K9me3	H3K9me3	H3K9me3	H3K9me3	H3K9me3	H3K9me3	H3K9me3	H3K9me3	H3K9me3	H3K9me3	H3K9me3	H3K9me3	H3K9me3	H3K9me3	H3K9me3	H3K9me3	H3K9me3	H3K9me3	H3K9me3	H3K9me3	H3K9me3	H3K9me3	H3K9me3	H3K9me3	H3K9me3	H3K9me3	H3K9me3	H3K9me3	H3K9me3	H3K9me3	H3K9me3	H3K9me3	H3K9me3	H3K9me3	H3K9me3	H3K9me3	H3K9me3	H3K9me3	H3K9me3
13	73	13	mHET8		H3K9me3	H3K9me3	H3K9me3	H3K9me3	H3K9me3	H3K9me3	H3K9me3	H3K9me3	H3K9me3	H3K9me3	H3K9me3	H3K9me3	H3K9me3	H3K9me3	H3K9me3	H3K9me3	H3K9me3	H3K9me3	H3K9me3	H3K9me3	H3K9me3	H3K9me3	H3K9me3	H3K9me3	H3K9me3	H3K9me3	H3K9me3	H3K9me3	H3K9me3	H3K9me3	H3K9me3	H3K9me3	H3K9me3	H3K9me3	H3K9me3	H3K9me3	H3K9me3	H3K9me3	H3K9me3	H3K9me3	H3K9me3	H3K9me3	H3K9me3	H3K9me3	H3K9me3
14	74	14	mHET9		H3K9me3	H3K9me3	H3K9me3	H3K9me3	H3K9me3	H3K9me3	H3K9me3	H3K9me3	H3K9me3	H3K9me3	H3K9me3	H3K9me3	H3K27me3	H3K9me3	H3K9me3	H3K9me3	H3K9me3	H3K9me3	H3K9me3	H3K9me3	H3K9me3	H3K9me3	H3K9me3	H3K9me3	H3K9me3	H3K9me3	H3K9me3	H3K9me3	H3K9me3	H3K9me3	H3K9me3	H3K9me3	H3K9me3	H3K9me3	H3K9me3	H3K9me3	H3K9me3	H3K9me3	H3K9me3	H3K9me3	H3K9me3	H3K9me3	H3K9me3	H3K9me3	H3K9me3
15	76	15	mHET10		H3K9me3	H3K9me3	H3K9me3	H3K9me3	H3K9me3	H3K9me3	H3K9me3	H3K27me3	H3K9me3	H3K9me3	H3K9me3	H3K9me3	DNase	DNase	H3K9me3	H3K9me3	H3K9me3	H3K9me3	H3K9me3	H3K4me3	H3K36me3	H3K9me3	H3K9me3	DNase	H3K9me3	H3K9me3	H3K9me3	H3K9me3	H3K9me3	H3K9me3	H3K9me3	H3K9me3	H3K9me3	H3K9me3	H3K9me3	H3K27me3	H3K9me3	H3K4me1	H3K9me3	H3K9me3	H3K9me3	H3K9me3	H3K9me3	DNase	H3K4me3
16	79	16	mZNF1		H3K36me3	H3K36me3	H3K36me3	H3K36me3	H3K36me3	H3K36me3	H3K36me3	H3K36me3	H3K36me3	H3K36me3	H3K36me3	H3K36me3	H3K36me3	H3K9me3	H3K36me3	H3K36me3	H3K36me3	H3K36me3	H3K36me3	H3K36me3	H3K36me3	H3K9me3	H3K9me3	H3K36me3	H3K36me3	H3K9me3	H3K36me3	H3K9me3	H3K9me3	H3K36me3	H3K9me3	H3K36me3	H3K36me3	H3K9me3	H3K36me3	H3K36me3	H3K36me3	H3K9me3	H3K9me3	H3K9me3	H3K36me3	H3K36me3	H3K36me3	H3K36me3	H3K9me3
17	80	17	mZNF2		H3K36me3	H3K36me3	H3K36me3	H3K36me3	H3K36me3	H3K36me3	H3K36me3	H3K36me3	H3K36me3	H3K36me3	H3K36me3	H3K36me3	H3K36me3	H3K36me3	H3K36me3	H3K36me3	H3K36me3	H3K36me3	H3K36me3	H3K36me3	H3K36me3	H3K36me3	H3K36me3	H3K36me3	H3K36me3	H3K36me3	H3K36me3	H3K36me3	H3K36me3	H3K36me3	H3K36me3	H3K36me3	H3K36me3	H3K36me3	H3K36me3	H3K36me3	H3K36me3	H3K36me3	H3K36me3	H3K36me3	H3K36me3	H3K36me3	H3K36me3	H3K36me3	H3K36me3
18	61	18	mReprPC1		H3K27me3	H3K27me3	H3K27me3	H3K27me3	H3K27me3	H3K27me3	H3K27me3	DNase	H3K27me3	H3K27me3	H3K27me3	H3K27me3	H3K27me3	H3K27me3	H3K27me3	H3K27me3	H3K27me3	H3K27me3	H3K27me3	H3K27me3	H3K27me3	H3K27me3	H3K27me3	H3K27me3	H3K27me3	H3K27me3	DNase	H3K27me3	DNase	H3K27me3	H3K27me3	H3K27me3	DNase	H3K27me3	DNase	H3K27me3	DNase	H3K27me3	H3K27me3	H3K27me3	H3K27me3	H3K27me3	DNase	DNase	H3K27me3
19	62	19	mReprPC2		H3K27me3	H3K27me3	H3K27me3	DNase	H3K27me3	H3K27me3	H3K27me3	H3K27me3	H3K27me3	H3K27me3	H3K27me3	H3K9me3	H3K27me3	H3K27me3	DNase	H3K4me1	DNase	DNase	DNase	H3K27me3	DNase	H3K9me3	DNase	DNase	H3K27me3	DNase	H3K27me3	H3K27me3	DNase	H3K27me3	H3K27me3	H3K27me3	H3K27me3	H3K27me3	H3K27me3	H3K27me3	H3K36me3	H3K27me3	H3K27me3	H3K27me3	DNase	H3K4me1	H3K27me3	H3K4me1	H3K27me3
20	64	20	mReprPC3		H3K9me3	DNase	DNase	DNase	H3K9me3	DNase	DNase	DNase	H3K27me3	H3K9me3	DNase	DNase	DNase	DNase	H3K27me3	DNase	H3K9me3	H3K27me3	DNase	H3K4me1	H3K4me1	DNase	H3K4me1	DNase	H3K27me3	H3K27me3	DNase	H3K27me3	H3K27me3	H3K27me3	DNase	DNase	H3K27me3	H3K27me3	H3K27me3	DNase	DNase	DNase	DNase	H3K4me1	DNase	H3K4me1	H3K27me3	DNase	H3K27me3
21	82	21	mReprPC4		H3K36me3	H3K27me3	H3K36me3	H3K36me3	H3K27me3	H3K27me3	H3K36me3	H3K27me3	H3K36me3	H3K36me3	H3K36me3	H3K36me3	H3K36me3	H3K36me3	H3K36me3	H3K36me3	H3K27me3	H3K27me3	H3K27me3	H3K36me3	H3K36me3	H3K36me3	H3K36me3	H3K36me3	H3K36me3	H3K27me3	H3K36me3	H3K27me3	H3K27me3	H3K27me3	H3K27me3	H3K27me3	H3K27me3	H3K27me3	H3K36me3	H3K27me3	H3K36me3	H3K27me3	H3K36me3	H3K36me3	H3K36me3	H3K36me3	H3K36me3	H3K36me3	H3K36me3
22	83	22	mReprPC5		H3K27me3	H3K27me3	H3K27me3	H3K27me3	H3K27me3	H3K27me3	H3K27me3	H3K27me3	H3K27me3	H3K27me3	H3K27me3	H3K27me3	H3K27me3	H3K27me3	H3K27me3	H3K27me3	H3K27me3	H3K27me3	H3K27me3	H3K27me3	H3K27me3	H3K27me3	H3K27me3	H3K27me3	H3K27me3	H3K27me3	H3K27me3	H3K27me3	H3K27me3	H3K27me3	H3K27me3	H3K27me3	H3K27me3	H3K27me3	H3K27me3	H3K27me3	H3K27me3	H3K27me3	H3K27me3	H3K27me3	H3K27me3	H3K27me3	H3K27me3	H3K27me3	H3K27me3
23	84	23	mReprPC6		H3K27me3	H3K27me3	H3K27me3	H3K27me3	H3K27me3	H3K27me3	H3K27me3	H3K27me3	H3K27me3	H3K27me3	H3K27me3	H3K27me3	H3K27me3	H3K27me3	H3K27me3	H3K27me3	H3K27me3	H3K27me3	H3K27me3	H3K27me3	H3K27me3	H3K27me3	H3K27me3	H3K27me3	H3K27me3	H3K27me3	H3K27me3	H3K27me3	H3K27me3	H3K27me3	H3K27me3	H3K27me3	H3K27me3	H3K27me3	H3K27me3	H3K27me3	H3K27me3	H3K27me3	H3K27me3	H3K27me3	H3K27me3	H3K27me3	H3K27me3	H3K27me3	H3K27me3
24	58	24	mReprPC_openC1		DNase	DNase	DNase	DNase	DNase	DNase	DNase	DNase	H3K4me1	H3K27me3	H3K27me3	DNase	DNase	DNase	H3K27me3	H3K4me1	H3K4me1	H3K4me1	H3K4me1	H3K27me3	H3K4me1	DNase	H3K27me3	DNase	DNase	DNase	H3K27me3	DNase	H3K27me3	DNase	H3K4me1	H3K27me3	H3K27me3	H3K27me3	DNase	H3K4me1	H3K27me3	H3K27me3	DNase	H3K27me3	H3K4me1	H3K27me3	H3K27me3	DNase	DNase
25	59	25	mReprPC_openC2		H3K27me3	DNase	H3K27me3	DNase	DNase	H3K27me3	H3K27me3	H3K27me3	DNase	DNase	H3K27me3	H3K27me3	DNase	H3K27me3	H3K27me3	H3K27me3	H3K4me1	H3K27me3	DNase	DNase	H3K27me3	H3K27me3	H3K27me3	DNase	DNase	H3K4me1	DNase	DNase	H3K27me3	H3K27me3	H3K27me3	H3K4me1	H3K27me3	H3K27me3	DNase	H3K27me3	H3K27me3	DNase	DNase	H3K27me3	H3K4me1	DNase	DNase	DNase	H3K27me3
26	60	26	mReprPC_openC3		H3K27me3	H3K27me3	H3K27me3	H3K27me3	H3K27me3	H3K27me3	H3K27me3	H3K27me3	H3K27me3	H3K27me3	H3K27me3	H3K27me3	H3K27me3	H3K27me3	H3K27me3	H3K27me3	H3K27me3	H3K27me3	H3K27me3	DNase	H3K27me3	H3K27me3	DNase	DNase	DNase	H3K27me3	DNase	H3K27me3	H3K27me3	H3K27me3	DNase	DNase	DNase	DNase	H3K27me3	DNase	H3K27me3	H3K27me3	DNase	H3K27me3	H3K27me3	H3K27me3	H3K27me3	DNase	DNase
27	85	27	mReprPC_openC4		H3K27me3	H3K27me3	H3K27me3	H3K27me3	H3K27me3	H3K27me3	H3K27me3	H3K27me3	H3K27me3	H3K27me3	H3K27me3	H3K27me3	H3K27me3	H3K27me3	H3K27me3	H3K27me3	H3K27me3	H3K27me3	H3K27me3	H3K27me3	H3K27me3	H3K27me3	H3K27me3	H3K27me3	H3K27me3	H3K27me3	H3K27me3	H3K27me3	H3K27me3	H3K27me3	H3K27me3	H3K27me3	H3K27me3	H3K27me3	H3K27me3	H3K27me3	H3K27me3	H3K27me3	H3K27me3	H3K27me3	H3K27me3	H3K27me3	H3K27me3	H3K27me3	H3K27me3
28	3	28	mOpenC1		DNase	DNase	DNase	DNase	DNase	DNase	DNase	DNase	DNase	DNase	DNase	DNase	DNase	DNase	H3K27me3	DNase	DNase	DNase	DNase	DNase	DNase	DNase	DNase	DNase	DNase	DNase	DNase	DNase	H3K4me1	DNase	DNase	DNase	DNase	DNase	DNase	DNase	H3K4me1	DNase	H3K27me3	DNase	DNase	DNase	DNase	DNase	H3K27me3
29	4	29	mOpenC2		DNase	DNase	DNase	DNase	DNase	DNase	H3K27me3	DNase	DNase	DNase	DNase	DNase	DNase	H3K27me3	H3K27me3	DNase	DNase	H3K27me3	DNase	H3K4me1	DNase	DNase	H3K27me3	H3K27me3	DNase	DNase	DNase	DNase	DNase	H3K27me3	DNase	DNase	H3K9me3	DNase	DNase	H3K4me1	DNase	DNase	DNase	ATAC	DNase	DNase	H3K27me3	DNase	DNase
30	13	30	mOpenC3		DNase	DNase	DNase	DNase	DNase	DNase	DNase	DNase	DNase	DNase	DNase	DNase	DNase	DNase	DNase	DNase	DNase	DNase	DNase	DNase	DNase	DNase	DNase	DNase	DNase	DNase	DNase	DNase	DNase	DNase	DNase	DNase	DNase	DNase	DNase	H3K4me1	H3K4me1	DNase	DNase	ATAC	DNase	DNase	H3K4me1	ATAC	H3K4me1
31	14	31	mOpenC4		DNase	DNase	DNase	DNase	DNase	DNase	DNase	DNase	DNase	DNase	DNase	H3K4me1	DNase	DNase	DNase	ATAC	ATAC	DNase	H3K27ac	H3K4me1	DNase	H3K27ac	DNase	DNase	DNase	DNase	ATAC	H3K4me1	DNase	DNase	H3K27ac	H3K36me3	H3K4me1	H3K4me1	H3K4me2	DNase	DNase	ATAC	H3K4me1	DNase	H3K4me1	DNase	DNase	H3K4me1	ATAC
32	54	32	mOpenC5		DNase	DNase	DNase	DNase	DNase	DNase	DNase	DNase	DNase	DNase	DNase	DNase	DNase	DNase	DNase	DNase	DNase	DNase	DNase	DNase	DNase	DNase	DNase	DNase	DNase	DNase	DNase	DNase	DNase	DNase	DNase	H3K4me1	DNase	DNase	DNase	H3K4me1	DNase	DNase	DNase	DNase	DNase	DNase	H3K4me1	DNase	H3K4me1
33	55	33	mOpenC6		DNase	DNase	DNase	DNase	DNase	DNase	DNase	DNase	DNase	DNase	ATAC	DNase	DNase	DNase	DNase	DNase	DNase	ATAC	DNase	DNase	DNase	DNase	DNase	DNase	DNase	DNase	DNase	DNase	DNase	DNase	DNase	DNase	DNase	DNase	DNase	DNase	DNase	DNase	DNase	ATAC	DNase	DNase	DNase	DNase	DNase
34	56	34	mOpenC7		DNase	DNase	DNase	DNase	DNase	DNase	DNase	DNase	DNase	DNase	DNase	DNase	DNase	DNase	DNase	DNase	DNase	ATAC	DNase	DNase	DNase	DNase	DNase	DNase	DNase	DNase	DNase	DNase	DNase	DNase	DNase	DNase	DNase	DNase	DNase	DNase	DNase	DNase	DNase	DNase	DNase	DNase	DNase	DNase	DNase
35	57	35	mOpenC8		ATAC	ATAC	ATAC	ATAC	ATAC	ATAC	ATAC	ATAC	ATAC	ATAC	DNase	ATAC	ATAC	ATAC	ATAC	ATAC	ATAC	ATAC	ATAC	DNase	ATAC	ATAC	ATAC	DNase	ATAC	ATAC	DNase	ATAC	DNase	ATAC	ATAC	ATAC	ATAC	ATAC	DNase	DNase	DNase	DNase	DNase	H3K4me1	DNase	DNase	DNase	ATAC	DNase
36	92	36	mOpenC9		DNase	DNase	ATAC	DNase	DNase	DNase	H3K4me1	H3K9me3	DNase	DNase	H3K4me1	DNase	H3K9me3	DNase	DNase	DNase	ATAC	H3K27me3	DNase	H3K27ac	DNase	DNase	ATAC	H3K9me3	DNase	H3K9me3	DNase	DNase	DNase	DNase	H3K27ac	DNase	DNase	H3K4me1	DNase	H3K4me1	H3K27ac	H3K27me3	H3K27me3	ATAC	H3K9me3	H3K4me1	H3K36me3	H3K4me1	DNase
37	6	37	mEnhA1		DNase	DNase	DNase	DNase	DNase	DNase	DNase	DNase	DNase	DNase	DNase	DNase	DNase	DNase	DNase	DNase	H3K4me1	DNase	DNase	DNase	DNase	H3K4me1	DNase	DNase	DNase	H3K4me1	DNase	DNase	DNase	DNase	DNase	ATAC	DNase	H3K4me1	DNase	DNase	DNase	DNase	H3K4me1	H3K4me1	H3K4me1	DNase	ATAC	DNase	H3K4me1
38	7	38	mEnhA2		H3K4me1	H3K4me1	H3K4me1	DNase	DNase	DNase	H3K4me1	DNase	H3K4me1	DNase	DNase	H3K4me1	H3K4me1	H3K4me1	H3K4me1	DNase	H3K4me1	DNase	H3K4me1	DNase	DNase	H3K4me1	H3K4me1	DNase	DNase	DNase	DNase	H3K4me1	H3K4me1	DNase	DNase	H3K4me1	H3K4me1	DNase	H3K4me1	DNase	DNase	H3K4me1	DNase	DNase	H3K4me1	H3K4me1	H3K4me1	H3K4me1	DNase
39	8	39	mEnhA3		DNase	H3K4me1	DNase	H3K4me1	DNase	DNase	DNase	DNase	DNase	H3K4me1	DNase	DNase	H3K4me1	H3K4me1	DNase	DNase	H3K4me1	H3K4me1	H3K4me1	H3K4me1	DNase	H3K4me1	DNase	H3K4me1	DNase	H3K4me1	DNase	DNase	H3K4me1	DNase	DNase	DNase	H3K4me1	H3K4me1	DNase	DNase	H3K4me1	DNase	DNase	H3K4me1	H3K4me1	H3K4me1	H3K4me1	H3K4me1	DNase
40	9	40	mEnhA4		DNase	H3K4me1	DNase	DNase	H3K4me1	H3K4me1	DNase	DNase	DNase	DNase	DNase	H3K4me1	H3K4me1	DNase	DNase	H3K4me1	H3K4me1	DNase	DNase	H3K4me1	DNase	H3K4me1	DNase	H3K4me1	DNase	DNase	H3K4me1	DNase	H3K4me1	H3K4me1	DNase	DNase	DNase	DNase	H3K4me1	H3K4me1	H3K4me1	DNase	DNase	DNase	H3K4me1	H3K4me1	DNase	DNase	DNase
41	10	41	mEnhA5		DNase	DNase	DNase	DNase	DNase	DNase	DNase	DNase	DNase	DNase	DNase	DNase	ATAC	H3K4me1	ATAC	DNase	DNase	DNase	DNase	DNase	DNase	DNase	ATAC	H3K4me1	H3K4me1	H3K4me1	DNase	DNase	DNase	H3K4me1	DNase	DNase	H3K4me1	DNase	DNase	DNase	H3K4me1	DNase	H3K4me1	DNase	DNase	H3K4me1	H3K4me1	H3K4me1	H3K4me1
42	16	42	mEnhA6		H3K4me1	H3K4me1	H3K4me1	H3K4me1	H3K4me1	H3K4me1	H3K4me1	H3K4me1	H3K4me1	H3K4me1	H3K4me1	H3K4me1	H3K4me1	DNase	DNase	H3K4me1	H3K4me1	H3K36me3	DNase	H3K4me1	H3K27ac	H3K4me1	DNase	H3K4me1	H3K4me1	H3K4me1	H3K4me1	H3K27ac	DNase	H3K4me1	H3K27ac	H3K4me1	H3K27ac	H3K27ac	DNase	H3K4me1	H3K4me1	H3K27ac	H3K4me1	H3K27ac	H3K4me1	H3K4me1	H3K4me1	H3K27ac	H3K27ac
43	34	43	mEnhA7		H3K4me1	H3K4me1	H3K4me1	H3K4me1	H3K4me1	DNase	H3K4me1	H3K4me1	DNase	H3K4me1	H3K4me1	DNase	DNase	H3K4me1	DNase	DNase	DNase	H3K4me1	DNase	H3K4me1	DNase	DNase	DNase	DNase	DNase	DNase	DNase	DNase	DNase	H3K4me1	H3K4me1	H3K4me1	DNase	H3K4me1	H3K4me1	H3K4me1	DNase	DNase	H3K4me1	DNase	H3K4me1	DNase	H3K4me1	DNase	H3K4me1
44	35	44	mEnhA8		H3K4me1	H3K4me1	H3K4me1	H3K4me1	H3K4me1	H3K4me1	H3K4me1	DNase	H3K4me1	H3K4me1	DNase	H3K4me1	DNase	DNase	H3K4me1	DNase	DNase	DNase	H3K4me1	DNase	DNase	H3K4me1	H3K4me1	DNase	DNase	H3K4me1	H3K4me1	DNase	H3K4me1	H3K4me1	H3K4me1	DNase	H3K4me1	DNase	H3K4me1	DNase	DNase	DNase	DNase	H3K4me1	H3K4me1	H3K4me1	H3K27ac	DNase	H3K4me1
45	36	45	mEnhA9		DNase	DNase	H3K4me1	DNase	DNase	H3K4me1	DNase	H3K4me1	H3K4me1	DNase	H3K4me1	H3K4me1	H3K4me1	H3K4me1	H3K4me1	H3K4me1	H3K4me1	DNase	H3K4me1	H3K4me1	DNase	H3K4me1	H3K4me1	H3K4me1	H3K4me1	H3K4me1	ATAC	ATAC	ATAC	ATAC	H3K4me1	DNase	ATAC	ATAC	DNase	H3K27ac	ATAC	DNase	DNase	H3K4me1	DNase	H3K27ac	DNase	ATAC	H3K27ac
46	37	46	mEnhA10		DNase	DNase	H3K4me1	DNase	H3K4me1	H3K4me1	DNase	DNase	H3K4me1	DNase	H3K4me1	H3K4me1	H3K4me1	DNase	H3K4me1	H3K4me1	H3K4me1	H3K4me1	H3K4me1	H3K4me1	H3K4me1	H3K4me1	H3K4me1	DNase	DNase	H3K4me1	DNase	DNase	ATAC	DNase	DNase	ATAC	DNase	H3K4me1	ATAC	ATAC	DNase	ATAC	DNase	H3K4me1	H3K4me1	ATAC	ATAC	DNase	H3K27ac
47	38	47	mEnhA11		DNase	H3K4me1	DNase	DNase	DNase	H3K4me1	H3K4me1	DNase	H3K4me1	H3K4me1	DNase	DNase	H3K4me1	H3K4me1	DNase	DNase	H3K4me1	DNase	H3K4me1	DNase	H3K4me2	H3K4me1	H3K4me1	DNase	H3K4me1	DNase	H3K4me1	DNase	H3K4me2	H3K4me1	H3K4me2	H3K4me2	DNase	DNase	H3K4me1	H3K4me1	DNase	DNase	H3K4me2	H3K4me2	H3K4me1	H3K4me2	H3K4me1	H3K4me2	DNase
48	49	48	mEnhA12		DNase	H3K4me1	H3K4me1	DNase	H3K4me1	DNase	H3K4me1	DNase	H3K4me1	DNase	DNase	DNase	DNase	H3K4me1	H3K4me1	H3K4me1	DNase	DNase	DNase	DNase	DNase	DNase	DNase	DNase	DNase	DNase	ATAC	H3K4me1	H3K4me1	H3K4me1	H3K4me1	H3K4me1	DNase	DNase	DNase	DNase	ATAC	DNase	DNase	DNase	DNase	DNase	DNase	DNase	DNase
49	50	49	mEnhA13		H3K4me1	DNase	DNase	DNase	DNase	DNase	DNase	ATAC	ATAC	DNase	H3K4me1	ATAC	ATAC	DNase	DNase	DNase	DNase	H3K4me1	DNase	DNase	DNase	DNase	DNase	ATAC	DNase	ATAC	DNase	DNase	DNase	DNase	DNase	DNase	DNase	DNase	DNase	DNase	DNase	H3K4me1	DNase	H3K4me1	DNase	DNase	DNase	H3K4me1	DNase
50	53	50	mEnhA14		DNase	DNase	DNase	DNase	DNase	H3K4me1	DNase	DNase	DNase	H3K4me1	H3K4me1	DNase	DNase	DNase	DNase	DNase	H3K4me1	H3K4me1	H3K4me1	DNase	H3K4me1	DNase	DNase	DNase	H3K27me3	DNase	DNase	DNase	ATAC	H3K27ac	DNase	DNase	DNase	DNase	H3K27ac	DNase	ATAC	ATAC	ATAC	DNase	DNase	ATAC	DNase	H3K4me1	ATAC
51	93	51	mEnhA15		H3K4me1	H3K4me1	H3K4me1	DNase	H3K4me1	H3K4me1	H3K27ac	H3K27ac	H3K27ac	H3K4me1	H3K27ac	H3K4me1	DNase	DNase	DNase	H3K27ac	H3K4me1	H3K27ac	H3K27ac	H3K27ac	H3K4me1	H3K4me1	H3K27ac	H3K27ac	DNase	DNase	DNase	H3K36me3	DNase	DNase	H3K4me2	ATAC	H3K4me2	H3K4me1	DNase	H3K9ac	H3K4me2	H3K9ac	DNase	DNase	DNase	DNase	DNase	H3K4me1	H3K9ac
52	95	52	mEnhA16		DNase	DNase	H3K4me1	H3K4me1	DNase	DNase	H3K4me1	DNase	H3K4me1	DNase	DNase	DNase	H3K4me1	DNase	DNase	H3K4me1	DNase	DNase	DNase	DNase	H3K4me1	DNase	DNase	DNase	DNase	H3K4me1	H3K4me1	DNase	DNase	DNase	H3K4me1	H3K4me1	DNase	H3K4me1	DNase	DNase	H3K27ac	DNase	DNase	DNase	DNase	DNase	H3K4me1	DNase	H3K4me1
53	98	53	mEnhA17		H3K4me1	H3K4me1	H3K4me1	H3K4me1	H3K4me1	H3K27ac	H3K4me1	H3K27ac	DNase	H3K4me1	H3K27ac	H3K4me2	H3K4me2	ATAC	H3K27ac	H3K27ac	ATAC	DNase	H3K4me2	ATAC	H3K27ac	DNase	DNase	ATAC	H3K4me1	DNase	H3K4me2	H3K4me1	H3K4me1	ATAC	ATAC	DNase	ATAC	H3K9ac	ATAC	H3K36me3	H3K4me2	DNase	DNase	ATAC	H3K9ac	ATAC	H3K4me2	DNase	DNase
54	99	54	mEnhA18		H3K4me1	H3K4me1	H3K4me1	H3K4me1	H3K4me1	H3K4me1	H3K4me1	H3K27ac	H3K27ac	H3K27ac	DNase	H3K27ac	H3K36me3	DNase	DNase	ATAC	ATAC	H3K4me2	H3K27ac	H3K27ac	H3K4me1	ATAC	H3K4me1	H3K4me1	ATAC	H3K4me1	H3K4me2	ATAC	DNase	ATAC	H3K4me2	ATAC	DNase	ATAC	DNase	DNase	H3K4me2	H3K4me1	DNase	ATAC	H3K9ac	H3K36me3	H3K4me1	ATAC	DNase
55	1	55	mEnhWk1		H3K4me1	DNase	DNase	DNase	DNase	DNase	H3K4me1	H3K4me1	H3K27ac	H3K27ac	DNase	H3K4me3	H3K9me3	H3K9me3	H3K9me3	H3K9me3	H3K27me3	H3K9ac	H3K4me3	DNase	DNase	H3K27me3	DNase	H3K9ac	H3K9me3	DNase	H3K4me1	DNase	H3K4me1	DNase	H3K4me3	H3K4me1	H3K36me3	H3K9me3	H3K4me3	DNase	H3K4me3	DNase	H3K27me3	DNase	DNase	H3K4me1	DNase	H3K27me3	H3K27me3
56	2	56	mEnhWk2		H3K4me1	DNase	DNase	DNase	DNase	DNase	DNase	DNase	DNase	DNase	DNase	DNase	H3K4me1	DNase	DNase	DNase	DNase	DNase	DNase	DNase	DNase	DNase	DNase	DNase	H3K4me1	DNase	H3K4me1	DNase	H3K27me3	H3K4me1	DNase	DNase	H3K4me1	H3K4me1	DNase	DNase	DNase	DNase	DNase	DNase	DNase	H3K4me1	H3K4me1	H3K4me1	DNase
57	5	57	mEnhWk3		DNase	DNase	DNase	DNase	DNase	DNase	DNase	DNase	DNase	DNase	DNase	DNase	DNase	H3K4me1	DNase	DNase	DNase	DNase	DNase	ATAC	DNase	DNase	H3K9me3	DNase	H3K4me1	H3K4me1	DNase	DNase	H3K4me1	DNase	H3K4me1	H3K4me1	H3K4me1	DNase	DNase	H3K4me1	DNase	H3K27me3	H3K4me1	H3K4me1	DNase	DNase	DNase	H3K4me1	DNase
58	11	58	mEnhWk4		DNase	ATAC	ATAC	DNase	DNase	DNase	DNase	DNase	ATAC	H3K4me1	DNase	H3K27ac	DNase	H3K4me1	H3K4me1	ATAC	H3K27ac	H3K27me3	H3K4me1	H3K27ac	DNase	DNase	DNase	H3K4me1	H3K27ac	DNase	DNase	DNase	H3K27ac	H3K4me1	ATAC	H3K27ac	H3K27ac	DNase	DNase	DNase	H3K4me1	H3K4me1	DNase	H3K4me1	H3K27ac	H3K4me1	H3K4me1	H3K27ac	DNase
59	12	59	mEnhWk5		DNase	H3K4me1	DNase	H3K27ac	ATAC	ATAC	DNase	DNase	DNase	ATAC	H3K4me1	H3K27ac	H3K27ac	H3K4me1	DNase	H3K27me3	H3K27me3	ATAC	DNase	DNase	H3K4me1	DNase	H3K4me1	H3K27ac	H3K36me3	H3K9me3	H3K27me3	DNase	DNase	H3K4me1	H3K9ac	H3K27me3	H3K4me1	DNase	DNase	DNase	DNase	ATAC	H3K4me1	DNase	H3K27ac	H3K27ac	DNase	H3K27ac	H3K4me1
60	51	60	mEnhWk6		ATAC	ATAC	DNase	ATAC	ATAC	H3K4me1	DNase	H3K4me1	DNase	DNase	DNase	DNase	DNase	DNase	DNase	H3K4me1	DNase	ATAC	DNase	DNase	DNase	H3K36me3	ATAC	DNase	DNase	ATAC	H3K4me1	DNase	DNase	DNase	ATAC	DNase	H3K27ac	ATAC	DNase	H3K4me1	DNase	ATAC	DNase	H3K4me1	ATAC	ATAC	DNase	DNase	DNase
61	52	61	mEnhWk7		H3K4me1	DNase	DNase	DNase	DNase	DNase	DNase	DNase	H3K4me1	H3K4me1	DNase	DNase	ATAC	DNase	DNase	DNase	ATAC	ATAC	H3K4me1	ATAC	ATAC	DNase	H3K4me2	DNase	ATAC	H3K4me1	H3K27me3	H3K27me3	H3K4me1	H3K27ac	H3K9me3	DNase	DNase	H3K9ac	H3K36me3	H3K27ac	ATAC	ATAC	H3K27me3	DNase	H3K4me1	ATAC	DNase	H3K4me1	ATAC
62	90	62	mEnhWk8		DNase	DNase	H3K4me1	H3K9me3	DNase	DNase	H3K4me1	DNase	DNase	H3K4me1	H3K4me1	H3K4me1	H3K4me1	H3K4me1	DNase	DNase	ATAC	DNase	H3K4me1	H3K4me1	H3K4me1	DNase	H3K4me1	H3K4me1	ATAC	DNase	H3K4me1	ATAC	H3K9me3	ATAC	DNase	H3K4me1	ATAC	ATAC	H3K4me1	DNase	H3K4me1	DNase	ATAC	DNase	ATAC	H3K4me1	ATAC	ATAC	ATAC
63	91	63	mEnhWk9		DNase	DNase	DNase	DNase	DNase	DNase	DNase	DNase	ATAC	H3K4me1	H3K4me1	DNase	DNase	ATAC	ATAC	ATAC	ATAC	DNase	DNase	DNase	ATAC	H3K4me1	DNase	H3K27ac	DNase	H3K27ac	DNase	H3K9me3	DNase	DNase	H3K4me1	H3K4me1	H3K4me1	H3K4me1	ATAC	H3K4me1	H3K4me1	DNase	H3K4me1	DNase	H3K4me1	DNase	ATAC	H3K4me1	H3K4me1
64	94	64	mEnhWk10		H3K4me1	H3K4me1	H3K4me1	H3K4me1	H3K4me1	H3K4me1	H3K4me1	H3K4me1	H3K27ac	DNase	H3K36me3	H3K27ac	H3K4me1	H3K27ac	H3K27ac	DNase	DNase	H3K27ac	H3K4me1	H3K27ac	DNase	H3K27ac	H3K27ac	H3K4me1	H3K27ac	DNase	DNase	H3K27ac	DNase	ATAC	H3K27me3	H3K4me1	H3K9me3	H3K4me1	H3K4me1	H3K4me1	DNase	H3K9me3	DNase	ATAC	H3K4me2	DNase	DNase	DNase	H3K4me1
65	96	65	mEnhWk11		H3K4me1	DNase	H3K4me1	H3K4me1	DNase	H3K4me1	DNase	DNase	DNase	DNase	DNase	DNase	H3K4me1	DNase	H3K4me1	DNase	DNase	DNase	DNase	DNase	H3K4me1	DNase	H3K4me1	H3K4me1	H3K27ac	H3K4me1	H3K4me1	H3K9me3	DNase	DNase	H3K27ac	H3K4me1	DNase	DNase	DNase	DNase	DNase	H3K4me1	H3K9me3	DNase	DNase	H3K4me1	H3K27ac	DNase	H3K27ac
66	97	66	mEnhWk12		H3K4me1	H3K4me1	H3K4me1	H3K4me1	H3K4me1	H3K4me1	H3K4me1	DNase	H3K4me1	DNase	H3K36me3	H3K4me1	DNase	DNase	H3K4me1	DNase	H3K4me1	DNase	DNase	DNase	DNase	DNase	ATAC	H3K4me1	DNase	ATAC	H3K4me1	DNase	DNase	DNase	DNase	DNase	H3K27ac	ATAC	DNase	ATAC	H3K27ac	H3K4me1	H3K4me1	H3K4me1	H3K4me1	DNase	H3K4me1	DNase	DNase
67	100	67	mEnhWk13		H3K36me3	DNase	H3K4me1	H3K4me1	H3K4me1	H3K4me1	H3K4me1	H3K4me1	H3K4me1	DNase	H3K4me1	H3K4me1	H3K4me1	H3K4me1	H3K27ac	ATAC	H3K27ac	DNase	ATAC	ATAC	H3K4me1	H3K4me1	H3K4me3	DNase	DNase	DNase	H3K4me1	DNase	H3K4me1	DNase	DNase	ATAC	H3K9ac	H3K27ac	DNase	H3K36me3	ATAC	DNase	H3K36me3	DNase	H3K27me3	DNase	ATAC	DNase	H3K27ac
68	17	68	mTxEnh1		H3K4me1	H3K4me1	H3K4me1	H3K4me1	DNase	H3K4me1	H3K4me1	H3K4me1	H3K4me1	H3K4me1	H3K4me1	H3K4me1	H3K4me1	DNase	H3K4me1	H3K4me1	DNase	H3K4me1	DNase	H3K4me1	DNase	DNase	H3K4me1	H3K4me1	H3K4me1	DNase	H3K4me1	H3K4me1	H3K4me1	H3K4me1	DNase	H3K4me1	DNase	H3K4me1	H3K4me1	H3K4me1	H3K4me1	H3K4me1	DNase	H3K4me1	H3K4me1	DNase	DNase	H3K4me1	DNase
69	18	69	mTxEnh2		H3K4me1	H3K79me2	H3K4me1	H3K4me1	H3K4me1	H3K4me1	H3K4me1	H3K36me3	H3K79me3	H3K79me2	H3K4me1	H3K36me3	H3K4me1	H3K4me1	H3K4me1	H3K79me2	H3K4me1	H3K4me1	H3K36me3	H3K79me2	H3K4me1	H3K4me1	H3K36me3	H3K4me1	H3K4me1	H3K4me1	H3K36me3	H3K36me3	H3K4me1	H3K79me2	H3K4me1	H3K4me1	H3K4me1	DNase	H3K4me1	H3K4me1	H3K4me1	H3K4me1	H3K4me1	H3K4me1	H3K4me1	H3K79me2	H3K4me1	H3K4me1	H3K4me1
70	19	70	mTxEnh3		H3K79me2	H3K79me3	H3K79me2	H3K4me1	H3K36me3	H3K36me3	H3K36me3	H3K36me3	H3K36me3	H3K36me3	H3K4me1	H3K4me1	H3K79me2	H3K36me3	H3K4me1	H3K79me2	H3K4me1	H3K4me1	H3K4me1	H3K79me2	H3K4me1	H3K4me1	H3K79me2	H3K4me1	H3K4me1	H3K4me1	DNase	DNase	H3K36me3	H3K36me3	H3K4me1	H3K4me1	DNase	H3K4me1	H3K4me1	H3K4me1	H3K4me1	DNase	H3K4me1	DNase	DNase	H3K36me3	H3K36me3	H3K36me3	H3K4me1
71	27	71	mTxEnh4		H3K36me3	H3K36me3	H3K36me3	H3K36me3	H3K36me3	H3K36me3	H3K36me3	H3K36me3	H3K36me3	H3K36me3	H3K36me3	H3K36me3	H3K36me3	H3K36me3	H3K36me3	H3K36me3	H3K36me3	H3K36me3	H3K36me3	H3K36me3	H3K36me3	H3K36me3	H3K36me3	H3K36me3	H3K36me3	H3K36me3	H3K36me3	H3K36me3	H3K36me3	H3K36me3	H3K36me3	H3K36me3	H3K36me3	H3K36me3	H3K36me3	H3K36me3	H3K36me3	H3K36me3	H3K36me3	H3K36me3	H3K4me1	H3K36me3	H3K36me3	H3K36me3	H3K36me3
72	31	72	mTxEnh5		DNase	DNase	DNase	DNase	H3K36me3	DNase	DNase	DNase	H3K36me3	H3K36me3	H3K36me3	H3K36me3	H3K36me3	H3K36me3	H3K36me3	DNase	H3K36me3	H3K36me3	H3K36me3	DNase	H3K36me3	DNase	DNase	H3K36me3	H3K36me3	DNase	DNase	DNase	DNase	DNase	H3K36me3	H3K36me3	H3K36me3	DNase	H3K36me3	DNase	DNase	H3K36me3	H3K36me3	DNase	H3K4me1	H3K36me3	DNase	H3K36me3	H3K36me3
73	33	73	mTxEnh6		H3K36me3	DNase	H3K36me3	H3K4me1	H3K36me3	H3K36me3	H3K36me3	H3K4me1	DNase	H3K36me3	DNase	H3K4me1	DNase	H3K36me3	H3K36me3	H3K36me3	H3K36me3	DNase	H3K36me3	DNase	DNase	H3K4me1	DNase	H3K36me3	DNase	H3K36me3	DNase	H3K4me1	DNase	H3K36me3	H3K4me1	H3K36me3	DNase	H3K4me1	H3K36me3	H3K4me1	H3K4me1	H3K4me1	H3K4me1	DNase	DNase	H3K4me1	DNase	DNase	H3K4me1
74	21	74	mTx1		H3K36me3	H3K36me3	H3K36me3	H3K36me3	H3K36me3	H3K36me3	H3K36me3	H3K36me3	H3K36me3	H3K36me3	H3K36me3	H3K36me3	H3K36me3	H3K36me3	H3K36me3	H3K36me3	H3K36me3	H3K36me3	H3K36me3	H3K36me3	H3K36me3	H3K36me3	H3K36me3	H3K36me3	H3K36me3	H3K36me3	H3K36me3	H3K36me3	H3K36me3	H3K36me3	H3K36me3	H3K36me3	H3K36me3	H3K36me3	H3K36me3	H3K36me3	H3K36me3	H3K36me3	H3K36me3	H3K36me3	H3K36me3	H3K36me3	H3K36me3	H3K79me2	H3K36me3
75	22	75	mTx2		H3K36me3	H3K36me3	H3K36me3	H3K36me3	H3K36me3	H3K36me3	H3K36me3	H3K36me3	H3K36me3	H3K36me3	H3K36me3	H3K36me3	H3K36me3	H3K36me3	H3K36me3	H3K36me3	H3K36me3	H3K36me3	H3K36me3	H3K36me3	H3K36me3	H3K36me3	H3K36me3	H3K36me3	H3K36me3	H3K36me3	H3K36me3	H3K36me3	H3K36me3	H3K36me3	H3K36me3	H3K36me3	H3K36me3	H3K36me3	H3K36me3	H3K36me3	H3K36me3	H3K36me3	H3K36me3	H3K36me3	H3K36me3	H3K36me3	H3K36me3	H3K36me3	H3K36me3
76	23	76	mTx3		H3K36me3	H3K36me3	H3K36me3	H3K36me3	H3K36me3	H3K36me3	H3K36me3	H3K36me3	H3K36me3	H3K36me3	H3K36me3	H3K36me3	H3K36me3	H3K36me3	H3K36me3	H3K36me3	H3K36me3	H3K36me3	H3K36me3	H3K36me3	H3K36me3	H3K36me3	H3K36me3	H3K36me3	H3K36me3	H3K36me3	H3K36me3	H3K36me3	H3K36me3	H3K36me3	H3K36me3	H3K36me3	H3K36me3	H3K36me3	H3K36me3	H3K36me3	H3K36me3	H3K36me3	H3K36me3	H3K36me3	H3K36me3	H3K36me3	H3K36me3	H3K36me3	H3K36me3
77	24	77	mTx4		H3K36me3	H3K36me3	H3K36me3	H3K36me3	H3K36me3	H3K36me3	H3K36me3	H3K36me3	H3K36me3	H3K36me3	H3K36me3	H3K36me3	H3K36me3	H3K36me3	H3K36me3	H3K36me3	H3K36me3	H3K36me3	H3K36me3	H3K36me3	H3K36me3	H3K36me3	H3K36me3	H3K36me3	H3K36me3	H3K36me3	H3K36me3	H3K36me3	H3K36me3	H3K36me3	H3K36me3	H3K36me3	H3K36me3	H3K36me3	H3K36me3	H3K36me3	H3K36me3	H3K36me3	H3K36me3	H3K36me3	H3K36me3	H3K36me3	H3K36me3	H3K36me3	H3K36me3
78	25	78	mTx5		H3K36me3	H3K36me3	H3K36me3	H3K36me3	H3K36me3	H3K36me3	H3K36me3	H3K36me3	H3K36me3	H3K36me3	H3K36me3	H3K36me3	H3K36me3	H3K36me3	H3K36me3	H3K36me3	H3K36me3	H3K36me3	H3K36me3	H3K36me3	H3K36me3	H3K36me3	H3K36me3	H3K36me3	H3K36me3	H3K36me3	H3K36me3	H3K36me3	H3K36me3	H3K36me3	H3K36me3	H3K36me3	H3K36me3	H3K36me3	H3K36me3	H3K36me3	H3K36me3	H3K36me3	H3K36me3	H3K36me3	H3K36me3	H3K36me3	H3K36me3	H3K36me3	H3K36me3
79	28	79	mTx6		H3K36me3	H3K36me3	H3K36me3	H3K36me3	H3K36me3	H3K36me3	H3K36me3	H3K36me3	H3K36me3	H3K36me3	H3K36me3	H3K36me3	H3K36me3	H3K36me3	H3K36me3	H3K36me3	H3K36me3	H3K36me3	H3K36me3	H3K36me3	H3K4me1	H3K36me3	H3K36me3	H3K36me3	H3K36me3	H3K36me3	H3K36me3	H3K36me3	H3K4me1	H3K36me3	H3K36me3	H3K36me3	H3K36me3	H3K36me3	H3K36me3	H3K36me3	H3K36me3	H3K79me2	H3K36me3	H3K36me3	H3K36me3	H3K36me3	H3K36me3	H3K36me3	H3K36me3
80	30	80	mTx7		H3K36me3	H3K36me3	H3K36me3	DNase	DNase	H3K36me3	H3K36me3	DNase	DNase	H3K36me3	H3K36me3	H3K36me3	H3K36me3	DNase	DNase	H3K36me3	H3K36me3	H3K36me3	H3K36me3	H3K36me3	H3K36me3	H3K36me3	H3K36me3	DNase	DNase	DNase	H3K4me1	DNase	H3K36me3	H3K36me3	H3K36me3	H3K36me3	H3K36me3	H3K4me1	H3K36me3	H3K36me3	H3K36me3	DNase	DNase	H3K36me3	H3K36me3	H3K36me3	H3K36me3	H3K36me3	H3K36me3
81	81	81	mTx8		H3K36me3	H3K36me3	H3K36me3	H3K36me3	H3K36me3	H3K36me3	H3K36me3	H3K36me3	H3K36me3	H3K36me3	H3K36me3	H3K36me3	H3K36me3	H3K36me3	H3K36me3	H3K36me3	DNase	H3K36me3	H3K36me3	H3K36me3	H3K36me3	H3K36me3	H3K36me3	H3K36me3	DNase	H3K36me3	DNase	H3K36me3	H3K36me3	DNase	H3K27me3	H3K36me3	DNase	H3K36me3	DNase	H3K36me3	H3K36me3	DNase	H3K36me3	H3K9me3	DNase	H3K36me3	ATAC	H3K27me3	H3K36me3
82	26	82	mTxEx1		H3K36me3	H3K36me3	H3K36me3	H3K36me3	H3K36me3	H3K36me3	H3K36me3	H3K36me3	H3K36me3	H3K36me3	H3K36me3	H3K36me3	H3K36me3	H3K36me3	H3K36me3	H3K36me3	H3K36me3	H3K36me3	H3K36me3	H3K36me3	H3K36me3	H3K36me3	H3K36me3	H3K36me3	H3K36me3	H3K36me3	H3K36me3	H3K36me3	H3K36me3	H3K36me3	H3K36me3	H3K36me3	H3K36me3	H3K36me3	H3K36me3	H3K36me3	H3K36me3	H3K36me3	DNase	H3K36me3	H3K36me3	DNase	H3K36me3	H3K36me3	H3K36me3
83	32	83	mTxEx2		H3K36me3	DNase	H3K36me3	DNase	H3K36me3	H3K36me3	H3K36me3	DNase	DNase	H3K36me3	H3K36me3	DNase	DNase	H3K36me3	DNase	DNase	DNase	H3K36me3	H3K36me3	DNase	DNase	H3K36me3	H3K36me3	DNase	H3K36me3	DNase	H3K36me3	DNase	H3K36me3	DNase	DNase	H3K36me3	H3K36me3	H3K36me3	DNase	DNase	DNase	H3K36me3	H3K36me3	H3K36me3	H3K36me3	H3K36me3	H3K36me3	H3K36me3	H3K36me3
84	48	84	mTxEx3		H3K4me1	H3K4me1	H3K4me1	H3K4me1	H3K4me1	H3K4me1	H3K4me1	H3K4me1	H3K4me1	H3K36me3	H3K4me1	H3K36me3	H3K4me1	H3K4me2	H3K36me3	H3K4me1	H3K4me1	H3K4me1	H3K4me1	H3K4me2	H3K4me2	H3K4me1	H3K36me3	H3K4me1	H3K36me3	H3K4me1	H3K4me1	H3K4me2	H3K4me1	H3K4me2	H3K4me1	H3K4me3	H3K4me1	DNase	H3K4me1	H3K4me1	H3K4me1	H3K4me1	H3K36me3	H3K36me3	H3K4me1	H3K36me3	H3K4me1	H3K4me1	H3K4me1
85	20	85	mTxWk1		H3K36me3	H3K36me3	H3K36me3	H3K79me2	H3K36me3	H3K36me3	H3K79me2	H3K79me3	H3K36me3	H3K36me3	H3K36me3	H3K4me1	H3K36me3	H3K4me1	H3K36me3	H3K4me1	H3K36me3	H3K36me3	DNase	H3K36me3	H3K4me1	DNase	H3K36me3	H3K36me3	H3K36me3	H3K36me3	DNase	H3K36me3	H3K36me3	H3K36me3	H3K36me3	H3K36me3	H3K36me3	DNase	H3K79me2	H3K4me1	H3K36me3	H3K79me2	DNase	H3K27me3	H3K36me3	H3K36me3	H3K4me1	H3K36me3	H3K4me1
86	29	86	mTxWk2		H3K36me3	H3K36me3	H3K36me3	H3K36me3	H3K36me3	H3K36me3	H3K36me3	H3K36me3	H3K36me3	H3K36me3	H3K36me3	H3K36me3	H3K36me3	H3K36me3	H3K36me3	H3K36me3	H3K36me3	H3K36me3	H3K36me3	H3K36me3	H3K36me3	H3K36me3	H3K36me3	H3K36me3	H3K36me3	DNase	H3K36me3	H3K36me3	H3K36me3	H3K36me3	H3K9me3	H3K36me3	H3K36me3	H3K36me3	H3K36me3	H3K36me3	H3K36me3	H3K36me3	H3K36me3	H3K36me3	DNase	H3K36me3	H3K36me3	H3K36me3	H3K36me3
87	86	87	mBivProm1		DNase	H3K27me3	H3K27me3	H3K27me3	DNase	DNase	DNase	DNase	H3K27me3	DNase	DNase	H3K27me3	DNase	H3K27me3	DNase	DNase	H3K27me3	H3K27me3	H3K27me3	H3K27me3	H3K27me3	H3K27me3	H3K27me3	H3K27me3	H3K27me3	H3K27me3	H3K27me3	H3K27me3	H3K27me3	H3K27me3	DNase	H3K27me3	H3K27me3	DNase	DNase	H3K27me3	H3K27me3	DNase	H3K27me3	DNase	H3K27me3	H3K27me3	DNase	DNase	H3K27me3
88	87	88	mBivProm2		DNase	DNase	DNase	DNase	DNase	DNase	DNase	DNase	DNase	DNase	H3K4me2	DNase	H3K4me2	DNase	H3K4me3	H3K4me3	H3K4me2	H3K4me2	DNase	H3K4me2	H3K4me3	H3K4me3	DNase	H3K27me3	H3K4me3	H3K4me2	H3K4me2	H3K4me2	DNase	H3K4me2	H3K4me2	DNase	DNase	H3K4me2	DNase	DNase	H3K4me2	H3K4me2	H3K4me3	DNase	H3K4me2	H3K4me2	H3K4me2	H3K4me3	H3K27me3
89	88	89	mBivProm3		H3K4me2	DNase	H3K4me2	DNase	H3K4me2	H3K4me2	H3K4me2	H3K27me3	H3K4me2	DNase	H3K4me2	H3K27me3	DNase	H3K4me2	H3K4me2	H3K4me2	DNase	H3K27me3	H3K27me3	H3K27me3	H3K27me3	H3K27me3	H3K4me2	H3K4me2	DNase	H3K27me3	H3K27me3	H3K27me3	H3K27me3	H3K27me3	H3K27me3	H3K4me2	H3K4me2	DNase	H3K4me2	DNase	H3K27me3	H3K27me3	H3K4me2	DNase	DNase	DNase	DNase	H3K27me3	H3K27me3
90	39	90	mPromF1		H3K4me2	H3K4me2	H3K4me2	H3K4me2	H3K4me2	H3K4me2	H3K4me2	H3K4me2	H3K4me2	H3K4me2	H3K4me2	H3K4me2	H3K4me2	H3K4me2	H3K4me2	H3K4me2	H3K4me2	H3K4me2	H3K4me2	H3K4me2	H3K4me2	H3K4me2	H3K4me2	H3K4me2	H3K4me2	H3K4me2	H3K4me2	H3K4me2	DNase	H3K4me3	H3K4me2	H3K4me3	H3K4me3	H3K4me2	H3K4me2	H3K4me2	H3K4me2	H3K4me2	H3K4me3	H3K4me2	H3K4me2	H3K4me2	H3K4me3	H3K4me3	H3K4me3
91	41	91	mPromF2		H3K4me2	H3K4me3	H3K4me2	H3K4me2	H3K4me2	H3K4me2	H3K4me2	H3K4me2	H3K4me2	H3K4me2	H3K4me2	H3K4me2	H3K4me2	H3K4me2	H3K4me3	H3K4me2	H3K4me2	H3K4me3	H3K4me2	H3K4me2	H3K4me2	H3K4me2	H3K4me2	H3K4me2	H3K4me2	H3K4me2	H3K4me2	H3K4me2	H3K4me2	H3K4me2	H3K4me3	H3K4me2	H3K4me2	H3K4me2	H3K4me3	H3K4me3	H3K4me2	H3K4me2	H3K4me2	H3K4me2	H3K4me2	H3K4me2	H3K4me2	H3K4me3	H3K4me3
92	44	92	mPromF3		H3K4me2	DNase	H3K4me2	H3K4me2	H3K4me2	DNase	H3K4me2	DNase	H3K4me2	DNase	H3K4me2	H3K4me2	DNase	DNase	H3K4me2	H3K4me1	H3K4me2	DNase	DNase	DNase	H3K4me2	DNase	DNase	DNase	H3K4me2	H3K4me2	DNase	H3K4me2	H3K4me2	H3K4me2	H3K4me1	DNase	DNase	H3K4me2	H3K4me2	H3K4me2	H3K4me1	DNase	H3K4me1	H3K4me1	DNase	H3K4me1	H3K4me2	H3K4me2	H3K4me2
93	45	93	mPromF4		H3K4me2	H3K4me2	H3K4me2	H3K4me2	H3K4me2	H3K4me2	H3K4me2	H3K4me2	H3K4me2	H3K4me2	H3K4me2	H3K4me2	H3K4me2	H3K4me2	H3K4me2	H3K4me2	H3K4me2	H3K4me2	H3K4me3	H3K4me2	H3K4me2	H3K4me2	H3K4me2	H3K4me2	H3K4me2	H3K4me2	H3K4me2	DNase	DNase	H3K4me2	H3K4me2	H3K4me2	DNase	DNase	H3K4me2	H3K4me2	H3K4me1	DNase	DNase	H3K4me2	DNase	H3K4me2	H3K4me2	H3K4me2	H3K4me1
94	46	94	mPromF5		H3K4me2	H3K4me2	H3K4me2	H3K4me2	H3K4me2	H3K4me2	H3K4me2	H3K4me2	H3K4me2	H3K4me2	H3K4me2	H3K4me2	H3K4me2	H3K4me2	H3K4me2	H3K4me2	H3K4me3	H3K4me2	H3K4me2	H3K4me2	H3K4me2	H3K4me2	H3K4me2	H3K4me2	H3K4me3	H3K4me2	H3K4me2	H3K4me2	H3K4me2	H3K4me2	H3K4me2	H3K4me2	H3K4me2	H3K4me2	H3K4me2	H3K4me2	H3K4me2	H3K4me2	H3K4me2	H3K4me2	H3K4me3	H3K4me3	H3K4me3	H3K4me2	H3K4me2
95	47	95	mPromF6		H3K4me1	H3K4me1	H3K4me1	H3K4me1	H3K4me1	H3K4me1	H3K4me1	H3K4me1	H3K4me1	H3K4me1	H3K4me1	H3K4me1	H3K4me1	H3K4me1	H3K4me1	H3K4me1	H3K4me1	H3K4me1	H3K4me1	H3K4me2	H3K4me1	H3K4me1	H3K4me1	H3K4me1	H3K36me3	H3K4me2	H3K4me2	H3K4me2	H3K4me2	H3K4me1	H3K4me1	H3K4me1	H3K4me1	H3K4me2	H3K79me2	H3K4me2	H3K4me2	H3K4me1	H3K4me1	H3K4me1	H3K4me1	H3K4me1	H3K4me2	H3K4me1	H3K4me2
96	89	96	mPromF7		H3K4me2	H3K4me2	H3K4me2	H3K4me2	H3K4me2	H3K4me2	H3K4me2	H3K4me2	H3K4me2	H3K4me2	H3K4me2	H3K4me2	H3K4me2	H3K4me2	H3K4me2	H3K4me2	H3K4me2	H3K4me1	H3K4me1	H3K4me1	H3K4me1	H3K4me2	H3K4me1	H3K4me1	H3K4me2	H3K4me2	H3K4me1	H3K4me1	H3K4me3	H3K4me1	H3K4me3	H3K4me3	H3K4me3	H3K4me1	H3K4me3	H3K4me3	H3K4me2	DNase	H3K4me3	H3K4me3	H3K4me3	H3K4me3	H3K4me1	H3K4me3	DNase
97	40	97	mTSS1		H3K4me2	H3K4me3	H3K4me2	H3K4me2	H3K4me2	H3K4me2	H3K4me3	DNase	H3K4me2	H3K4me3	H3K4me2	DNase	DNase	DNase	DNase	DNase	H3K4me2	H3K4me3	DNase	H3K4me3	DNase	H3K4me2	H3K4me3	DNase	H3K4me3	H3K4me2	H3K4me3	H3K4me3	H3K4me2	H3K4me2	H3K4me2	H3K4me2	H3K4me3	H3K4me3	H3K4me3	H3K4me2	H3K4me3	H3K4me3	H3K4me3	H3K4me3	H3K4me3	H3K4me3	H3K4me3	H3K4me3	H3K4me3
98	42	98	mTSS2		H3K4me3	H3K4me3	H3K4me3	H3K4me3	H3K4me3	DNase	H3K4me3	H3K4me3	H3K4me3	H3K4me3	DNase	H3K4me3	H3K4me3	H3K4me3	H3K4me3	H3K4me3	H3K4me3	H3K4me3	DNase	H3K4me3	DNase	H3K4me3	H3K4me3	H3K4me3	H3K4me3	H3K4me3	H3K4me3	H3K4me3	H3K4me3	H3K4me3	H3K4me3	H3K4me3	H3K4me3	H3K4me3	H3K4me3	H3K4me3	H3K4me3	H3K4me3	H3K4me3	H3K4me3	H3K4me3	H3K4me3	H3K4me3	H3K4me3	DNase
99	43	99	mTSS3		ATAC	ATAC	ATAC	ATAC	ATAC	ATAC	DNase	DNase	ATAC	DNase	ATAC	ATAC	ATAC	H3K4me3	ATAC	DNase	ATAC	ATAC	DNase	DNase	H3K4me3	ATAC	DNase	DNase	DNase	ATAC	ATAC	DNase	ATAC	ATAC	DNase	DNase	ATAC	DNase	DNase	DNase	ATAC	ATAC	ATAC	DNase	DNase	H3K4me3	DNase	DNase	H3K4me3
[truncated: 55 more columns]
