# Supplementary material for: Universal chromatin state annotation of the mouse genome
Source: Genome Biol. 2023 Jun 27;24:153. doi: 10.1186/s13059-023-02994-x (PMC10294404; doi:10.1186/s13059-023-02994-x)
Supplement: Supplementary file 5 — Additional file 5. Mouse full-stack states’ relationships with per-cell-type annotations. [file 13059_2023_2994_MOESM5_ESM.xlsx]

## Sheet: cell_group_15S
		Supplementary Figure 6: Full-stack states maximum-enrichments with annotated concatenated-model chromatin states in 66 mouse reference epigenomes (Gorkin et al., 2020). Each row corresponds to one of 100 mouse full-stack state (Methods). Each column corresponds to a reference epigenome, grouped by the associated cell types as colored at the top and bottom. Each color entry corresponds to a refere…
	raw_state_number	state	P0_forebrain	e11.5_forebrain	e12.5_forebrain	e13.5_forebrain	e14.5_forebrain	e15.5_forebrain	e16.5_forebrain	P0_midbrain	e11.5_midbrain	e12.5_midbrain	e13.5_midbrain	e14.5_midbrain	e15.5_midbrain	e16.5_midbrain	P0_hindbrain	e11.5_hindbrain	e12.5_hindbrain	e13.5_hindbrain	e14.5_hindbrain	e15.5_hindbrain	e16.5_hindbrain	e11.5_neural-tube	e12.5_neural-tube	e13.5_neural-tube	e14.5_neural-tube	e15.5_neural-tube	e11.5_facial-prominence	e12.5_facial-prominence	e13.5_facial-prominence	e14.5_facial-prominence	e15.5_facial-prominence	e11.5_limb	e12.5_limb	e13.5_limb	e14.5_limb	e15.5_limb	P0_intestine	e14.5_intestine	e15.5_intestine	e16.5_intestine	P0_stomach	e14.5_stomach	e15.5_stomach	e16.5_stomach	P0_liver	e11.5_liver	e12.5_liver
		state	forebrain							midbrain							hindbrain							neural-tube					facial-prominence					limb					intestine				stomach				liver
0	75	mGapArtf1	15_Ns	15_Ns	15_Ns	15_Ns	15_Ns	15_Ns	15_Ns	15_Ns	15_Ns	15_Ns	15_Ns	15_Ns	15_Ns	15_Ns	15_Ns	15_Ns	15_Ns	15_Ns	15_Ns	15_Ns	15_Ns	15_Ns	15_Ns	15_Ns	15_Ns	15_Ns	15_Ns	15_Ns	15_Ns	15_Ns	15_Ns	15_Ns	15_Ns	15_Ns	15_Ns	15_Ns	15_Ns	15_Ns	15_Ns	15_Ns	15_Ns	15_Ns	15_Ns	15_Ns	15_Ns	15_Ns	15_Ns
1	77	mGapArtf2	14_HcH	14_HcH	14_HcH	14_HcH	14_HcH	14_HcH	14_HcH	14_HcH	14_HcH	14_HcH	14_HcH	14_HcH	14_HcH	14_HcH	14_HcH	14_HcH	14_HcH	14_HcH	14_HcH	14_HcH	14_HcH	14_HcH	14_HcH	14_HcH	14_HcH	14_HcH	14_HcH	14_HcH	14_HcH	14_HcH	14_HcH	14_HcH	14_HcH	14_HcH	14_HcH	14_HcH	14_HcH	14_HcH	14_HcH	14_HcH	14_HcH	14_HcH	14_HcH	14_HcH	14_HcH	14_HcH	14_HcH
2	78	mGapArtf3	14_HcH	14_HcH	14_HcH	14_HcH	14_HcH	14_HcH	14_HcH	14_HcH	14_HcH	14_HcH	14_HcH	14_HcH	14_HcH	14_HcH	14_HcH	14_HcH	14_HcH	14_HcH	14_HcH	14_HcH	14_HcH	14_HcH	6_EnSp	14_HcH	14_HcH	14_HcH	14_HcH	14_HcH	14_HcH	14_HcH	14_HcH	14_HcH	14_HcH	14_HcH	14_HcH	14_HcH	14_HcH	14_HcH	14_HcH	14_HcH	14_HcH	14_HcH	14_HcH	14_HcH	14_HcH	14_HcH	14_HcH
3	15	mQuies1	15_Ns	15_Ns	15_Ns	15_Ns	15_Ns	15_Ns	15_Ns	15_Ns	15_Ns	15_Ns	11_TrP	15_Ns	15_Ns	15_Ns	15_Ns	15_Ns	15_Ns	11_TrP	15_Ns	15_Ns	15_Ns	15_Ns	15_Ns	11_TrP	15_Ns	15_Ns	15_Ns	11_TrP	7_EnW	11_TrP	7_EnW	15_Ns	7_EnW	7_EnW	8_EnPd	7_EnW	15_Ns	11_TrP	15_Ns	15_Ns	15_Ns	15_Ns	15_Ns	15_Ns	15_Ns	15_Ns	15_Ns
4	63	mQuies2	15_Ns	15_Ns	11_TrP	11_TrP	15_Ns	15_Ns	15_Ns	15_Ns	15_Ns	11_TrP	11_TrP	15_Ns	15_Ns	15_Ns	15_Ns	15_Ns	11_TrP	11_TrP	15_Ns	11_TrP	15_Ns	15_Ns	15_Ns	11_TrP	15_Ns	11_TrP	15_Ns	15_Ns	11_TrP	15_Ns	11_TrP	15_Ns	11_TrP	11_TrP	15_Ns	11_TrP	15_Ns	15_Ns	15_Ns	15_Ns	15_Ns	15_Ns	15_Ns	15_Ns	11_TrP	15_Ns	11_TrP
5	68	mQuies3	15_Ns	15_Ns	15_Ns	15_Ns	15_Ns	15_Ns	15_Ns	15_Ns	15_Ns	15_Ns	15_Ns	15_Ns	15_Ns	15_Ns	15_Ns	15_Ns	15_Ns	15_Ns	15_Ns	15_Ns	15_Ns	15_Ns	15_Ns	15_Ns	15_Ns	15_Ns	15_Ns	15_Ns	15_Ns	15_Ns	15_Ns	15_Ns	15_Ns	15_Ns	15_Ns	15_Ns	15_Ns	15_Ns	15_Ns	15_Ns	15_Ns	15_Ns	15_Ns	15_Ns	15_Ns	15_Ns	15_Ns
6	65	mHET1	15_Ns	14_HcH	15_Ns	15_Ns	15_Ns	15_Ns	15_Ns	15_Ns	14_HcH	15_Ns	15_Ns	15_Ns	15_Ns	15_Ns	15_Ns	15_Ns	15_Ns	15_Ns	15_Ns	15_Ns	14_HcH	15_Ns	15_Ns	15_Ns	15_Ns	15_Ns	14_HcH	15_Ns	15_Ns	15_Ns	15_Ns	14_HcH	15_Ns	14_HcH	15_Ns	15_Ns	15_Ns	14_HcH	15_Ns	14_HcH	14_HcH	15_Ns	15_Ns	15_Ns	14_HcH	14_HcH	14_HcH
7	66	mHET2	15_Ns	15_Ns	15_Ns	15_Ns	15_Ns	15_Ns	11_TrP	15_Ns	15_Ns	15_Ns	11_TrP	15_Ns	15_Ns	11_TrP	15_Ns	15_Ns	15_Ns	11_TrP	15_Ns	15_Ns	15_Ns	15_Ns	15_Ns	11_TrP	15_Ns	11_TrP	15_Ns	15_Ns	15_Ns	15_Ns	15_Ns	15_Ns	15_Ns	11_TrP	15_Ns	15_Ns	15_Ns	15_Ns	15_Ns	15_Ns	15_Ns	15_Ns	15_Ns	15_Ns	15_Ns	14_HcH	14_HcH
8	67	mHET3	15_Ns	15_Ns	15_Ns	15_Ns	15_Ns	15_Ns	15_Ns	15_Ns	15_Ns	15_Ns	15_Ns	15_Ns	15_Ns	15_Ns	15_Ns	15_Ns	15_Ns	15_Ns	15_Ns	15_Ns	15_Ns	15_Ns	15_Ns	15_Ns	15_Ns	15_Ns	15_Ns	15_Ns	15_Ns	15_Ns	15_Ns	15_Ns	15_Ns	15_Ns	15_Ns	15_Ns	15_Ns	15_Ns	15_Ns	15_Ns	15_Ns	15_Ns	15_Ns	15_Ns	14_HcH	14_HcH	14_HcH
9	69	mHET4	15_Ns	15_Ns	15_Ns	15_Ns	15_Ns	15_Ns	15_Ns	15_Ns	15_Ns	15_Ns	15_Ns	15_Ns	15_Ns	15_Ns	15_Ns	15_Ns	15_Ns	15_Ns	15_Ns	15_Ns	15_Ns	15_Ns	15_Ns	15_Ns	15_Ns	15_Ns	15_Ns	15_Ns	15_Ns	15_Ns	15_Ns	15_Ns	15_Ns	15_Ns	15_Ns	15_Ns	15_Ns	15_Ns	14_HcH	15_Ns	15_Ns	15_Ns	14_HcH	15_Ns	14_HcH	15_Ns	14_HcH
10	70	mHET5	14_HcH	14_HcH	14_HcH	14_HcH	14_HcH	14_HcH	14_HcH	14_HcH	14_HcH	14_HcH	14_HcH	14_HcH	14_HcH	14_HcH	14_HcH	14_HcH	14_HcH	14_HcH	14_HcH	14_HcH	14_HcH	14_HcH	14_HcH	14_HcH	14_HcH	14_HcH	14_HcH	14_HcH	14_HcH	14_HcH	14_HcH	14_HcH	14_HcH	14_HcH	14_HcH	14_HcH	14_HcH	14_HcH	14_HcH	14_HcH	14_HcH	14_HcH	14_HcH	14_HcH	14_HcH	14_HcH	14_HcH
11	71	mHET6	14_HcH	14_HcH	14_HcH	14_HcH	14_HcH	14_HcH	14_HcH	14_HcH	14_HcH	14_HcH	14_HcH	14_HcH	14_HcH	14_HcH	14_HcH	14_HcH	14_HcH	14_HcH	14_HcH	14_HcH	14_HcH	14_HcH	14_HcH	14_HcH	14_HcH	14_HcH	14_HcH	14_HcH	14_HcH	14_HcH	14_HcH	14_HcH	14_HcH	14_HcH	14_HcH	14_HcH	14_HcH	14_HcH	14_HcH	14_HcH	14_HcH	14_HcH	14_HcH	14_HcH	14_HcH	14_HcH	14_HcH
12	72	mHET7	14_HcH	14_HcH	14_HcH	14_HcH	14_HcH	14_HcH	14_HcH	14_HcH	14_HcH	14_HcH	14_HcH	14_HcH	14_HcH	14_HcH	14_HcH	14_HcH	14_HcH	14_HcH	14_HcH	14_HcH	14_HcH	14_HcH	14_HcH	14_HcH	14_HcH	14_HcH	14_HcH	14_HcH	14_HcH	14_HcH	14_HcH	14_HcH	14_HcH	14_HcH	14_HcH	14_HcH	14_HcH	14_HcH	14_HcH	14_HcH	14_HcH	14_HcH	14_HcH	14_HcH	14_HcH	14_HcH	14_HcH
13	73	mHET8	14_HcH	14_HcH	14_HcH	14_HcH	14_HcH	14_HcH	14_HcH	14_HcH	14_HcH	14_HcH	14_HcH	14_HcH	14_HcH	14_HcH	14_HcH	14_HcH	14_HcH	14_HcH	14_HcH	14_HcH	14_HcH	14_HcH	14_HcH	14_HcH	14_HcH	14_HcH	14_HcH	14_HcH	14_HcH	14_HcH	14_HcH	14_HcH	14_HcH	14_HcH	14_HcH	14_HcH	14_HcH	14_HcH	14_HcH	14_HcH	14_HcH	14_HcH	14_HcH	14_HcH	14_HcH	14_HcH	14_HcH
14	74	mHET9	14_HcH	14_HcH	14_HcH	14_HcH	14_HcH	14_HcH	14_HcH	14_HcH	14_HcH	14_HcH	14_HcH	14_HcH	14_HcH	14_HcH	14_HcH	14_HcH	14_HcH	14_HcH	14_HcH	14_HcH	14_HcH	14_HcH	14_HcH	14_HcH	14_HcH	14_HcH	14_HcH	14_HcH	14_HcH	14_HcH	14_HcH	14_HcH	14_HcH	14_HcH	14_HcH	14_HcH	14_HcH	14_HcH	14_HcH	14_HcH	14_HcH	14_HcH	14_HcH	14_HcH	14_HcH	14_HcH	14_HcH
15	76	mHET10	15_Ns	15_Ns	15_Ns	15_Ns	15_Ns	15_Ns	15_Ns	15_Ns	15_Ns	15_Ns	15_Ns	15_Ns	15_Ns	15_Ns	15_Ns	15_Ns	15_Ns	15_Ns	15_Ns	15_Ns	14_HcH	15_Ns	14_HcH	15_Ns	15_Ns	15_Ns	15_Ns	14_HcH	15_Ns	14_HcH	15_Ns	15_Ns	14_HcH	14_HcH	15_Ns	15_Ns	14_HcH	14_HcH	14_HcH	14_HcH	14_HcH	15_Ns	15_Ns	14_HcH	14_HcH	14_HcH	14_HcH
16	79	mZNF1	14_HcH	14_HcH	14_HcH	14_HcH	14_HcH	10_TrS	14_HcH	14_HcH	14_HcH	14_HcH	10_TrS	14_HcH	14_HcH	14_HcH	14_HcH	14_HcH	14_HcH	10_TrS	14_HcH	10_TrS	14_HcH	14_HcH	14_HcH	14_HcH	14_HcH	14_HcH	14_HcH	14_HcH	14_HcH	14_HcH	14_HcH	14_HcH	14_HcH	14_HcH	14_HcH	14_HcH	14_HcH	14_HcH	14_HcH	14_HcH	14_HcH	14_HcH	14_HcH	14_HcH	14_HcH	14_HcH	10_TrS
17	80	mZNF2	14_HcH	10_TrS	10_TrS	10_TrS	14_HcH	10_TrS	10_TrS	14_HcH	10_TrS	10_TrS	10_TrS	14_HcH	10_TrS	10_TrS	14_HcH	10_TrS	10_TrS	10_TrS	14_HcH	10_TrS	10_TrS	14_HcH	10_TrS	10_TrS	14_HcH	10_TrS	14_HcH	10_TrS	10_TrS	14_HcH	14_HcH	10_TrS	10_TrS	10_TrS	14_HcH	10_TrS	14_HcH	14_HcH	10_TrS	10_TrS	14_HcH	14_HcH	10_TrS	10_TrS	14_HcH	10_TrS	10_TrS
18	61	mReprPC1	13_HcP	13_HcP	13_HcP	13_HcP	13_HcP	13_HcP	13_HcP	13_HcP	13_HcP	13_HcP	13_HcP	13_HcP	13_HcP	13_HcP	11_TrP	13_HcP	13_HcP	13_HcP	13_HcP	13_HcP	13_HcP	13_HcP	13_HcP	13_HcP	13_HcP	13_HcP	11_TrP	13_HcP	13_HcP	13_HcP	13_HcP	13_HcP	13_HcP	13_HcP	13_HcP	13_HcP	13_HcP	13_HcP	13_HcP	13_HcP	11_TrP	11_TrP	13_HcP	11_TrP	13_HcP	13_HcP	13_HcP
19	62	mReprPC2	11_TrP	11_TrP	11_TrP	11_TrP	11_TrP	11_TrP	11_TrP	11_TrP	11_TrP	11_TrP	11_TrP	11_TrP	11_TrP	11_TrP	11_TrP	11_TrP	11_TrP	11_TrP	11_TrP	11_TrP	11_TrP	11_TrP	11_TrP	11_TrP	11_TrP	11_TrP	11_TrP	11_TrP	11_TrP	11_TrP	11_TrP	11_TrP	11_TrP	11_TrP	11_TrP	11_TrP	11_TrP	11_TrP	11_TrP	11_TrP	11_TrP	11_TrP	11_TrP	11_TrP	11_TrP	11_TrP	11_TrP
20	64	mReprPC3	11_TrP	11_TrP	13_HcP	13_HcP	11_TrP	11_TrP	13_HcP	11_TrP	11_TrP	13_HcP	13_HcP	11_TrP	11_TrP	11_TrP	11_TrP	11_TrP	11_TrP	7_EnW	11_TrP	11_TrP	11_TrP	11_TrP	11_TrP	7_EnW	11_TrP	11_TrP	11_TrP	11_TrP	11_TrP	11_TrP	11_TrP	11_TrP	13_HcP	13_HcP	11_TrP	11_TrP	15_Ns	11_TrP	11_TrP	11_TrP	11_TrP	11_TrP	11_TrP	11_TrP	15_Ns	11_TrP	15_Ns
21	82	mReprPC4	11_TrP	13_HcP	13_HcP	13_HcP	13_HcP	13_HcP	13_HcP	13_HcP	13_HcP	13_HcP	13_HcP	13_HcP	13_HcP	13_HcP	13_HcP	13_HcP	13_HcP	13_HcP	13_HcP	13_HcP	13_HcP	13_HcP	13_HcP	13_HcP	13_HcP	13_HcP	13_HcP	13_HcP	13_HcP	13_HcP	13_HcP	13_HcP	13_HcP	10_TrS	10_TrS	13_HcP	11_TrP	13_HcP	13_HcP	11_TrP	11_TrP	11_TrP	13_HcP	11_TrP	11_TrP	13_HcP	10_TrS
22	83	mReprPC5	13_HcP	13_HcP	13_HcP	13_HcP	13_HcP	13_HcP	13_HcP	13_HcP	13_HcP	13_HcP	13_HcP	13_HcP	13_HcP	13_HcP	13_HcP	13_HcP	13_HcP	13_HcP	13_HcP	13_HcP	13_HcP	13_HcP	13_HcP	13_HcP	13_HcP	13_HcP	13_HcP	13_HcP	13_HcP	13_HcP	13_HcP	13_HcP	13_HcP	13_HcP	13_HcP	13_HcP	13_HcP	13_HcP	13_HcP	13_HcP	15_Ns	13_HcP	13_HcP	13_HcP	13_HcP	13_HcP	13_HcP
23	84	mReprPC6	13_HcP	13_HcP	13_HcP	13_HcP	13_HcP	13_HcP	13_HcP	13_HcP	13_HcP	13_HcP	13_HcP	13_HcP	13_HcP	13_HcP	13_HcP	13_HcP	13_HcP	13_HcP	13_HcP	13_HcP	13_HcP	13_HcP	13_HcP	13_HcP	13_HcP	13_HcP	13_HcP	13_HcP	13_HcP	13_HcP	13_HcP	13_HcP	13_HcP	13_HcP	13_HcP	13_HcP	13_HcP	13_HcP	13_HcP	13_HcP	13_HcP	13_HcP	13_HcP	13_HcP	13_HcP	13_HcP	13_HcP
24	58	mReprPC_openC1	5_EnSd	8_EnPd	5_EnSd	5_EnSd	5_EnSd	5_EnSd	5_EnSd	5_EnSd	5_EnSd	5_EnSd	5_EnSd	5_EnSd	5_EnSd	5_EnSd	8_EnPd	5_EnSd	5_EnSd	5_EnSd	5_EnSd	5_EnSd	12_TrI	13_HcP	5_EnSd	5_EnSd	5_EnSd	5_EnSd	13_HcP	13_HcP	13_HcP	13_HcP	13_HcP	13_HcP	13_HcP	13_HcP	13_HcP	13_HcP	13_HcP	13_HcP	13_HcP	13_HcP	13_HcP	13_HcP	13_HcP	13_HcP	13_HcP	13_HcP	13_HcP
25	59	mReprPC_openC2	13_HcP	13_HcP	13_HcP	13_HcP	13_HcP	13_HcP	13_HcP	13_HcP	13_HcP	13_HcP	13_HcP	13_HcP	13_HcP	13_HcP	13_HcP	13_HcP	13_HcP	13_HcP	13_HcP	13_HcP	13_HcP	13_HcP	13_HcP	13_HcP	13_HcP	13_HcP	13_HcP	13_HcP	13_HcP	13_HcP	13_HcP	13_HcP	13_HcP	13_HcP	13_HcP	13_HcP	13_HcP	13_HcP	13_HcP	13_HcP	13_HcP	13_HcP	13_HcP	13_HcP	13_HcP	13_HcP	13_HcP
26	60	mReprPC_openC3	13_HcP	13_HcP	13_HcP	13_HcP	13_HcP	13_HcP	13_HcP	13_HcP	13_HcP	13_HcP	13_HcP	13_HcP	13_HcP	13_HcP	13_HcP	13_HcP	13_HcP	13_HcP	13_HcP	13_HcP	13_HcP	13_HcP	13_HcP	13_HcP	13_HcP	13_HcP	13_HcP	13_HcP	13_HcP	13_HcP	13_HcP	13_HcP	13_HcP	13_HcP	13_HcP	13_HcP	13_HcP	13_HcP	13_HcP	13_HcP	13_HcP	13_HcP	13_HcP	13_HcP	13_HcP	13_HcP	13_HcP
27	85	mReprPC_openC4	13_HcP	13_HcP	13_HcP	13_HcP	13_HcP	13_HcP	13_HcP	13_HcP	13_HcP	13_HcP	13_HcP	13_HcP	13_HcP	13_HcP	13_HcP	13_HcP	13_HcP	13_HcP	13_HcP	13_HcP	13_HcP	13_HcP	13_HcP	13_HcP	13_HcP	13_HcP	13_HcP	13_HcP	13_HcP	13_HcP	13_HcP	13_HcP	13_HcP	13_HcP	13_HcP	13_HcP	13_HcP	13_HcP	13_HcP	13_HcP	13_HcP	13_HcP	13_HcP	13_HcP	13_HcP	13_HcP	13_HcP
28	3	mOpenC1	11_TrP	11_TrP	11_TrP	11_TrP	11_TrP	11_TrP	11_TrP	11_TrP	11_TrP	13_HcP	11_TrP	11_TrP	11_TrP	11_TrP	11_TrP	11_TrP	13_HcP	13_HcP	11_TrP	11_TrP	11_TrP	11_TrP	11_TrP	11_TrP	11_TrP	11_TrP	11_TrP	11_TrP	7_EnW	11_TrP	11_TrP	11_TrP	13_HcP	7_EnW	11_TrP	8_EnPd	11_TrP	11_TrP	11_TrP	11_TrP	11_TrP	11_TrP	11_TrP	11_TrP	11_TrP	13_HcP	13_HcP
29	4	mOpenC2	11_TrP	11_TrP	11_TrP	11_TrP	11_TrP	11_TrP	11_TrP	11_TrP	11_TrP	11_TrP	11_TrP	11_TrP	11_TrP	11_TrP	11_TrP	11_TrP	11_TrP	11_TrP	11_TrP	11_TrP	11_TrP	11_TrP	11_TrP	11_TrP	11_TrP	11_TrP	11_TrP	11_TrP	11_TrP	11_TrP	11_TrP	11_TrP	11_TrP	11_TrP	11_TrP	11_TrP	11_TrP	11_TrP	11_TrP	11_TrP	11_TrP	11_TrP	11_TrP	11_TrP	11_TrP	11_TrP	11_TrP
30	13	mOpenC3	11_TrP	11_TrP	11_TrP	11_TrP	11_TrP	11_TrP	11_TrP	11_TrP	11_TrP	11_TrP	11_TrP	11_TrP	11_TrP	11_TrP	8_EnPd	11_TrP	11_TrP	11_TrP	11_TrP	11_TrP	11_TrP	11_TrP	11_TrP	11_TrP	11_TrP	11_TrP	11_TrP	11_TrP	7_EnW	7_EnW	7_EnW	11_TrP	7_EnW	7_EnW	7_EnW	7_EnW	8_EnPd	7_EnW	8_EnPd	7_EnW	8_EnPd	7_EnW	7_EnW	7_EnW	7_EnW	11_TrP	11_TrP
31	14	mOpenC4	11_TrP	15_Ns	11_TrP	11_TrP	11_TrP	11_TrP	11_TrP	11_TrP	11_TrP	11_TrP	11_TrP	11_TrP	15_Ns	11_TrP	11_TrP	11_TrP	11_TrP	11_TrP	11_TrP	11_TrP	11_TrP	11_TrP	11_TrP	11_TrP	15_Ns	11_TrP	11_TrP	11_TrP	7_EnW	7_EnW	7_EnW	11_TrP	11_TrP	7_EnW	7_EnW	7_EnW	8_EnPd	7_EnW	7_EnW	7_EnW	7_EnW	7_EnW	7_EnW	7_EnW	11_TrP	11_TrP	11_TrP
32	54	mOpenC5	8_EnPd	8_EnPd	8_EnPd	9_EnPp	8_EnPd	8_EnPd	8_EnPd	8_EnPd	8_EnPd	8_EnPd	9_EnPp	8_EnPd	8_EnPd	9_EnPp	8_EnPd	8_EnPd	8_EnPd	8_EnPd	8_EnPd	8_EnPd	8_EnPd	8_EnPd	8_EnPd	9_EnPp	8_EnPd	8_EnPd	8_EnPd	8_EnPd	9_EnPp	8_EnPd	8_EnPd	8_EnPd	9_EnPp	9_EnPp	8_EnPd	8_EnPd	8_EnPd	8_EnPd	8_EnPd	8_EnPd	8_EnPd	8_EnPd	8_EnPd	8_EnPd	8_EnPd	8_EnPd	9_EnPp
33	55	mOpenC6	9_EnPp	9_EnPp	9_EnPp	9_EnPp	9_EnPp	9_EnPp	9_EnPp	9_EnPp	9_EnPp	9_EnPp	9_EnPp	9_EnPp	9_EnPp	9_EnPp	9_EnPp	9_EnPp	9_EnPp	9_EnPp	9_EnPp	9_EnPp	9_EnPp	9_EnPp	9_EnPp	9_EnPp	9_EnPp	9_EnPp	9_EnPp	9_EnPp	9_EnPp	9_EnPp	9_EnPp	9_EnPp	9_EnPp	9_EnPp	9_EnPp	9_EnPp	9_EnPp	9_EnPp	9_EnPp	9_EnPp	9_EnPp	9_EnPp	9_EnPp	9_EnPp	9_EnPp	9_EnPp	9_EnPp
34	56	mOpenC7	11_TrP	11_TrP	11_TrP	11_TrP	11_TrP	7_EnW	11_TrP	11_TrP	11_TrP	11_TrP	11_TrP	11_TrP	11_TrP	11_TrP	11_TrP	11_TrP	11_TrP	11_TrP	11_TrP	11_TrP	11_TrP	11_TrP	11_TrP	11_TrP	11_TrP	11_TrP	11_TrP	11_TrP	11_TrP	11_TrP	11_TrP	11_TrP	11_TrP	11_TrP	11_TrP	11_TrP	11_TrP	11_TrP	11_TrP	11_TrP	11_TrP	11_TrP	11_TrP	11_TrP	11_TrP	11_TrP	11_TrP
35	57	mOpenC8	9_EnPp	12_TrI	9_EnPp	9_EnPp	9_EnPp	9_EnPp	9_EnPp	9_EnPp	7_EnW	9_EnPp	9_EnPp	9_EnPp	9_EnPp	9_EnPp	9_EnPp	12_TrI	9_EnPp	9_EnPp	9_EnPp	9_EnPp	9_EnPp	9_EnPp	7_EnW	9_EnPp	6_EnSp	9_EnPp	12_TrI	9_EnPp	9_EnPp	9_EnPp	9_EnPp	6_EnSp	9_EnPp	9_EnPp	9_EnPp	14_HcH	14_HcH	9_EnPp	14_HcH	9_EnPp	3_PrB	14_HcH	14_HcH	9_EnPp	9_EnPp	9_EnPp	9_EnPp
36	92	mOpenC9	7_EnW	15_Ns	15_Ns	11_TrP	15_Ns	7_EnW	7_EnW	11_TrP	15_Ns	15_Ns	11_TrP	11_TrP	11_TrP	11_TrP	15_Ns	15_Ns	15_Ns	11_TrP	15_Ns	11_TrP	11_TrP	15_Ns	15_Ns	11_TrP	15_Ns	11_TrP	15_Ns	15_Ns	15_Ns	15_Ns	15_Ns	15_Ns	15_Ns	15_Ns	15_Ns	15_Ns	15_Ns	15_Ns	15_Ns	15_Ns	15_Ns	15_Ns	15_Ns	15_Ns	15_Ns	15_Ns	15_Ns
37	6	mEnhA1	7_EnW	8_EnPd	7_EnW	7_EnW	7_EnW	5_EnSd	5_EnSd	7_EnW	8_EnPd	8_EnPd	7_EnW	7_EnW	7_EnW	7_EnW	7_EnW	8_EnPd	8_EnPd	7_EnW	7_EnW	7_EnW	7_EnW	8_EnPd	8_EnPd	7_EnW	7_EnW	7_EnW	8_EnPd	8_EnPd	8_EnPd	7_EnW	8_EnPd	8_EnPd	8_EnPd	8_EnPd	7_EnW	8_EnPd	8_EnPd	8_EnPd	8_EnPd	8_EnPd	8_EnPd	8_EnPd	8_EnPd	8_EnPd	8_EnPd	8_EnPd	11_TrP
38	7	mEnhA2	5_EnSd	5_EnSd	5_EnSd	5_EnSd	5_EnSd	5_EnSd	5_EnSd	5_EnSd	5_EnSd	5_EnSd	5_EnSd	5_EnSd	5_EnSd	5_EnSd	5_EnSd	5_EnSd	5_EnSd	5_EnSd	5_EnSd	5_EnSd	5_EnSd	5_EnSd	5_EnSd	5_EnSd	5_EnSd	5_EnSd	5_EnSd	5_EnSd	5_EnSd	5_EnSd	5_EnSd	5_EnSd	5_EnSd	5_EnSd	5_EnSd	5_EnSd	8_EnPd	5_EnSd	5_EnSd	5_EnSd	8_EnPd	8_EnPd	5_EnSd	5_EnSd	8_EnPd	8_EnPd	8_EnPd
39	8	mEnhA3	5_EnSd	5_EnSd	5_EnSd	5_EnSd	5_EnSd	5_EnSd	5_EnSd	5_EnSd	5_EnSd	5_EnSd	5_EnSd	5_EnSd	5_EnSd	5_EnSd	5_EnSd	5_EnSd	5_EnSd	5_EnSd	5_EnSd	5_EnSd	5_EnSd	5_EnSd	5_EnSd	5_EnSd	5_EnSd	5_EnSd	5_EnSd	5_EnSd	5_EnSd	5_EnSd	5_EnSd	5_EnSd	5_EnSd	6_EnSp	5_EnSd	5_EnSd	5_EnSd	5_EnSd	5_EnSd	5_EnSd	5_EnSd	5_EnSd	5_EnSd	5_EnSd	5_EnSd	5_EnSd	5_EnSd
40	9	mEnhA4	8_EnPd	8_EnPd	8_EnPd	8_EnPd	8_EnPd	8_EnPd	8_EnPd	8_EnPd	8_EnPd	8_EnPd	8_EnPd	8_EnPd	8_EnPd	8_EnPd	8_EnPd	8_EnPd	8_EnPd	8_EnPd	8_EnPd	7_EnW	7_EnW	8_EnPd	8_EnPd	7_EnW	8_EnPd	7_EnW	7_EnW	5_EnSd	5_EnSd	5_EnSd	5_EnSd	5_EnSd	5_EnSd	5_EnSd	5_EnSd	5_EnSd	5_EnSd	5_EnSd	5_EnSd	5_EnSd	5_EnSd	5_EnSd	5_EnSd	5_EnSd	7_EnW	7_EnW	7_EnW
41	10	mEnhA5	11_TrP	11_TrP	8_EnPd	11_TrP	11_TrP	11_TrP	11_TrP	11_TrP	11_TrP	11_TrP	11_TrP	11_TrP	11_TrP	11_TrP	8_EnPd	8_EnPd	8_EnPd	8_EnPd	11_TrP	11_TrP	11_TrP	8_EnPd	8_EnPd	8_EnPd	11_TrP	8_EnPd	8_EnPd	8_EnPd	7_EnW	7_EnW	7_EnW	8_EnPd	8_EnPd	7_EnW	8_EnPd	7_EnW	5_EnSd	7_EnW	7_EnW	5_EnSd	7_EnW	7_EnW	7_EnW	7_EnW	7_EnW	7_EnW	7_EnW
42	16	mEnhA6	8_EnPd	8_EnPd	8_EnPd	8_EnPd	8_EnPd	8_EnPd	8_EnPd	8_EnPd	8_EnPd	8_EnPd	8_EnPd	8_EnPd	8_EnPd	8_EnPd	8_EnPd	8_EnPd	8_EnPd	8_EnPd	8_EnPd	8_EnPd	8_EnPd	8_EnPd	8_EnPd	8_EnPd	8_EnPd	8_EnPd	7_EnW	7_EnW	7_EnW	7_EnW	7_EnW	7_EnW	7_EnW	7_EnW	7_EnW	7_EnW	8_EnPd	7_EnW	7_EnW	7_EnW	8_EnPd	7_EnW	7_EnW	7_EnW	8_EnPd	8_EnPd	8_EnPd
43	34	mEnhA7	8_EnPd	8_EnPd	8_EnPd	8_EnPd	8_EnPd	8_EnPd	8_EnPd	8_EnPd	8_EnPd	8_EnPd	8_EnPd	8_EnPd	8_EnPd	8_EnPd	8_EnPd	8_EnPd	8_EnPd	5_EnSd	8_EnPd	8_EnPd	8_EnPd	8_EnPd	8_EnPd	5_EnSd	8_EnPd	8_EnPd	8_EnPd	8_EnPd	8_EnPd	8_EnPd	8_EnPd	8_EnPd	8_EnPd	8_EnPd	8_EnPd	8_EnPd	8_EnPd	8_EnPd	8_EnPd	8_EnPd	8_EnPd	8_EnPd	8_EnPd	8_EnPd	8_EnPd	8_EnPd	8_EnPd
44	35	mEnhA8	8_EnPd	7_EnW	8_EnPd	8_EnPd	8_EnPd	8_EnPd	8_EnPd	8_EnPd	7_EnW	7_EnW	7_EnW	8_EnPd	7_EnW	8_EnPd	8_EnPd	7_EnW	7_EnW	7_EnW	7_EnW	7_EnW	8_EnPd	7_EnW	7_EnW	7_EnW	8_EnPd	8_EnPd	8_EnPd	8_EnPd	8_EnPd	8_EnPd	8_EnPd	8_EnPd	8_EnPd	8_EnPd	8_EnPd	8_EnPd	11_TrP	8_EnPd	11_TrP	11_TrP	11_TrP	8_EnPd	8_EnPd	8_EnPd	11_TrP	11_TrP	11_TrP
45	36	mEnhA9	7_EnW	7_EnW	7_EnW	5_EnSd	7_EnW	5_EnSd	5_EnSd	7_EnW	7_EnW	7_EnW	5_EnSd	7_EnW	5_EnSd	5_EnSd	7_EnW	7_EnW	7_EnW	5_EnSd	7_EnW	7_EnW	7_EnW	7_EnW	7_EnW	5_EnSd	7_EnW	7_EnW	8_EnPd	8_EnPd	8_EnPd	8_EnPd	8_EnPd	8_EnPd	8_EnPd	8_EnPd	8_EnPd	8_EnPd	15_Ns	8_EnPd	11_TrP	11_TrP	8_EnPd	8_EnPd	8_EnPd	8_EnPd	11_TrP	11_TrP	11_TrP
46	37	mEnhA10	5_EnSd	5_EnSd	5_EnSd	5_EnSd	5_EnSd	5_EnSd	5_EnSd	5_EnSd	5_EnSd	5_EnSd	5_EnSd	5_EnSd	5_EnSd	5_EnSd	5_EnSd	5_EnSd	5_EnSd	5_EnSd	5_EnSd	5_EnSd	5_EnSd	5_EnSd	5_EnSd	5_EnSd	5_EnSd	5_EnSd	7_EnW	8_EnPd	9_EnPp	8_EnPd	8_EnPd	8_EnPd	12_TrI	12_TrI	8_EnPd	8_EnPd	8_EnPd	8_EnPd	8_EnPd	8_EnPd	8_EnPd	8_EnPd	8_EnPd	8_EnPd	13_HcP	13_HcP	13_HcP
47	38	mEnhA11	6_EnSp	6_EnSp	6_EnSp	6_EnSp	6_EnSp	6_EnSp	6_EnSp	6_EnSp	6_EnSp	6_EnSp	6_EnSp	6_EnSp	6_EnSp	6_EnSp	6_EnSp	6_EnSp	6_EnSp	6_EnSp	6_EnSp	6_EnSp	6_EnSp	6_EnSp	6_EnSp	6_EnSp	5_EnSd	6_EnSp	12_TrI	12_TrI	6_EnSp	6_EnSp	12_TrI	12_TrI	6_EnSp	6_EnSp	12_TrI	12_TrI	9_EnPp	12_TrI	12_TrI	12_TrI	12_TrI	12_TrI	12_TrI	12_TrI	9_EnPp	9_EnPp	9_EnPp
48	49	mEnhA12	8_EnPd	8_EnPd	9_EnPp	9_EnPp	8_EnPd	8_EnPd	8_EnPd	9_EnPp	8_EnPd	8_EnPd	9_EnPp	9_EnPp	8_EnPd	9_EnPp	8_EnPd	8_EnPd	8_EnPd	12_TrI	8_EnPd	9_EnPp	9_EnPp	9_EnPp	8_EnPd	9_EnPp	8_EnPd	9_EnPp	8_EnPd	7_EnW	9_EnPp	9_EnPp	5_EnSd	8_EnPd	9_EnPp	9_EnPp	9_EnPp	5_EnSd	5_EnSd	5_EnSd	5_EnSd	5_EnSd	5_EnSd	7_EnW	5_EnSd	5_EnSd	6_EnSp	6_EnSp	6_EnSp
49	50	mEnhA13	11_TrP	11_TrP	11_TrP	11_TrP	11_TrP	11_TrP	11_TrP	11_TrP	11_TrP	11_TrP	11_TrP	11_TrP	11_TrP	11_TrP	11_TrP	11_TrP	11_TrP	11_TrP	11_TrP	11_TrP	11_TrP	11_TrP	11_TrP	7_EnW	11_TrP	11_TrP	8_EnPd	8_EnPd	7_EnW	7_EnW	7_EnW	8_EnPd	8_EnPd	7_EnW	7_EnW	7_EnW	7_EnW	7_EnW	7_EnW	7_EnW	7_EnW	8_EnPd	7_EnW	7_EnW	5_EnSd	8_EnPd	7_EnW
50	53	mEnhA14	11_TrP	11_TrP	11_TrP	11_TrP	11_TrP	11_TrP	11_TrP	11_TrP	11_TrP	11_TrP	11_TrP	11_TrP	11_TrP	11_TrP	11_TrP	11_TrP	11_TrP	11_TrP	11_TrP	11_TrP	11_TrP	11_TrP	11_TrP	11_TrP	11_TrP	11_TrP	11_TrP	11_TrP	11_TrP	11_TrP	11_TrP	11_TrP	11_TrP	11_TrP	11_TrP	11_TrP	11_TrP	11_TrP	11_TrP	11_TrP	11_TrP	11_TrP	11_TrP	11_TrP	7_EnW	11_TrP	11_TrP
51	93	mEnhA15	11_TrP	11_TrP	11_TrP	8_EnPd	11_TrP	8_EnPd	8_EnPd	8_EnPd	11_TrP	11_TrP	8_EnPd	11_TrP	11_TrP	8_EnPd	8_EnPd	11_TrP	8_EnPd	8_EnPd	11_TrP	8_EnPd	8_EnPd	11_TrP	11_TrP	8_EnPd	11_TrP	8_EnPd	8_EnPd	8_EnPd	8_EnPd	7_EnW	7_EnW	8_EnPd	8_EnPd	7_EnW	7_EnW	7_EnW	8_EnPd	7_EnW	7_EnW	7_EnW	8_EnPd	8_EnPd	7_EnW	7_EnW	8_EnPd	8_EnPd	8_EnPd
52	95	mEnhA16	11_TrP	8_EnPd	8_EnPd	8_EnPd	8_EnPd	8_EnPd	8_EnPd	8_EnPd	8_EnPd	8_EnPd	8_EnPd	8_EnPd	8_EnPd	8_EnPd	8_EnPd	8_EnPd	8_EnPd	8_EnPd	8_EnPd	8_EnPd	8_EnPd	8_EnPd	8_EnPd	8_EnPd	8_EnPd	8_EnPd	7_EnW	7_EnW	5_EnSd	5_EnSd	5_EnSd	5_EnSd	5_EnSd	5_EnSd	5_EnSd	5_EnSd	8_EnPd	8_EnPd	8_EnPd	8_EnPd	8_EnPd	8_EnPd	8_EnPd	8_EnPd	8_EnPd	8_EnPd	11_TrP
53	98	mEnhA17	11_TrP	7_EnW	7_EnW	9_EnPp	11_TrP	8_EnPd	8_EnPd	8_EnPd	7_EnW	7_EnW	8_EnPd	11_TrP	8_EnPd	8_EnPd	8_EnPd	8_EnPd	8_EnPd	8_EnPd	8_EnPd	8_EnPd	8_EnPd	7_EnW	8_EnPd	9_EnPp	11_TrP	8_EnPd	7_EnW	8_EnPd	9_EnPp	7_EnW	8_EnPd	7_EnW	7_EnW	9_EnPp	8_EnPd	8_EnPd	7_EnW	7_EnW	7_EnW	7_EnW	7_EnW	8_EnPd	7_EnW	8_EnPd	5_EnSd	5_EnSd	6_EnSp
54	99	mEnhA18	11_TrP	11_TrP	11_TrP	11_TrP	11_TrP	11_TrP	11_TrP	11_TrP	11_TrP	11_TrP	11_TrP	11_TrP	11_TrP	11_TrP	11_TrP	11_TrP	11_TrP	11_TrP	11_TrP	11_TrP	11_TrP	11_TrP	11_TrP	11_TrP	11_TrP	11_TrP	11_TrP	11_TrP	11_TrP	11_TrP	11_TrP	11_TrP	11_TrP	11_TrP	11_TrP	11_TrP	8_EnPd	11_TrP	11_TrP	7_EnW	11_TrP	11_TrP	11_TrP	11_TrP	5_EnSd	7_EnW	5_EnSd
55	1	mEnhWk1	11_TrP	11_TrP	11_TrP	11_TrP	11_TrP	11_TrP	11_TrP	11_TrP	11_TrP	11_TrP	11_TrP	11_TrP	11_TrP	11_TrP	11_TrP	11_TrP	11_TrP	11_TrP	11_TrP	11_TrP	11_TrP	11_TrP	11_TrP	11_TrP	11_TrP	11_TrP	11_TrP	11_TrP	11_TrP	11_TrP	11_TrP	11_TrP	11_TrP	11_TrP	11_TrP	11_TrP	11_TrP	11_TrP	11_TrP	11_TrP	11_TrP	11_TrP	11_TrP	11_TrP	11_TrP	11_TrP	11_TrP
56	2	mEnhWk2	11_TrP	11_TrP	11_TrP	11_TrP	11_TrP	11_TrP	11_TrP	11_TrP	8_EnPd	11_TrP	11_TrP	11_TrP	11_TrP	11_TrP	11_TrP	8_EnPd	11_TrP	11_TrP	11_TrP	11_TrP	11_TrP	11_TrP	11_TrP	11_TrP	11_TrP	11_TrP	8_EnPd	11_TrP	7_EnW	11_TrP	11_TrP	8_EnPd	8_EnPd	7_EnW	11_TrP	11_TrP	11_TrP	11_TrP	11_TrP	11_TrP	11_TrP	11_TrP	11_TrP	11_TrP	11_TrP	11_TrP	11_TrP
57	5	mEnhWk3	7_EnW	11_TrP	7_EnW	7_EnW	7_EnW	7_EnW	7_EnW	8_EnPd	11_TrP	8_EnPd	8_EnPd	7_EnW	7_EnW	7_EnW	8_EnPd	8_EnPd	8_EnPd	7_EnW	7_EnW	7_EnW	7_EnW	11_TrP	8_EnPd	7_EnW	7_EnW	7_EnW	11_TrP	11_TrP	8_EnPd	8_EnPd	8_EnPd	11_TrP	8_EnPd	8_EnPd	8_EnPd	8_EnPd	11_TrP	11_TrP	11_TrP	11_TrP	11_TrP	11_TrP	11_TrP	11_TrP	11_TrP	11_TrP	11_TrP
58	11	mEnhWk4	11_TrP	11_TrP	11_TrP	11_TrP	11_TrP	11_TrP	11_TrP	11_TrP	11_TrP	11_TrP	11_TrP	11_TrP	11_TrP	11_TrP	11_TrP	11_TrP	11_TrP	11_TrP	11_TrP	11_TrP	11_TrP	11_TrP	11_TrP	11_TrP	11_TrP	11_TrP	11_TrP	11_TrP	7_EnW	11_TrP	7_EnW	11_TrP	11_TrP	11_TrP	11_TrP	7_EnW	7_EnW	7_EnW	7_EnW	7_EnW	7_EnW	7_EnW	7_EnW	7_EnW	7_EnW	7_EnW	7_EnW
59	12	mEnhWk5	15_Ns	15_Ns	11_TrP	11_TrP	11_TrP	11_TrP	11_TrP	11_TrP	11_TrP	11_TrP	11_TrP	11_TrP	15_Ns	11_TrP	11_TrP	11_TrP	11_TrP	11_TrP	11_TrP	11_TrP	11_TrP	11_TrP	11_TrP	11_TrP	15_Ns	11_TrP	11_TrP	11_TrP	11_TrP	11_TrP	11_TrP	11_TrP	11_TrP	11_TrP	11_TrP	11_TrP	7_EnW	7_EnW	7_EnW	7_EnW	7_EnW	11_TrP	7_EnW	7_EnW	7_EnW	11_TrP	11_TrP
60	51	mEnhWk6	11_TrP	11_TrP	11_TrP	11_TrP	11_TrP	11_TrP	11_TrP	11_TrP	11_TrP	11_TrP	11_TrP	11_TrP	11_TrP	11_TrP	11_TrP	11_TrP	11_TrP	11_TrP	11_TrP	11_TrP	11_TrP	11_TrP	11_TrP	11_TrP	11_TrP	11_TrP	11_TrP	11_TrP	11_TrP	11_TrP	11_TrP	11_TrP	11_TrP	11_TrP	11_TrP	11_TrP	8_EnPd	11_TrP	11_TrP	11_TrP	11_TrP	11_TrP	11_TrP	7_EnW	7_EnW	8_EnPd	8_EnPd
61	52	mEnhWk7	11_TrP	11_TrP	11_TrP	11_TrP	11_TrP	11_TrP	11_TrP	11_TrP	11_TrP	11_TrP	11_TrP	11_TrP	15_Ns	11_TrP	11_TrP	11_TrP	11_TrP	11_TrP	11_TrP	11_TrP	11_TrP	11_TrP	11_TrP	11_TrP	11_TrP	11_TrP	11_TrP	11_TrP	11_TrP	11_TrP	11_TrP	11_TrP	11_TrP	11_TrP	11_TrP	11_TrP	11_TrP	11_TrP	11_TrP	11_TrP	11_TrP	11_TrP	11_TrP	11_TrP	11_TrP	11_TrP	11_TrP
62	90	mEnhWk8	8_EnPd	7_EnW	7_EnW	7_EnW	8_EnPd	7_EnW	7_EnW	7_EnW	7_EnW	7_EnW	7_EnW	8_EnPd	7_EnW	7_EnW	15_Ns	7_EnW	7_EnW	7_EnW	7_EnW	7_EnW	7_EnW	7_EnW	7_EnW	7_EnW	8_EnPd	7_EnW	15_Ns	15_Ns	11_TrP	15_Ns	15_Ns	15_Ns	15_Ns	11_TrP	15_Ns	15_Ns	15_Ns	15_Ns	15_Ns	15_Ns	15_Ns	15_Ns	15_Ns	15_Ns	15_Ns	15_Ns	15_Ns
63	91	mEnhWk9	7_EnW	7_EnW	7_EnW	7_EnW	7_EnW	7_EnW	7_EnW	7_EnW	15_Ns	8_EnPd	7_EnW	7_EnW	7_EnW	7_EnW	7_EnW	15_Ns	7_EnW	7_EnW	7_EnW	7_EnW	7_EnW	15_Ns	7_EnW	7_EnW	7_EnW	7_EnW	15_Ns	15_Ns	7_EnW	8_EnPd	7_EnW	15_Ns	11_TrP	8_EnPd	8_EnPd	7_EnW	15_Ns	15_Ns	15_Ns	15_Ns	15_Ns	15_Ns	15_Ns	15_Ns	15_Ns	15_Ns	15_Ns
64	94	mEnhWk10	11_TrP	11_TrP	11_TrP	11_TrP	11_TrP	11_TrP	11_TrP	11_TrP	11_TrP	11_TrP	11_TrP	11_TrP	11_TrP	11_TrP	11_TrP	11_TrP	11_TrP	11_TrP	11_TrP	11_TrP	11_TrP	11_TrP	11_TrP	11_TrP	11_TrP	11_TrP	11_TrP	11_TrP	11_TrP	11_TrP	11_TrP	11_TrP	11_TrP	11_TrP	11_TrP	11_TrP	8_EnPd	8_EnPd	11_TrP	11_TrP	8_EnPd	11_TrP	11_TrP	11_TrP	11_TrP	11_TrP	11_TrP
65	96	mEnhWk11	11_TrP	11_TrP	11_TrP	11_TrP	11_TrP	11_TrP	11_TrP	11_TrP	11_TrP	11_TrP	11_TrP	11_TrP	11_TrP	11_TrP	11_TrP	11_TrP	11_TrP	11_TrP	11_TrP	11_TrP	11_TrP	8_EnPd	8_EnPd	8_EnPd	11_TrP	8_EnPd	7_EnW	7_EnW	7_EnW	7_EnW	7_EnW	7_EnW	7_EnW	7_EnW	7_EnW	7_EnW	8_EnPd	8_EnPd	11_TrP	8_EnPd	11_TrP	8_EnPd	7_EnW	7_EnW	11_TrP	11_TrP	11_TrP
66	97	mEnhWk12	11_TrP	11_TrP	11_TrP	11_TrP	11_TrP	11_TrP	11_TrP	11_TrP	11_TrP	11_TrP	11_TrP	11_TrP	11_TrP	11_TrP	11_TrP	11_TrP	11_TrP	11_TrP	11_TrP	11_TrP	11_TrP	11_TrP	11_TrP	11_TrP	11_TrP	11_TrP	11_TrP	11_TrP	11_TrP	11_TrP	11_TrP	11_TrP	11_TrP	11_TrP	11_TrP	11_TrP	7_EnW	11_TrP	8_EnPd	7_EnW	7_EnW	11_TrP	11_TrP	11_TrP	8_EnPd	8_EnPd	8_EnPd
67	100	mEnhWk13	11_TrP	11_TrP	11_TrP	11_TrP	11_TrP	11_TrP	11_TrP	11_TrP	11_TrP	11_TrP	11_TrP	11_TrP	11_TrP	11_TrP	11_TrP	11_TrP	11_TrP	11_TrP	11_TrP	11_TrP	11_TrP	11_TrP	11_TrP	11_TrP	11_TrP	11_TrP	11_TrP	11_TrP	11_TrP	11_TrP	11_TrP	11_TrP	11_TrP	11_TrP	11_TrP	11_TrP	11_TrP	11_TrP	11_TrP	11_TrP	11_TrP	11_TrP	11_TrP	11_TrP	8_EnPd	8_EnPd	7_EnW
68	17	mTxEnh1	8_EnPd	8_EnPd	8_EnPd	8_EnPd	8_EnPd	8_EnPd	8_EnPd	8_EnPd	8_EnPd	8_EnPd	8_EnPd	8_EnPd	8_EnPd	8_EnPd	8_EnPd	8_EnPd	8_EnPd	8_EnPd	8_EnPd	8_EnPd	8_EnPd	8_EnPd	8_EnPd	8_EnPd	8_EnPd	8_EnPd	8_EnPd	8_EnPd	8_EnPd	8_EnPd	8_EnPd	8_EnPd	8_EnPd	5_EnSd	8_EnPd	8_EnPd	8_EnPd	8_EnPd	8_EnPd	5_EnSd	5_EnSd	8_EnPd	8_EnPd	5_EnSd	5_EnSd	8_EnPd	8_EnPd
69	18	mTxEnh2	8_EnPd	8_EnPd	8_EnPd	8_EnPd	8_EnPd	8_EnPd	8_EnPd	8_EnPd	8_EnPd	8_EnPd	8_EnPd	8_EnPd	8_EnPd	8_EnPd	8_EnPd	8_EnPd	8_EnPd	8_EnPd	8_EnPd	8_EnPd	8_EnPd	8_EnPd	8_EnPd	8_EnPd	8_EnPd	8_EnPd	11_TrP	8_EnPd	8_EnPd	8_EnPd	8_EnPd	8_EnPd	8_EnPd	8_EnPd	8_EnPd	8_EnPd	8_EnPd	8_EnPd	8_EnPd	8_EnPd	8_EnPd	8_EnPd	8_EnPd	8_EnPd	8_EnPd	8_EnPd	8_EnPd
70	19	mTxEnh3	11_TrP	11_TrP	11_TrP	11_TrP	11_TrP	8_EnPd	8_EnPd	11_TrP	11_TrP	11_TrP	8_EnPd	11_TrP	8_EnPd	8_EnPd	11_TrP	11_TrP	11_TrP	8_EnPd	11_TrP	8_EnPd	8_EnPd	11_TrP	11_TrP	8_EnPd	11_TrP	8_EnPd	11_TrP	11_TrP	11_TrP	11_TrP	11_TrP	11_TrP	11_TrP	11_TrP	11_TrP	11_TrP	8_EnPd	11_TrP	11_TrP	8_EnPd	11_TrP	11_TrP	11_TrP	11_TrP	8_EnPd	8_EnPd	8_EnPd
71	27	mTxEnh4	10_TrS	10_TrS	10_TrS	10_TrS	10_TrS	12_TrI	10_TrS	10_TrS	10_TrS	10_TrS	12_TrI	10_TrS	10_TrS	10_TrS	10_TrS	10_TrS	10_TrS	12_TrI	10_TrS	12_TrI	10_TrS	10_TrS	10_TrS	12_TrI	10_TrS	12_TrI	10_TrS	10_TrS	10_TrS	10_TrS	10_TrS	10_TrS	10_TrS	10_TrS	10_TrS	10_TrS	12_TrI	10_TrS	10_TrS	10_TrS	10_TrS	10_TrS	10_TrS	10_TrS	12_TrI	12_TrI	12_TrI
72	31	mTxEnh5	10_TrS	11_TrP	10_TrS	10_TrS	10_TrS	10_TrS	10_TrS	10_TrS	10_TrS	10_TrS	10_TrS	10_TrS	11_TrP	10_TrS	10_TrS	10_TrS	10_TrS	10_TrS	10_TrS	10_TrS	10_TrS	10_TrS	10_TrS	10_TrS	10_TrS	10_TrS	10_TrS	10_TrS	10_TrS	10_TrS	10_TrS	10_TrS	10_TrS	10_TrS	10_TrS	10_TrS	7_EnW	10_TrS	7_EnW	7_EnW	10_TrS	11_TrP	7_EnW	7_EnW	10_TrS	7_EnW	10_TrS
73	33	mTxEnh6	7_EnW	7_EnW	7_EnW	12_TrI	7_EnW	5_EnSd	5_EnSd	7_EnW	7_EnW	12_TrI	12_TrI	7_EnW	7_EnW	7_EnW	7_EnW	7_EnW	12_TrI	12_TrI	7_EnW	7_EnW	7_EnW	7_EnW	7_EnW	12_TrI	7_EnW	7_EnW	7_EnW	12_TrI	12_TrI	12_TrI	7_EnW	7_EnW	12_TrI	12_TrI	10_TrS	12_TrI	10_TrS	10_TrS	8_EnPd	8_EnPd	10_TrS	10_TrS	8_EnPd	8_EnPd	10_TrS	10_TrS	10_TrS
74	21	mTx1	10_TrS	10_TrS	10_TrS	10_TrS	10_TrS	10_TrS	10_TrS	10_TrS	10_TrS	10_TrS	10_TrS	10_TrS	10_TrS	10_TrS	10_TrS	10_TrS	10_TrS	10_TrS	10_TrS	10_TrS	10_TrS	10_TrS	10_TrS	10_TrS	10_TrS	10_TrS	10_TrS	10_TrS	10_TrS	10_TrS	10_TrS	10_TrS	10_TrS	10_TrS	10_TrS	10_TrS	10_TrS	10_TrS	10_TrS	10_TrS	10_TrS	10_TrS	10_TrS	10_TrS	10_TrS	10_TrS	10_TrS
75	22	mTx2	10_TrS	10_TrS	10_TrS	10_TrS	10_TrS	10_TrS	10_TrS	10_TrS	10_TrS	10_TrS	10_TrS	10_TrS	10_TrS	10_TrS	10_TrS	10_TrS	10_TrS	10_TrS	10_TrS	10_TrS	10_TrS	10_TrS	10_TrS	10_TrS	10_TrS	10_TrS	10_TrS	10_TrS	10_TrS	10_TrS	10_TrS	10_TrS	10_TrS	10_TrS	10_TrS	10_TrS	10_TrS	10_TrS	10_TrS	10_TrS	10_TrS	10_TrS	10_TrS	10_TrS	10_TrS	10_TrS	10_TrS
76	23	mTx3	10_TrS	10_TrS	10_TrS	10_TrS	10_TrS	10_TrS	10_TrS	10_TrS	10_TrS	10_TrS	10_TrS	10_TrS	10_TrS	10_TrS	10_TrS	10_TrS	10_TrS	10_TrS	10_TrS	10_TrS	10_TrS	10_TrS	10_TrS	10_TrS	10_TrS	10_TrS	10_TrS	10_TrS	10_TrS	10_TrS	10_TrS	10_TrS	10_TrS	10_TrS	10_TrS	10_TrS	10_TrS	10_TrS	10_TrS	10_TrS	10_TrS	10_TrS	10_TrS	10_TrS	10_TrS	10_TrS	10_TrS
77	24	mTx4	10_TrS	10_TrS	10_TrS	10_TrS	10_TrS	10_TrS	10_TrS	10_TrS	10_TrS	10_TrS	10_TrS	10_TrS	10_TrS	10_TrS	10_TrS	10_TrS	10_TrS	10_TrS	10_TrS	10_TrS	10_TrS	10_TrS	10_TrS	10_TrS	10_TrS	10_TrS	10_TrS	10_TrS	10_TrS	10_TrS	10_TrS	10_TrS	10_TrS	10_TrS	10_TrS	10_TrS	10_TrS	10_TrS	10_TrS	10_TrS	10_TrS	10_TrS	10_TrS	10_TrS	10_TrS	10_TrS	10_TrS
78	25	mTx5	10_TrS	10_TrS	10_TrS	10_TrS	10_TrS	10_TrS	10_TrS	10_TrS	10_TrS	10_TrS	10_TrS	10_TrS	10_TrS	10_TrS	10_TrS	10_TrS	10_TrS	10_TrS	10_TrS	10_TrS	10_TrS	10_TrS	10_TrS	10_TrS	10_TrS	10_TrS	10_TrS	10_TrS	10_TrS	10_TrS	10_TrS	10_TrS	10_TrS	10_TrS	10_TrS	10_TrS	10_TrS	10_TrS	10_TrS	10_TrS	10_TrS	10_TrS	10_TrS	10_TrS	10_TrS	10_TrS	10_TrS
79	28	mTx6	10_TrS	11_TrP	10_TrS	10_TrS	10_TrS	10_TrS	11_TrP	10_TrS	11_TrP	10_TrS	10_TrS	10_TrS	11_TrP	10_TrS	11_TrP	11_TrP	10_TrS	10_TrS	10_TrS	10_TrS	10_TrS	10_TrS	10_TrS	10_TrS	11_TrP	10_TrS	11_TrP	10_TrS	10_TrS	10_TrS	10_TrS	10_TrS	10_TrS	10_TrS	10_TrS	10_TrS	10_TrS	10_TrS	10_TrS	11_TrP	10_TrS	11_TrP	10_TrS	11_TrP	10_TrS	10_TrS	12_TrI
80	30	mTx7	11_TrP	11_TrP	11_TrP	11_TrP	11_TrP	11_TrP	11_TrP	11_TrP	11_TrP	11_TrP	11_TrP	11_TrP	11_TrP	11_TrP	11_TrP	11_TrP	11_TrP	10_TrS	11_TrP	11_TrP	11_TrP	11_TrP	11_TrP	10_TrS	11_TrP	11_TrP	11_TrP	11_TrP	10_TrS	10_TrS	11_TrP	11_TrP	10_TrS	10_TrS	10_TrS	10_TrS	11_TrP	11_TrP	11_TrP	11_TrP	11_TrP	11_TrP	11_TrP	11_TrP	10_TrS	11_TrP	10_TrS
81	81	mTx8	10_TrS	10_TrS	10_TrS	10_TrS	10_TrS	10_TrS	10_TrS	10_TrS	10_TrS	10_TrS	10_TrS	10_TrS	10_TrS	10_TrS	10_TrS	10_TrS	10_TrS	10_TrS	10_TrS	10_TrS	10_TrS	10_TrS	10_TrS	10_TrS	10_TrS	10_TrS	11_TrP	10_TrS	10_TrS	11_TrP	11_TrP	11_TrP	10_TrS	10_TrS	10_TrS	11_TrP	11_TrP	11_TrP	11_TrP	11_TrP	11_TrP	11_TrP	11_TrP	11_TrP	11_TrP	11_TrP	11_TrP
82	26	mTxEx1	10_TrS	10_TrS	10_TrS	10_TrS	10_TrS	10_TrS	10_TrS	10_TrS	10_TrS	10_TrS	10_TrS	10_TrS	10_TrS	10_TrS	10_TrS	10_TrS	10_TrS	10_TrS	10_TrS	10_TrS	10_TrS	10_TrS	10_TrS	10_TrS	10_TrS	10_TrS	10_TrS	10_TrS	10_TrS	10_TrS	10_TrS	10_TrS	10_TrS	10_TrS	10_TrS	10_TrS	10_TrS	10_TrS	10_TrS	10_TrS	10_TrS	10_TrS	10_TrS	10_TrS	10_TrS	10_TrS	10_TrS
83	32	mTxEx2	10_TrS	10_TrS	12_TrI	12_TrI	10_TrS	12_TrI	10_TrS	10_TrS	10_TrS	12_TrI	12_TrI	10_TrS	10_TrS	10_TrS	10_TrS	12_TrI	12_TrI	12_TrI	10_TrS	12_TrI	12_TrI	10_TrS	12_TrI	12_TrI	10_TrS	12_TrI	10_TrS	12_TrI	12_TrI	10_TrS	12_TrI	10_TrS	12_TrI	12_TrI	10_TrS	12_TrI	12_TrI	10_TrS	12_TrI	12_TrI	12_TrI	10_TrS	12_TrI	10_TrS	12_TrI	12_TrI	12_TrI
84	48	mTxEx3	12_TrI	12_TrI	12_TrI	12_TrI	12_TrI	12_TrI	12_TrI	12_TrI	12_TrI	12_TrI	4_PrF	12_TrI	12_TrI	12_TrI	12_TrI	12_TrI	12_TrI	4_PrF	12_TrI	12_TrI	12_TrI	12_TrI	12_TrI	4_PrF	12_TrI	12_TrI	12_TrI	12_TrI	4_PrF	12_TrI	12_TrI	12_TrI	12_TrI	4_PrF	12_TrI	12_TrI	12_TrI	12_TrI	12_TrI	12_TrI	12_TrI	12_TrI	12_TrI	12_TrI	12_TrI	4_PrF	4_PrF
85	20	mTxWk1	11_TrP	11_TrP	11_TrP	11_TrP	11_TrP	10_TrS	11_TrP	11_TrP	11_TrP	11_TrP	11_TrP	11_TrP	11_TrP	11_TrP	11_TrP	11_TrP	11_TrP	11_TrP	11_TrP	11_TrP	11_TrP	11_TrP	11_TrP	11_TrP	11_TrP	11_TrP	11_TrP	11_TrP	11_TrP	11_TrP	11_TrP	11_TrP	11_TrP	11_TrP	11_TrP	11_TrP	11_TrP	11_TrP	11_TrP	11_TrP	11_TrP	11_TrP	11_TrP	11_TrP	11_TrP	11_TrP	11_TrP
86	29	mTxWk2	11_TrP	11_TrP	11_TrP	11_TrP	11_TrP	11_TrP	11_TrP	11_TrP	11_TrP	11_TrP	11_TrP	11_TrP	11_TrP	11_TrP	11_TrP	11_TrP	11_TrP	10_TrS	11_TrP	10_TrS	11_TrP	11_TrP	11_TrP	10_TrS	11_TrP	10_TrS	11_TrP	11_TrP	10_TrS	11_TrP	11_TrP	11_TrP	11_TrP	10_TrS	11_TrP	11_TrP	11_TrP	11_TrP	11_TrP	11_TrP	11_TrP	11_TrP	11_TrP	11_TrP	11_TrP	11_TrP	11_TrP
87	86	mBivProm1	13_HcP	13_HcP	3_PrB	3_PrB	13_HcP	13_HcP	3_PrB	3_PrB	13_HcP	3_PrB	3_PrB	3_PrB	3_PrB	3_PrB	13_HcP	3_PrB	3_PrB	3_PrB	3_PrB	3_PrB	3_PrB	13_HcP	3_PrB	3_PrB	13_HcP	3_PrB	13_HcP	3_PrB	3_PrB	3_PrB	3_PrB	13_HcP	3_PrB	3_PrB	3_PrB	3_PrB	3_PrB	3_PrB	3_PrB	3_PrB	13_HcP	13_HcP	3_PrB	3_PrB	13_HcP	3_PrB	3_PrB
88	87	mBivProm2	3_PrB	3_PrB	3_PrB	3_PrB	3_PrB	3_PrB	3_PrB	3_PrB	3_PrB	3_PrB	3_PrB	3_PrB	3_PrB	3_PrB	3_PrB	3_PrB	3_PrB	3_PrB	3_PrB	3_PrB	3_PrB	3_PrB	3_PrB	3_PrB	3_PrB	3_PrB	3_PrB	3_PrB	3_PrB	3_PrB	3_PrB	3_PrB	3_PrB	3_PrB	3_PrB	3_PrB	3_PrB	3_PrB	3_PrB	3_PrB	3_PrB	3_PrB	3_PrB	3_PrB	3_PrB	3_PrB	3_PrB
89	88	mBivProm3	3_PrB	3_PrB	3_PrB	3_PrB	3_PrB	3_PrB	3_PrB	3_PrB	3_PrB	3_PrB	3_PrB	3_PrB	3_PrB	3_PrB	3_PrB	3_PrB	3_PrB	3_PrB	3_PrB	3_PrB	3_PrB	3_PrB	3_PrB	3_PrB	3_PrB	3_PrB	3_PrB	3_PrB	3_PrB	3_PrB	3_PrB	13_HcP	3_PrB	3_PrB	13_HcP	13_HcP	13_HcP	13_HcP	13_HcP	13_HcP	13_HcP	13_HcP	13_HcP	13_HcP	13_HcP	13_HcP	13_HcP
90	39	mPromF1	2_PrW	6_EnSp	6_EnSp	2_PrW	2_PrW	2_PrW	2_PrW	2_PrW	6_EnSp	2_PrW	2_PrW	2_PrW	2_PrW	2_PrW	2_PrW	6_EnSp	6_EnSp	2_PrW	2_PrW	2_PrW	2_PrW	6_EnSp	2_PrW	2_PrW	6_EnSp	2_PrW	4_PrF	2_PrW	2_PrW	2_PrW	2_PrW	9_EnPp	4_PrF	4_PrF	4_PrF	2_PrW	2_PrW	2_PrW	2_PrW	2_PrW	2_PrW	9_EnPp	2_PrW	2_PrW	3_PrB	3_PrB	3_PrB
91	41	mPromF2	4_PrF	4_PrF	4_PrF	4_PrF	4_PrF	4_PrF	4_PrF	6_EnSp	4_PrF	4_PrF	4_PrF	4_PrF	4_PrF	4_PrF	4_PrF	4_PrF	4_PrF	4_PrF	4_PrF	6_EnSp	4_PrF	4_PrF	4_PrF	4_PrF	4_PrF	6_EnSp	4_PrF	4_PrF	4_PrF	1_PrA	6_EnSp	4_PrF	4_PrF	4_PrF	4_PrF	6_EnSp	4_PrF	6_EnSp	4_PrF	1_PrA	4_PrF	6_EnSp	6_EnSp	6_EnSp	4_PrF	4_PrF	4_PrF
92	44	mPromF3	6_EnSp	6_EnSp	6_EnSp	6_EnSp	6_EnSp	9_EnPp	6_EnSp	6_EnSp	12_TrI	6_EnSp	6_EnSp	6_EnSp	9_EnPp	6_EnSp	6_EnSp	6_EnSp	6_EnSp	6_EnSp	6_EnSp	6_EnSp	6_EnSp	6_EnSp	6_EnSp	6_EnSp	6_EnSp	6_EnSp	6_EnSp	6_EnSp	6_EnSp	6_EnSp	6_EnSp	6_EnSp	6_EnSp	6_EnSp	6_EnSp	6_EnSp	6_EnSp	6_EnSp	6_EnSp	6_EnSp	6_EnSp	6_EnSp	6_EnSp	6_EnSp	6_EnSp	6_EnSp	4_PrF
93	45	mPromF4	9_EnPp	9_EnPp	9_EnPp	9_EnPp	9_EnPp	9_EnPp	9_EnPp	9_EnPp	9_EnPp	9_EnPp	9_EnPp	9_EnPp	9_EnPp	9_EnPp	9_EnPp	9_EnPp	9_EnPp	9_EnPp	9_EnPp	9_EnPp	9_EnPp	9_EnPp	9_EnPp	9_EnPp	9_EnPp	9_EnPp	9_EnPp	9_EnPp	9_EnPp	9_EnPp	9_EnPp	9_EnPp	9_EnPp	9_EnPp	9_EnPp	9_EnPp	9_EnPp	9_EnPp	9_EnPp	9_EnPp	9_EnPp	9_EnPp	9_EnPp	9_EnPp	9_EnPp	9_EnPp	9_EnPp
94	46	mPromF5	4_PrF	4_PrF	4_PrF	4_PrF	4_PrF	4_PrF	4_PrF	4_PrF	4_PrF	4_PrF	4_PrF	4_PrF	4_PrF	4_PrF	4_PrF	4_PrF	4_PrF	4_PrF	4_PrF	4_PrF	4_PrF	4_PrF	4_PrF	4_PrF	4_PrF	4_PrF	4_PrF	4_PrF	4_PrF	4_PrF	4_PrF	4_PrF	4_PrF	4_PrF	4_PrF	4_PrF	4_PrF	4_PrF	4_PrF	4_PrF	4_PrF	4_PrF	4_PrF	4_PrF	4_PrF	4_PrF	4_PrF
95	47	mPromF6	12_TrI	9_EnPp	12_TrI	12_TrI	12_TrI	12_TrI	12_TrI	12_TrI	12_TrI	12_TrI	12_TrI	12_TrI	12_TrI	12_TrI	12_TrI	9_EnPp	12_TrI	12_TrI	12_TrI	12_TrI	12_TrI	12_TrI	12_TrI	12_TrI	12_TrI	12_TrI	9_EnPp	12_TrI	12_TrI	12_TrI	12_TrI	12_TrI	12_TrI	12_TrI	12_TrI	12_TrI	12_TrI	12_TrI	12_TrI	12_TrI	12_TrI	12_TrI	12_TrI	12_TrI	12_TrI	4_PrF	4_PrF
96	89	mPromF7	9_EnPp	9_EnPp	9_EnPp	9_EnPp	9_EnPp	9_EnPp	9_EnPp	9_EnPp	9_EnPp	9_EnPp	9_EnPp	9_EnPp	9_EnPp	9_EnPp	9_EnPp	9_EnPp	9_EnPp	9_EnPp	9_EnPp	9_EnPp	9_EnPp	9_EnPp	9_EnPp	9_EnPp	9_EnPp	9_EnPp	9_EnPp	9_EnPp	9_EnPp	9_EnPp	9_EnPp	13_HcP	9_EnPp	9_EnPp	9_EnPp	9_EnPp	13_HcP	9_EnPp	9_EnPp	9_EnPp	9_EnPp	9_EnPp	9_EnPp	9_EnPp	13_HcP	13_HcP	9_EnPp
97	40	mTSS1	1_PrA	2_PrW	1_PrA	1_PrA	1_PrA	1_PrA	1_PrA	1_PrA	2_PrW	1_PrA	1_PrA	1_PrA	1_PrA	1_PrA	1_PrA	1_PrA	1_PrA	1_PrA	1_PrA	1_PrA	1_PrA	1_PrA	1_PrA	1_PrA	3_PrB	1_PrA	1_PrA	1_PrA	1_PrA	1_PrA	1_PrA	3_PrB	1_PrA	1_PrA	2_PrW	4_PrF	2_PrW	2_PrW	4_PrF	2_PrW	2_PrW	2_PrW	1_PrA	2_PrW	3_PrB	3_PrB	3_PrB
98	42	mTSS2	1_PrA	1_PrA	1_PrA	1_PrA	1_PrA	1_PrA	1_PrA	1_PrA	1_PrA	1_PrA	1_PrA	1_PrA	1_PrA	1_PrA	1_PrA	1_PrA	1_PrA	1_PrA	1_PrA	1_PrA	1_PrA	1_PrA	1_PrA	1_PrA	1_PrA	1_PrA	1_PrA	1_PrA	1_PrA	1_PrA	1_PrA	1_PrA	1_PrA	1_PrA	1_PrA	1_PrA	1_PrA	1_PrA	1_PrA	1_PrA	1_PrA	1_PrA	1_PrA	1_PrA	1_PrA	1_PrA	1_PrA
99	43	mTSS3	2_PrW	2_PrW	2_PrW	2_PrW	2_PrW	2_PrW	2_PrW	2_PrW	2_PrW	2_PrW	2_PrW	2_PrW	2_PrW	2_PrW	2_PrW	2_PrW	2_PrW	2_PrW	2_PrW	2_PrW	2_PrW	2_PrW	2_PrW	2_PrW	2_PrW	2_PrW	2_PrW	2_PrW	2_PrW	2_PrW	2_PrW	2_PrW	2_PrW	2_PrW	2_PrW	2_PrW	2_PrW	2_PrW	2_PrW	2_PrW	2_PrW	2_PrW	2_PrW	2_PrW	2_PrW	2_PrW	2_PrW
			forebrain							midbrain							hindbrain							neural-tube					facial-prominence					limb					intestine				stomach				liver
100			P0_forebrain	e11.5_forebrain	e12.5_forebrain	e13.5_forebrain	e14.5_forebrain	e15.5_forebrain	e16.5_forebrain	P0_midbrain	e11.5_midbrain	e12.5_midbrain	e13.5_midbrain	e14.5_midbrain	e15.5_midbrain	e16.5_midbrain	P0_hindbrain	e11.5_hindbrain	e12.5_hindbrain	e13.5_hindbrain	e14.5_hindbrain	e15.5_hindbrain	e16.5_hindbrain	e11.5_neural-tube	e12.5_neural-tube	e13.5_neural-tube	e14.5_neural-tube	e15.5_neural-tube	e11.5_facial-prominence	e12.5_facial-prominence	e13.5_facial-prominence	e14.5_facial-prominence	e15.5_facial-prominence	e11.5_limb	e12.5_limb	e13.5_limb	e14.5_limb	e15.5_limb	P0_intestine	e14.5_intestine	e15.5_intestine	e16.5_intestine	P0_stomach	e14.5_stomach	e15.5_stomach	e16.5_stomach	P0_liver	e11.5_liver	e12.5_liver
[truncated: 22 more columns]

## Sheet: stage_15_state
		Table equivalent to sheet 'cell_group_15S', except the columns showing combinations of cell-types and developmental stages are arranged such that those associated with the same developmental stages are next to each other
	state	state	P0_forebrain	P0_midbrain	P0_hindbrain	P0_intestine	P0_stomach	P0_liver	P0_kidney	P0_lung	P0_heart	e11.5_forebrain	e11.5_midbrain	e11.5_hindbrain	e11.5_neural-tube	e11.5_facial-prominence	e11.5_limb	e11.5_liver	e11.5_heart	e12.5_forebrain	e12.5_midbrain	e12.5_hindbrain	e12.5_neural-tube	e12.5_facial-prominence	e12.5_limb	e12.5_liver	e12.5_heart	e13.5_forebrain	e13.5_midbrain	e13.5_hindbrain	e13.5_neural-tube	e13.5_facial-prominence	e13.5_limb	e13.5_liver	e13.5_heart	e14.5_forebrain	e14.5_midbrain	e14.5_hindbrain	e14.5_neural-tube	e14.5_facial-prominence	e14.5_limb	e14.5_intestine	e14.5_stomach	e14.5_liver	e14.5_kidney	e14.5_lung	e14.5_heart	e15.5_forebrain	e15.5_midbrain
0	75	mGapArtf1	15_Ns	15_Ns	15_Ns	15_Ns	15_Ns	15_Ns	15_Ns	15_Ns	15_Ns	15_Ns	15_Ns	15_Ns	15_Ns	15_Ns	15_Ns	15_Ns	15_Ns	15_Ns	15_Ns	15_Ns	15_Ns	15_Ns	15_Ns	15_Ns	15_Ns	15_Ns	15_Ns	15_Ns	15_Ns	15_Ns	15_Ns	15_Ns	15_Ns	15_Ns	15_Ns	15_Ns	15_Ns	15_Ns	15_Ns	15_Ns	15_Ns	15_Ns	15_Ns	15_Ns	15_Ns	15_Ns	15_Ns
1	77	mGapArtf2	14_HcH	14_HcH	14_HcH	14_HcH	14_HcH	14_HcH	14_HcH	14_HcH	14_HcH	14_HcH	14_HcH	14_HcH	14_HcH	14_HcH	14_HcH	14_HcH	14_HcH	14_HcH	14_HcH	14_HcH	14_HcH	14_HcH	14_HcH	14_HcH	14_HcH	14_HcH	14_HcH	14_HcH	14_HcH	14_HcH	14_HcH	14_HcH	14_HcH	14_HcH	14_HcH	14_HcH	14_HcH	14_HcH	14_HcH	14_HcH	14_HcH	14_HcH	14_HcH	14_HcH	14_HcH	14_HcH	14_HcH
2	78	mGapArtf3	14_HcH	14_HcH	14_HcH	14_HcH	14_HcH	14_HcH	14_HcH	14_HcH	14_HcH	14_HcH	14_HcH	14_HcH	14_HcH	14_HcH	14_HcH	14_HcH	14_HcH	14_HcH	14_HcH	14_HcH	6_EnSp	14_HcH	14_HcH	14_HcH	14_HcH	14_HcH	14_HcH	14_HcH	14_HcH	14_HcH	14_HcH	14_HcH	14_HcH	14_HcH	14_HcH	14_HcH	14_HcH	14_HcH	14_HcH	14_HcH	14_HcH	14_HcH	14_HcH	14_HcH	14_HcH	14_HcH	14_HcH
3	15	mQuies1	15_Ns	15_Ns	15_Ns	15_Ns	15_Ns	15_Ns	15_Ns	15_Ns	8_EnPd	15_Ns	15_Ns	15_Ns	15_Ns	15_Ns	15_Ns	15_Ns	11_TrP	15_Ns	15_Ns	15_Ns	15_Ns	11_TrP	7_EnW	15_Ns	11_TrP	15_Ns	11_TrP	11_TrP	11_TrP	7_EnW	7_EnW	15_Ns	7_EnW	15_Ns	15_Ns	15_Ns	15_Ns	11_TrP	8_EnPd	11_TrP	15_Ns	15_Ns	15_Ns	15_Ns	8_EnPd	15_Ns	15_Ns
4	63	mQuies2	15_Ns	15_Ns	15_Ns	15_Ns	15_Ns	11_TrP	15_Ns	15_Ns	15_Ns	15_Ns	15_Ns	15_Ns	15_Ns	15_Ns	15_Ns	15_Ns	11_TrP	11_TrP	11_TrP	11_TrP	15_Ns	15_Ns	11_TrP	11_TrP	11_TrP	11_TrP	11_TrP	11_TrP	11_TrP	11_TrP	11_TrP	11_TrP	11_TrP	15_Ns	15_Ns	15_Ns	15_Ns	15_Ns	15_Ns	15_Ns	15_Ns	11_TrP	15_Ns	15_Ns	11_TrP	15_Ns	15_Ns
5	68	mQuies3	15_Ns	15_Ns	15_Ns	15_Ns	15_Ns	15_Ns	15_Ns	15_Ns	15_Ns	15_Ns	15_Ns	15_Ns	15_Ns	15_Ns	15_Ns	15_Ns	15_Ns	15_Ns	15_Ns	15_Ns	15_Ns	15_Ns	15_Ns	15_Ns	15_Ns	15_Ns	15_Ns	15_Ns	15_Ns	15_Ns	15_Ns	15_Ns	15_Ns	15_Ns	15_Ns	15_Ns	15_Ns	15_Ns	15_Ns	15_Ns	15_Ns	15_Ns	15_Ns	15_Ns	15_Ns	15_Ns	15_Ns
6	65	mHET1	15_Ns	15_Ns	15_Ns	15_Ns	14_HcH	14_HcH	15_Ns	15_Ns	14_HcH	14_HcH	14_HcH	15_Ns	15_Ns	14_HcH	14_HcH	14_HcH	14_HcH	15_Ns	15_Ns	15_Ns	15_Ns	15_Ns	15_Ns	14_HcH	14_HcH	15_Ns	15_Ns	15_Ns	15_Ns	15_Ns	14_HcH	14_HcH	15_Ns	15_Ns	15_Ns	15_Ns	15_Ns	15_Ns	15_Ns	14_HcH	15_Ns	14_HcH	14_HcH	15_Ns	14_HcH	15_Ns	15_Ns
7	66	mHET2	15_Ns	15_Ns	15_Ns	15_Ns	15_Ns	15_Ns	15_Ns	15_Ns	15_Ns	15_Ns	15_Ns	15_Ns	15_Ns	15_Ns	15_Ns	14_HcH	15_Ns	15_Ns	15_Ns	15_Ns	15_Ns	15_Ns	15_Ns	14_HcH	15_Ns	15_Ns	11_TrP	11_TrP	11_TrP	15_Ns	11_TrP	14_HcH	15_Ns	15_Ns	15_Ns	15_Ns	15_Ns	15_Ns	15_Ns	15_Ns	15_Ns	14_HcH	15_Ns	15_Ns	15_Ns	15_Ns	15_Ns
8	67	mHET3	15_Ns	15_Ns	15_Ns	15_Ns	15_Ns	14_HcH	15_Ns	14_HcH	14_HcH	15_Ns	15_Ns	15_Ns	15_Ns	15_Ns	15_Ns	14_HcH	15_Ns	15_Ns	15_Ns	15_Ns	15_Ns	15_Ns	15_Ns	14_HcH	15_Ns	15_Ns	15_Ns	15_Ns	15_Ns	15_Ns	15_Ns	14_HcH	15_Ns	15_Ns	15_Ns	15_Ns	15_Ns	15_Ns	15_Ns	15_Ns	15_Ns	14_HcH	15_Ns	15_Ns	14_HcH	15_Ns	15_Ns
9	69	mHET4	15_Ns	15_Ns	15_Ns	15_Ns	15_Ns	14_HcH	15_Ns	15_Ns	14_HcH	15_Ns	15_Ns	15_Ns	15_Ns	15_Ns	15_Ns	15_Ns	15_Ns	15_Ns	15_Ns	15_Ns	15_Ns	15_Ns	15_Ns	14_HcH	15_Ns	15_Ns	15_Ns	15_Ns	15_Ns	15_Ns	15_Ns	15_Ns	15_Ns	15_Ns	15_Ns	15_Ns	15_Ns	15_Ns	15_Ns	15_Ns	15_Ns	15_Ns	15_Ns	15_Ns	15_Ns	15_Ns	15_Ns
10	70	mHET5	14_HcH	14_HcH	14_HcH	14_HcH	14_HcH	14_HcH	14_HcH	14_HcH	14_HcH	14_HcH	14_HcH	14_HcH	14_HcH	14_HcH	14_HcH	14_HcH	14_HcH	14_HcH	14_HcH	14_HcH	14_HcH	14_HcH	14_HcH	14_HcH	14_HcH	14_HcH	14_HcH	14_HcH	14_HcH	14_HcH	14_HcH	14_HcH	14_HcH	14_HcH	14_HcH	14_HcH	14_HcH	14_HcH	14_HcH	14_HcH	14_HcH	14_HcH	14_HcH	14_HcH	14_HcH	14_HcH	14_HcH
11	71	mHET6	14_HcH	14_HcH	14_HcH	14_HcH	14_HcH	14_HcH	14_HcH	14_HcH	14_HcH	14_HcH	14_HcH	14_HcH	14_HcH	14_HcH	14_HcH	14_HcH	14_HcH	14_HcH	14_HcH	14_HcH	14_HcH	14_HcH	14_HcH	14_HcH	14_HcH	14_HcH	14_HcH	14_HcH	14_HcH	14_HcH	14_HcH	14_HcH	14_HcH	14_HcH	14_HcH	14_HcH	14_HcH	14_HcH	14_HcH	14_HcH	14_HcH	14_HcH	14_HcH	14_HcH	14_HcH	14_HcH	14_HcH
12	72	mHET7	14_HcH	14_HcH	14_HcH	14_HcH	14_HcH	14_HcH	14_HcH	14_HcH	14_HcH	14_HcH	14_HcH	14_HcH	14_HcH	14_HcH	14_HcH	14_HcH	14_HcH	14_HcH	14_HcH	14_HcH	14_HcH	14_HcH	14_HcH	14_HcH	14_HcH	14_HcH	14_HcH	14_HcH	14_HcH	14_HcH	14_HcH	14_HcH	14_HcH	14_HcH	14_HcH	14_HcH	14_HcH	14_HcH	14_HcH	14_HcH	14_HcH	14_HcH	14_HcH	14_HcH	14_HcH	14_HcH	14_HcH
13	73	mHET8	14_HcH	14_HcH	14_HcH	14_HcH	14_HcH	14_HcH	14_HcH	14_HcH	14_HcH	14_HcH	14_HcH	14_HcH	14_HcH	14_HcH	14_HcH	14_HcH	14_HcH	14_HcH	14_HcH	14_HcH	14_HcH	14_HcH	14_HcH	14_HcH	14_HcH	14_HcH	14_HcH	14_HcH	14_HcH	14_HcH	14_HcH	14_HcH	14_HcH	14_HcH	14_HcH	14_HcH	14_HcH	14_HcH	14_HcH	14_HcH	14_HcH	14_HcH	14_HcH	14_HcH	14_HcH	14_HcH	14_HcH
14	74	mHET9	14_HcH	14_HcH	14_HcH	14_HcH	14_HcH	14_HcH	14_HcH	14_HcH	14_HcH	14_HcH	14_HcH	14_HcH	14_HcH	14_HcH	14_HcH	14_HcH	14_HcH	14_HcH	14_HcH	14_HcH	14_HcH	14_HcH	14_HcH	14_HcH	14_HcH	14_HcH	14_HcH	14_HcH	14_HcH	14_HcH	14_HcH	14_HcH	14_HcH	14_HcH	14_HcH	14_HcH	14_HcH	14_HcH	14_HcH	14_HcH	14_HcH	14_HcH	14_HcH	14_HcH	14_HcH	14_HcH	14_HcH
15	76	mHET10	15_Ns	15_Ns	15_Ns	14_HcH	14_HcH	14_HcH	14_HcH	14_HcH	14_HcH	15_Ns	15_Ns	15_Ns	15_Ns	15_Ns	15_Ns	14_HcH	14_HcH	15_Ns	15_Ns	15_Ns	14_HcH	14_HcH	14_HcH	14_HcH	14_HcH	15_Ns	15_Ns	15_Ns	15_Ns	15_Ns	14_HcH	14_HcH	14_HcH	15_Ns	15_Ns	15_Ns	15_Ns	14_HcH	15_Ns	14_HcH	15_Ns	14_HcH	15_Ns	15_Ns	14_HcH	15_Ns	15_Ns
16	79	mZNF1	14_HcH	14_HcH	14_HcH	14_HcH	14_HcH	14_HcH	14_HcH	14_HcH	14_HcH	14_HcH	14_HcH	14_HcH	14_HcH	14_HcH	14_HcH	14_HcH	14_HcH	14_HcH	14_HcH	14_HcH	14_HcH	14_HcH	14_HcH	10_TrS	10_TrS	14_HcH	10_TrS	10_TrS	14_HcH	14_HcH	14_HcH	14_HcH	10_TrS	14_HcH	14_HcH	14_HcH	14_HcH	14_HcH	14_HcH	14_HcH	14_HcH	14_HcH	14_HcH	14_HcH	14_HcH	10_TrS	14_HcH
17	80	mZNF2	14_HcH	14_HcH	14_HcH	14_HcH	14_HcH	14_HcH	14_HcH	14_HcH	14_HcH	10_TrS	10_TrS	10_TrS	14_HcH	14_HcH	10_TrS	10_TrS	10_TrS	10_TrS	10_TrS	10_TrS	10_TrS	10_TrS	10_TrS	10_TrS	10_TrS	10_TrS	10_TrS	10_TrS	10_TrS	10_TrS	10_TrS	10_TrS	10_TrS	14_HcH	14_HcH	14_HcH	14_HcH	14_HcH	14_HcH	14_HcH	14_HcH	14_HcH	14_HcH	14_HcH	10_TrS	10_TrS	10_TrS
18	61	mReprPC1	13_HcP	13_HcP	11_TrP	13_HcP	11_TrP	13_HcP	11_TrP	11_TrP	13_HcP	13_HcP	13_HcP	13_HcP	13_HcP	11_TrP	13_HcP	13_HcP	13_HcP	13_HcP	13_HcP	13_HcP	13_HcP	13_HcP	13_HcP	13_HcP	13_HcP	13_HcP	13_HcP	13_HcP	13_HcP	13_HcP	13_HcP	13_HcP	13_HcP	13_HcP	13_HcP	13_HcP	13_HcP	13_HcP	13_HcP	13_HcP	11_TrP	13_HcP	13_HcP	11_TrP	13_HcP	13_HcP	13_HcP
19	62	mReprPC2	11_TrP	11_TrP	11_TrP	11_TrP	11_TrP	11_TrP	11_TrP	11_TrP	11_TrP	11_TrP	11_TrP	11_TrP	11_TrP	11_TrP	11_TrP	11_TrP	11_TrP	11_TrP	11_TrP	11_TrP	11_TrP	11_TrP	11_TrP	11_TrP	13_HcP	11_TrP	11_TrP	11_TrP	11_TrP	11_TrP	11_TrP	11_TrP	13_HcP	11_TrP	11_TrP	11_TrP	11_TrP	11_TrP	11_TrP	11_TrP	11_TrP	11_TrP	11_TrP	11_TrP	11_TrP	11_TrP	11_TrP
20	64	mReprPC3	11_TrP	11_TrP	11_TrP	15_Ns	11_TrP	15_Ns	11_TrP	15_Ns	13_HcP	11_TrP	11_TrP	11_TrP	11_TrP	11_TrP	11_TrP	11_TrP	13_HcP	13_HcP	13_HcP	11_TrP	11_TrP	11_TrP	13_HcP	15_Ns	13_HcP	13_HcP	13_HcP	7_EnW	7_EnW	11_TrP	13_HcP	14_HcH	13_HcP	11_TrP	11_TrP	11_TrP	11_TrP	11_TrP	11_TrP	11_TrP	11_TrP	14_HcH	11_TrP	11_TrP	13_HcP	11_TrP	11_TrP
21	82	mReprPC4	11_TrP	13_HcP	13_HcP	11_TrP	11_TrP	11_TrP	11_TrP	11_TrP	10_TrS	13_HcP	13_HcP	13_HcP	13_HcP	13_HcP	13_HcP	13_HcP	13_HcP	13_HcP	13_HcP	13_HcP	13_HcP	13_HcP	13_HcP	10_TrS	10_TrS	13_HcP	13_HcP	13_HcP	13_HcP	13_HcP	10_TrS	10_TrS	10_TrS	13_HcP	13_HcP	13_HcP	13_HcP	13_HcP	10_TrS	13_HcP	11_TrP	10_TrS	10_TrS	10_TrS	10_TrS	13_HcP	13_HcP
22	83	mReprPC5	13_HcP	13_HcP	13_HcP	13_HcP	15_Ns	13_HcP	13_HcP	13_HcP	13_HcP	13_HcP	13_HcP	13_HcP	13_HcP	13_HcP	13_HcP	13_HcP	13_HcP	13_HcP	13_HcP	13_HcP	13_HcP	13_HcP	13_HcP	13_HcP	13_HcP	13_HcP	13_HcP	13_HcP	13_HcP	13_HcP	13_HcP	13_HcP	13_HcP	13_HcP	13_HcP	13_HcP	13_HcP	13_HcP	13_HcP	13_HcP	13_HcP	13_HcP	13_HcP	13_HcP	13_HcP	13_HcP	13_HcP
23	84	mReprPC6	13_HcP	13_HcP	13_HcP	13_HcP	13_HcP	13_HcP	13_HcP	13_HcP	13_HcP	13_HcP	13_HcP	13_HcP	13_HcP	13_HcP	13_HcP	13_HcP	13_HcP	13_HcP	13_HcP	13_HcP	13_HcP	13_HcP	13_HcP	13_HcP	13_HcP	13_HcP	13_HcP	13_HcP	13_HcP	13_HcP	13_HcP	13_HcP	13_HcP	13_HcP	13_HcP	13_HcP	13_HcP	13_HcP	13_HcP	13_HcP	13_HcP	13_HcP	13_HcP	13_HcP	13_HcP	13_HcP	13_HcP
24	58	mReprPC_openC1	5_EnSd	5_EnSd	8_EnPd	13_HcP	13_HcP	13_HcP	13_HcP	13_HcP	13_HcP	8_EnPd	5_EnSd	5_EnSd	13_HcP	13_HcP	13_HcP	13_HcP	13_HcP	5_EnSd	5_EnSd	5_EnSd	5_EnSd	13_HcP	13_HcP	13_HcP	13_HcP	5_EnSd	5_EnSd	5_EnSd	5_EnSd	13_HcP	13_HcP	13_HcP	13_HcP	5_EnSd	5_EnSd	5_EnSd	5_EnSd	13_HcP	13_HcP	13_HcP	13_HcP	13_HcP	13_HcP	13_HcP	13_HcP	5_EnSd	5_EnSd
25	59	mReprPC_openC2	13_HcP	13_HcP	13_HcP	13_HcP	13_HcP	13_HcP	13_HcP	13_HcP	13_HcP	13_HcP	13_HcP	13_HcP	13_HcP	13_HcP	13_HcP	13_HcP	13_HcP	13_HcP	13_HcP	13_HcP	13_HcP	13_HcP	13_HcP	13_HcP	13_HcP	13_HcP	13_HcP	13_HcP	13_HcP	13_HcP	13_HcP	13_HcP	13_HcP	13_HcP	13_HcP	13_HcP	13_HcP	13_HcP	13_HcP	13_HcP	13_HcP	13_HcP	13_HcP	13_HcP	13_HcP	13_HcP	13_HcP
26	60	mReprPC_openC3	13_HcP	13_HcP	13_HcP	13_HcP	13_HcP	13_HcP	13_HcP	13_HcP	13_HcP	13_HcP	13_HcP	13_HcP	13_HcP	13_HcP	13_HcP	13_HcP	13_HcP	13_HcP	13_HcP	13_HcP	13_HcP	13_HcP	13_HcP	13_HcP	13_HcP	13_HcP	13_HcP	13_HcP	13_HcP	13_HcP	13_HcP	13_HcP	13_HcP	13_HcP	13_HcP	13_HcP	13_HcP	13_HcP	13_HcP	13_HcP	13_HcP	13_HcP	13_HcP	13_HcP	13_HcP	13_HcP	13_HcP
27	85	mReprPC_openC4	13_HcP	13_HcP	13_HcP	13_HcP	13_HcP	13_HcP	13_HcP	13_HcP	13_HcP	13_HcP	13_HcP	13_HcP	13_HcP	13_HcP	13_HcP	13_HcP	13_HcP	13_HcP	13_HcP	13_HcP	13_HcP	13_HcP	13_HcP	13_HcP	13_HcP	13_HcP	13_HcP	13_HcP	13_HcP	13_HcP	13_HcP	13_HcP	13_HcP	13_HcP	13_HcP	13_HcP	13_HcP	13_HcP	13_HcP	13_HcP	13_HcP	13_HcP	13_HcP	13_HcP	13_HcP	13_HcP	13_HcP
28	3	mOpenC1	11_TrP	11_TrP	11_TrP	11_TrP	11_TrP	11_TrP	11_TrP	11_TrP	11_TrP	11_TrP	11_TrP	11_TrP	11_TrP	11_TrP	11_TrP	13_HcP	13_HcP	11_TrP	13_HcP	13_HcP	11_TrP	11_TrP	13_HcP	13_HcP	13_HcP	11_TrP	11_TrP	13_HcP	11_TrP	7_EnW	7_EnW	13_HcP	13_HcP	11_TrP	11_TrP	11_TrP	11_TrP	11_TrP	11_TrP	11_TrP	11_TrP	11_TrP	11_TrP	11_TrP	11_TrP	11_TrP	11_TrP
29	4	mOpenC2	11_TrP	11_TrP	11_TrP	11_TrP	11_TrP	11_TrP	11_TrP	11_TrP	11_TrP	11_TrP	11_TrP	11_TrP	11_TrP	11_TrP	11_TrP	11_TrP	11_TrP	11_TrP	11_TrP	11_TrP	11_TrP	11_TrP	11_TrP	11_TrP	11_TrP	11_TrP	11_TrP	11_TrP	11_TrP	11_TrP	11_TrP	11_TrP	11_TrP	11_TrP	11_TrP	11_TrP	11_TrP	11_TrP	11_TrP	11_TrP	11_TrP	11_TrP	11_TrP	11_TrP	11_TrP	11_TrP	11_TrP
30	13	mOpenC3	11_TrP	11_TrP	8_EnPd	8_EnPd	8_EnPd	7_EnW	7_EnW	7_EnW	8_EnPd	11_TrP	11_TrP	11_TrP	11_TrP	11_TrP	11_TrP	11_TrP	8_EnPd	11_TrP	11_TrP	11_TrP	11_TrP	11_TrP	7_EnW	11_TrP	8_EnPd	11_TrP	11_TrP	11_TrP	11_TrP	7_EnW	7_EnW	11_TrP	7_EnW	11_TrP	11_TrP	11_TrP	11_TrP	7_EnW	7_EnW	7_EnW	7_EnW	11_TrP	8_EnPd	8_EnPd	7_EnW	11_TrP	11_TrP
31	14	mOpenC4	11_TrP	11_TrP	11_TrP	8_EnPd	7_EnW	11_TrP	7_EnW	7_EnW	7_EnW	15_Ns	11_TrP	11_TrP	11_TrP	11_TrP	11_TrP	11_TrP	11_TrP	11_TrP	11_TrP	11_TrP	11_TrP	11_TrP	11_TrP	11_TrP	11_TrP	11_TrP	11_TrP	11_TrP	11_TrP	7_EnW	7_EnW	11_TrP	7_EnW	11_TrP	11_TrP	11_TrP	15_Ns	7_EnW	7_EnW	7_EnW	7_EnW	11_TrP	11_TrP	7_EnW	7_EnW	11_TrP	15_Ns
32	54	mOpenC5	8_EnPd	8_EnPd	8_EnPd	8_EnPd	8_EnPd	8_EnPd	8_EnPd	8_EnPd	7_EnW	8_EnPd	8_EnPd	8_EnPd	8_EnPd	8_EnPd	8_EnPd	8_EnPd	9_EnPp	8_EnPd	8_EnPd	8_EnPd	8_EnPd	8_EnPd	9_EnPp	9_EnPp	9_EnPp	9_EnPp	9_EnPp	8_EnPd	9_EnPp	9_EnPp	9_EnPp	9_EnPp	9_EnPp	8_EnPd	8_EnPd	8_EnPd	8_EnPd	8_EnPd	8_EnPd	8_EnPd	8_EnPd	9_EnPp	8_EnPd	8_EnPd	8_EnPd	8_EnPd	8_EnPd
33	55	mOpenC6	9_EnPp	9_EnPp	9_EnPp	9_EnPp	9_EnPp	9_EnPp	9_EnPp	9_EnPp	9_EnPp	9_EnPp	9_EnPp	9_EnPp	9_EnPp	9_EnPp	9_EnPp	9_EnPp	9_EnPp	9_EnPp	9_EnPp	9_EnPp	9_EnPp	9_EnPp	9_EnPp	9_EnPp	9_EnPp	9_EnPp	9_EnPp	9_EnPp	9_EnPp	9_EnPp	9_EnPp	9_EnPp	9_EnPp	9_EnPp	9_EnPp	9_EnPp	9_EnPp	9_EnPp	9_EnPp	9_EnPp	9_EnPp	9_EnPp	9_EnPp	9_EnPp	9_EnPp	9_EnPp	9_EnPp
34	56	mOpenC7	11_TrP	11_TrP	11_TrP	11_TrP	11_TrP	11_TrP	11_TrP	11_TrP	11_TrP	11_TrP	11_TrP	11_TrP	11_TrP	11_TrP	11_TrP	11_TrP	11_TrP	11_TrP	11_TrP	11_TrP	11_TrP	11_TrP	11_TrP	11_TrP	11_TrP	11_TrP	11_TrP	11_TrP	11_TrP	11_TrP	11_TrP	11_TrP	9_EnPp	11_TrP	11_TrP	11_TrP	11_TrP	11_TrP	11_TrP	11_TrP	11_TrP	11_TrP	11_TrP	11_TrP	11_TrP	7_EnW	11_TrP
35	57	mOpenC8	9_EnPp	9_EnPp	9_EnPp	14_HcH	3_PrB	9_EnPp	14_HcH	11_TrP	11_TrP	12_TrI	7_EnW	12_TrI	9_EnPp	12_TrI	6_EnSp	9_EnPp	9_EnPp	9_EnPp	9_EnPp	9_EnPp	7_EnW	9_EnPp	9_EnPp	9_EnPp	9_EnPp	9_EnPp	9_EnPp	9_EnPp	9_EnPp	9_EnPp	9_EnPp	9_EnPp	9_EnPp	9_EnPp	9_EnPp	9_EnPp	6_EnSp	9_EnPp	9_EnPp	9_EnPp	14_HcH	9_EnPp	6_EnSp	14_HcH	9_EnPp	9_EnPp	9_EnPp
36	92	mOpenC9	7_EnW	11_TrP	15_Ns	15_Ns	15_Ns	15_Ns	15_Ns	15_Ns	15_Ns	15_Ns	15_Ns	15_Ns	15_Ns	15_Ns	15_Ns	15_Ns	15_Ns	15_Ns	15_Ns	15_Ns	15_Ns	15_Ns	15_Ns	15_Ns	15_Ns	11_TrP	11_TrP	11_TrP	11_TrP	15_Ns	15_Ns	15_Ns	11_TrP	15_Ns	11_TrP	15_Ns	15_Ns	15_Ns	15_Ns	15_Ns	15_Ns	14_HcH	15_Ns	15_Ns	15_Ns	7_EnW	11_TrP
37	6	mEnhA1	7_EnW	7_EnW	7_EnW	8_EnPd	8_EnPd	8_EnPd	8_EnPd	8_EnPd	8_EnPd	8_EnPd	8_EnPd	8_EnPd	8_EnPd	8_EnPd	8_EnPd	8_EnPd	8_EnPd	7_EnW	8_EnPd	8_EnPd	8_EnPd	8_EnPd	8_EnPd	11_TrP	8_EnPd	7_EnW	7_EnW	7_EnW	7_EnW	8_EnPd	8_EnPd	8_EnPd	5_EnSd	7_EnW	7_EnW	7_EnW	7_EnW	7_EnW	7_EnW	8_EnPd	8_EnPd	11_TrP	8_EnPd	8_EnPd	5_EnSd	5_EnSd	7_EnW
38	7	mEnhA2	5_EnSd	5_EnSd	5_EnSd	8_EnPd	8_EnPd	8_EnPd	8_EnPd	8_EnPd	5_EnSd	5_EnSd	5_EnSd	5_EnSd	5_EnSd	5_EnSd	5_EnSd	8_EnPd	5_EnSd	5_EnSd	5_EnSd	5_EnSd	5_EnSd	5_EnSd	5_EnSd	8_EnPd	5_EnSd	5_EnSd	5_EnSd	5_EnSd	5_EnSd	5_EnSd	5_EnSd	8_EnPd	5_EnSd	5_EnSd	5_EnSd	5_EnSd	5_EnSd	5_EnSd	5_EnSd	5_EnSd	8_EnPd	8_EnPd	5_EnSd	5_EnSd	5_EnSd	5_EnSd	5_EnSd
39	8	mEnhA3	5_EnSd	5_EnSd	5_EnSd	5_EnSd	5_EnSd	5_EnSd	5_EnSd	5_EnSd	5_EnSd	5_EnSd	5_EnSd	5_EnSd	5_EnSd	5_EnSd	5_EnSd	5_EnSd	6_EnSp	5_EnSd	5_EnSd	5_EnSd	5_EnSd	5_EnSd	5_EnSd	5_EnSd	6_EnSp	5_EnSd	5_EnSd	5_EnSd	5_EnSd	5_EnSd	6_EnSp	5_EnSd	6_EnSp	5_EnSd	5_EnSd	5_EnSd	5_EnSd	5_EnSd	5_EnSd	5_EnSd	5_EnSd	9_EnPp	5_EnSd	5_EnSd	6_EnSp	5_EnSd	5_EnSd
40	9	mEnhA4	8_EnPd	8_EnPd	8_EnPd	5_EnSd	5_EnSd	7_EnW	5_EnSd	5_EnSd	5_EnSd	8_EnPd	8_EnPd	8_EnPd	8_EnPd	7_EnW	5_EnSd	7_EnW	5_EnSd	8_EnPd	8_EnPd	8_EnPd	8_EnPd	5_EnSd	5_EnSd	7_EnW	5_EnSd	8_EnPd	8_EnPd	8_EnPd	7_EnW	5_EnSd	5_EnSd	7_EnW	5_EnSd	8_EnPd	8_EnPd	8_EnPd	8_EnPd	5_EnSd	5_EnSd	5_EnSd	5_EnSd	8_EnPd	5_EnSd	5_EnSd	5_EnSd	8_EnPd	8_EnPd
41	10	mEnhA5	11_TrP	11_TrP	8_EnPd	5_EnSd	7_EnW	7_EnW	7_EnW	7_EnW	7_EnW	11_TrP	11_TrP	8_EnPd	8_EnPd	8_EnPd	8_EnPd	7_EnW	8_EnPd	8_EnPd	11_TrP	8_EnPd	8_EnPd	8_EnPd	8_EnPd	7_EnW	8_EnPd	11_TrP	11_TrP	8_EnPd	8_EnPd	7_EnW	7_EnW	7_EnW	7_EnW	11_TrP	11_TrP	11_TrP	11_TrP	7_EnW	8_EnPd	7_EnW	7_EnW	7_EnW	7_EnW	7_EnW	7_EnW	11_TrP	11_TrP
42	16	mEnhA6	8_EnPd	8_EnPd	8_EnPd	8_EnPd	8_EnPd	8_EnPd	7_EnW	8_EnPd	8_EnPd	8_EnPd	8_EnPd	8_EnPd	8_EnPd	7_EnW	7_EnW	8_EnPd	7_EnW	8_EnPd	8_EnPd	8_EnPd	8_EnPd	7_EnW	7_EnW	8_EnPd	7_EnW	8_EnPd	8_EnPd	8_EnPd	8_EnPd	7_EnW	7_EnW	8_EnPd	7_EnW	8_EnPd	8_EnPd	8_EnPd	8_EnPd	7_EnW	7_EnW	7_EnW	7_EnW	8_EnPd	7_EnW	7_EnW	7_EnW	8_EnPd	8_EnPd
43	34	mEnhA7	8_EnPd	8_EnPd	8_EnPd	8_EnPd	8_EnPd	8_EnPd	8_EnPd	8_EnPd	8_EnPd	8_EnPd	8_EnPd	8_EnPd	8_EnPd	8_EnPd	8_EnPd	8_EnPd	8_EnPd	8_EnPd	8_EnPd	8_EnPd	8_EnPd	8_EnPd	8_EnPd	8_EnPd	8_EnPd	8_EnPd	8_EnPd	5_EnSd	5_EnSd	8_EnPd	8_EnPd	8_EnPd	8_EnPd	8_EnPd	8_EnPd	8_EnPd	8_EnPd	8_EnPd	8_EnPd	8_EnPd	8_EnPd	8_EnPd	8_EnPd	8_EnPd	8_EnPd	8_EnPd	8_EnPd
44	35	mEnhA8	8_EnPd	8_EnPd	8_EnPd	11_TrP	11_TrP	11_TrP	8_EnPd	11_TrP	11_TrP	7_EnW	7_EnW	7_EnW	7_EnW	8_EnPd	8_EnPd	11_TrP	8_EnPd	8_EnPd	7_EnW	7_EnW	7_EnW	8_EnPd	8_EnPd	11_TrP	8_EnPd	8_EnPd	7_EnW	7_EnW	7_EnW	8_EnPd	8_EnPd	11_TrP	8_EnPd	8_EnPd	8_EnPd	7_EnW	8_EnPd	8_EnPd	8_EnPd	8_EnPd	8_EnPd	14_HcH	8_EnPd	8_EnPd	8_EnPd	8_EnPd	7_EnW
45	36	mEnhA9	7_EnW	7_EnW	7_EnW	15_Ns	8_EnPd	11_TrP	8_EnPd	11_TrP	11_TrP	7_EnW	7_EnW	7_EnW	7_EnW	8_EnPd	8_EnPd	11_TrP	13_HcP	7_EnW	7_EnW	7_EnW	7_EnW	8_EnPd	8_EnPd	11_TrP	8_EnPd	5_EnSd	5_EnSd	5_EnSd	5_EnSd	8_EnPd	8_EnPd	14_HcH	8_EnPd	7_EnW	7_EnW	7_EnW	7_EnW	8_EnPd	8_EnPd	8_EnPd	8_EnPd	14_HcH	8_EnPd	8_EnPd	8_EnPd	5_EnSd	5_EnSd
46	37	mEnhA10	5_EnSd	5_EnSd	5_EnSd	8_EnPd	8_EnPd	13_HcP	8_EnPd	9_EnPp	9_EnPp	5_EnSd	5_EnSd	5_EnSd	5_EnSd	7_EnW	8_EnPd	13_HcP	9_EnPp	5_EnSd	5_EnSd	5_EnSd	5_EnSd	8_EnPd	12_TrI	13_HcP	9_EnPp	5_EnSd	5_EnSd	5_EnSd	5_EnSd	9_EnPp	12_TrI	13_HcP	9_EnPp	5_EnSd	5_EnSd	5_EnSd	5_EnSd	8_EnPd	8_EnPd	8_EnPd	8_EnPd	13_HcP	8_EnPd	8_EnPd	9_EnPp	5_EnSd	5_EnSd
47	38	mEnhA11	6_EnSp	6_EnSp	6_EnSp	9_EnPp	12_TrI	9_EnPp	12_TrI	9_EnPp	9_EnPp	6_EnSp	6_EnSp	6_EnSp	6_EnSp	12_TrI	12_TrI	9_EnPp	9_EnPp	6_EnSp	6_EnSp	6_EnSp	6_EnSp	12_TrI	6_EnSp	9_EnPp	9_EnPp	6_EnSp	6_EnSp	6_EnSp	6_EnSp	6_EnSp	6_EnSp	9_EnPp	9_EnPp	6_EnSp	6_EnSp	6_EnSp	5_EnSd	6_EnSp	12_TrI	12_TrI	12_TrI	9_EnPp	12_TrI	9_EnPp	9_EnPp	6_EnSp	6_EnSp
48	49	mEnhA12	8_EnPd	9_EnPp	8_EnPd	5_EnSd	5_EnSd	6_EnSp	5_EnSd	5_EnSd	6_EnSp	8_EnPd	8_EnPd	8_EnPd	9_EnPp	8_EnPd	8_EnPd	6_EnSp	6_EnSp	9_EnPp	8_EnPd	8_EnPd	8_EnPd	7_EnW	9_EnPp	6_EnSp	6_EnSp	9_EnPp	9_EnPp	12_TrI	9_EnPp	9_EnPp	9_EnPp	6_EnSp	6_EnSp	8_EnPd	9_EnPp	8_EnPd	8_EnPd	9_EnPp	9_EnPp	5_EnSd	7_EnW	6_EnSp	7_EnW	5_EnSd	6_EnSp	8_EnPd	8_EnPd
49	50	mEnhA13	11_TrP	11_TrP	11_TrP	7_EnW	7_EnW	5_EnSd	7_EnW	7_EnW	7_EnW	11_TrP	11_TrP	11_TrP	11_TrP	8_EnPd	8_EnPd	8_EnPd	7_EnW	11_TrP	11_TrP	11_TrP	11_TrP	8_EnPd	8_EnPd	7_EnW	7_EnW	11_TrP	11_TrP	11_TrP	7_EnW	7_EnW	7_EnW	7_EnW	7_EnW	11_TrP	11_TrP	11_TrP	11_TrP	7_EnW	7_EnW	7_EnW	8_EnPd	9_EnPp	7_EnW	7_EnW	7_EnW	11_TrP	11_TrP
50	53	mEnhA14	11_TrP	11_TrP	11_TrP	11_TrP	11_TrP	7_EnW	11_TrP	11_TrP	7_EnW	11_TrP	11_TrP	11_TrP	11_TrP	11_TrP	11_TrP	11_TrP	11_TrP	11_TrP	11_TrP	11_TrP	11_TrP	11_TrP	11_TrP	11_TrP	11_TrP	11_TrP	11_TrP	11_TrP	11_TrP	11_TrP	11_TrP	11_TrP	11_TrP	11_TrP	11_TrP	11_TrP	11_TrP	11_TrP	11_TrP	11_TrP	11_TrP	11_TrP	11_TrP	11_TrP	11_TrP	11_TrP	11_TrP
51	93	mEnhA15	11_TrP	8_EnPd	8_EnPd	8_EnPd	8_EnPd	8_EnPd	8_EnPd	7_EnW	5_EnSd	11_TrP	11_TrP	11_TrP	11_TrP	8_EnPd	8_EnPd	8_EnPd	5_EnSd	11_TrP	11_TrP	8_EnPd	11_TrP	8_EnPd	8_EnPd	8_EnPd	5_EnSd	8_EnPd	8_EnPd	8_EnPd	8_EnPd	8_EnPd	7_EnW	8_EnPd	5_EnSd	11_TrP	11_TrP	11_TrP	11_TrP	7_EnW	7_EnW	7_EnW	8_EnPd	8_EnPd	8_EnPd	8_EnPd	5_EnSd	8_EnPd	11_TrP
52	95	mEnhA16	11_TrP	8_EnPd	8_EnPd	8_EnPd	8_EnPd	8_EnPd	8_EnPd	8_EnPd	8_EnPd	8_EnPd	8_EnPd	8_EnPd	8_EnPd	7_EnW	5_EnSd	8_EnPd	8_EnPd	8_EnPd	8_EnPd	8_EnPd	8_EnPd	7_EnW	5_EnSd	11_TrP	8_EnPd	8_EnPd	8_EnPd	8_EnPd	8_EnPd	5_EnSd	5_EnSd	11_TrP	8_EnPd	8_EnPd	8_EnPd	8_EnPd	8_EnPd	5_EnSd	5_EnSd	8_EnPd	8_EnPd	11_TrP	8_EnPd	8_EnPd	8_EnPd	8_EnPd	8_EnPd
53	98	mEnhA17	11_TrP	8_EnPd	8_EnPd	7_EnW	7_EnW	5_EnSd	8_EnPd	8_EnPd	8_EnPd	7_EnW	7_EnW	8_EnPd	7_EnW	7_EnW	7_EnW	5_EnSd	7_EnW	7_EnW	7_EnW	8_EnPd	8_EnPd	8_EnPd	7_EnW	6_EnSp	7_EnW	9_EnPp	8_EnPd	8_EnPd	9_EnPp	9_EnPp	9_EnPp	6_EnSp	9_EnPp	11_TrP	11_TrP	8_EnPd	11_TrP	7_EnW	8_EnPd	7_EnW	8_EnPd	6_EnSp	8_EnPd	7_EnW	8_EnPd	8_EnPd	8_EnPd
54	99	mEnhA18	11_TrP	11_TrP	11_TrP	8_EnPd	11_TrP	5_EnSd	11_TrP	11_TrP	11_TrP	11_TrP	11_TrP	11_TrP	11_TrP	11_TrP	11_TrP	7_EnW	7_EnW	11_TrP	11_TrP	11_TrP	11_TrP	11_TrP	11_TrP	5_EnSd	7_EnW	11_TrP	11_TrP	11_TrP	11_TrP	11_TrP	11_TrP	5_EnSd	9_EnPp	11_TrP	11_TrP	11_TrP	11_TrP	11_TrP	11_TrP	11_TrP	11_TrP	5_EnSd	11_TrP	7_EnW	8_EnPd	11_TrP	11_TrP
55	1	mEnhWk1	11_TrP	11_TrP	11_TrP	11_TrP	11_TrP	11_TrP	11_TrP	11_TrP	11_TrP	11_TrP	11_TrP	11_TrP	11_TrP	11_TrP	11_TrP	11_TrP	11_TrP	11_TrP	11_TrP	11_TrP	11_TrP	11_TrP	11_TrP	11_TrP	11_TrP	11_TrP	11_TrP	11_TrP	11_TrP	11_TrP	11_TrP	11_TrP	11_TrP	11_TrP	11_TrP	11_TrP	11_TrP	11_TrP	11_TrP	11_TrP	11_TrP	11_TrP	11_TrP	11_TrP	11_TrP	11_TrP	11_TrP
56	2	mEnhWk2	11_TrP	11_TrP	11_TrP	11_TrP	11_TrP	11_TrP	11_TrP	11_TrP	11_TrP	11_TrP	8_EnPd	8_EnPd	11_TrP	8_EnPd	8_EnPd	11_TrP	8_EnPd	11_TrP	11_TrP	11_TrP	11_TrP	11_TrP	8_EnPd	11_TrP	8_EnPd	11_TrP	11_TrP	11_TrP	11_TrP	7_EnW	7_EnW	11_TrP	8_EnPd	11_TrP	11_TrP	11_TrP	11_TrP	11_TrP	11_TrP	11_TrP	11_TrP	11_TrP	11_TrP	11_TrP	11_TrP	11_TrP	11_TrP
57	5	mEnhWk3	7_EnW	8_EnPd	8_EnPd	11_TrP	11_TrP	11_TrP	11_TrP	11_TrP	11_TrP	11_TrP	11_TrP	8_EnPd	11_TrP	11_TrP	11_TrP	11_TrP	13_HcP	7_EnW	8_EnPd	8_EnPd	8_EnPd	11_TrP	8_EnPd	11_TrP	13_HcP	7_EnW	8_EnPd	7_EnW	7_EnW	8_EnPd	8_EnPd	11_TrP	13_HcP	7_EnW	7_EnW	7_EnW	7_EnW	8_EnPd	8_EnPd	11_TrP	11_TrP	14_HcH	11_TrP	11_TrP	11_TrP	7_EnW	7_EnW
58	11	mEnhWk4	11_TrP	11_TrP	11_TrP	7_EnW	7_EnW	7_EnW	7_EnW	7_EnW	11_TrP	11_TrP	11_TrP	11_TrP	11_TrP	11_TrP	11_TrP	7_EnW	11_TrP	11_TrP	11_TrP	11_TrP	11_TrP	11_TrP	11_TrP	7_EnW	11_TrP	11_TrP	11_TrP	11_TrP	11_TrP	7_EnW	11_TrP	7_EnW	9_EnPp	11_TrP	11_TrP	11_TrP	11_TrP	11_TrP	11_TrP	7_EnW	7_EnW	9_EnPp	7_EnW	7_EnW	11_TrP	11_TrP	11_TrP
59	12	mEnhWk5	15_Ns	11_TrP	11_TrP	7_EnW	7_EnW	7_EnW	7_EnW	11_TrP	11_TrP	15_Ns	11_TrP	11_TrP	11_TrP	11_TrP	11_TrP	11_TrP	11_TrP	11_TrP	11_TrP	11_TrP	11_TrP	11_TrP	11_TrP	11_TrP	11_TrP	11_TrP	11_TrP	11_TrP	11_TrP	11_TrP	11_TrP	7_EnW	11_TrP	11_TrP	11_TrP	11_TrP	15_Ns	11_TrP	11_TrP	7_EnW	11_TrP	11_TrP	7_EnW	11_TrP	11_TrP	11_TrP	15_Ns
60	51	mEnhWk6	11_TrP	11_TrP	11_TrP	8_EnPd	11_TrP	7_EnW	11_TrP	7_EnW	7_EnW	11_TrP	11_TrP	11_TrP	11_TrP	11_TrP	11_TrP	8_EnPd	11_TrP	11_TrP	11_TrP	11_TrP	11_TrP	11_TrP	11_TrP	8_EnPd	11_TrP	11_TrP	11_TrP	11_TrP	11_TrP	11_TrP	11_TrP	8_EnPd	7_EnW	11_TrP	11_TrP	11_TrP	11_TrP	11_TrP	11_TrP	11_TrP	11_TrP	8_EnPd	11_TrP	11_TrP	7_EnW	11_TrP	11_TrP
61	52	mEnhWk7	11_TrP	11_TrP	11_TrP	11_TrP	11_TrP	11_TrP	11_TrP	11_TrP	11_TrP	11_TrP	11_TrP	11_TrP	11_TrP	11_TrP	11_TrP	11_TrP	11_TrP	11_TrP	11_TrP	11_TrP	11_TrP	11_TrP	11_TrP	11_TrP	11_TrP	11_TrP	11_TrP	11_TrP	11_TrP	11_TrP	11_TrP	11_TrP	11_TrP	11_TrP	11_TrP	11_TrP	11_TrP	11_TrP	11_TrP	11_TrP	11_TrP	11_TrP	11_TrP	11_TrP	11_TrP	11_TrP	15_Ns
62	90	mEnhWk8	8_EnPd	7_EnW	15_Ns	15_Ns	15_Ns	15_Ns	15_Ns	15_Ns	15_Ns	7_EnW	7_EnW	7_EnW	7_EnW	15_Ns	15_Ns	15_Ns	15_Ns	7_EnW	7_EnW	7_EnW	7_EnW	15_Ns	15_Ns	15_Ns	11_TrP	7_EnW	7_EnW	7_EnW	7_EnW	11_TrP	11_TrP	15_Ns	11_TrP	8_EnPd	8_EnPd	7_EnW	8_EnPd	15_Ns	15_Ns	15_Ns	15_Ns	15_Ns	15_Ns	15_Ns	15_Ns	7_EnW	7_EnW
63	91	mEnhWk9	7_EnW	7_EnW	7_EnW	15_Ns	15_Ns	15_Ns	15_Ns	15_Ns	15_Ns	7_EnW	15_Ns	15_Ns	15_Ns	15_Ns	15_Ns	15_Ns	15_Ns	7_EnW	8_EnPd	7_EnW	7_EnW	15_Ns	11_TrP	15_Ns	11_TrP	7_EnW	7_EnW	7_EnW	7_EnW	7_EnW	8_EnPd	14_HcH	8_EnPd	7_EnW	7_EnW	7_EnW	7_EnW	8_EnPd	8_EnPd	15_Ns	15_Ns	14_HcH	15_Ns	15_Ns	8_EnPd	7_EnW	7_EnW
64	94	mEnhWk10	11_TrP	11_TrP	11_TrP	8_EnPd	8_EnPd	11_TrP	11_TrP	8_EnPd	7_EnW	11_TrP	11_TrP	11_TrP	11_TrP	11_TrP	11_TrP	11_TrP	7_EnW	11_TrP	11_TrP	11_TrP	11_TrP	11_TrP	11_TrP	11_TrP	7_EnW	11_TrP	11_TrP	11_TrP	11_TrP	11_TrP	11_TrP	11_TrP	7_EnW	11_TrP	11_TrP	11_TrP	11_TrP	11_TrP	11_TrP	8_EnPd	11_TrP	11_TrP	11_TrP	8_EnPd	7_EnW	11_TrP	11_TrP
65	96	mEnhWk11	11_TrP	11_TrP	11_TrP	8_EnPd	11_TrP	11_TrP	8_EnPd	11_TrP	11_TrP	11_TrP	11_TrP	11_TrP	8_EnPd	7_EnW	7_EnW	11_TrP	11_TrP	11_TrP	11_TrP	11_TrP	8_EnPd	7_EnW	7_EnW	11_TrP	11_TrP	11_TrP	11_TrP	11_TrP	8_EnPd	7_EnW	7_EnW	11_TrP	8_EnPd	11_TrP	11_TrP	11_TrP	11_TrP	7_EnW	7_EnW	8_EnPd	8_EnPd	15_Ns	8_EnPd	8_EnPd	11_TrP	11_TrP	11_TrP
66	97	mEnhWk12	11_TrP	11_TrP	11_TrP	7_EnW	7_EnW	8_EnPd	11_TrP	11_TrP	8_EnPd	11_TrP	11_TrP	11_TrP	11_TrP	11_TrP	11_TrP	8_EnPd	8_EnPd	11_TrP	11_TrP	11_TrP	11_TrP	11_TrP	11_TrP	8_EnPd	8_EnPd	11_TrP	11_TrP	11_TrP	11_TrP	11_TrP	11_TrP	5_EnSd	8_EnPd	11_TrP	11_TrP	11_TrP	11_TrP	11_TrP	11_TrP	11_TrP	11_TrP	8_EnPd	11_TrP	11_TrP	8_EnPd	11_TrP	11_TrP
67	100	mEnhWk13	11_TrP	11_TrP	11_TrP	11_TrP	11_TrP	8_EnPd	11_TrP	11_TrP	11_TrP	11_TrP	11_TrP	11_TrP	11_TrP	11_TrP	11_TrP	8_EnPd	11_TrP	11_TrP	11_TrP	11_TrP	11_TrP	11_TrP	11_TrP	7_EnW	11_TrP	11_TrP	11_TrP	11_TrP	11_TrP	11_TrP	11_TrP	7_EnW	11_TrP	11_TrP	11_TrP	11_TrP	11_TrP	11_TrP	11_TrP	11_TrP	11_TrP	8_EnPd	11_TrP	11_TrP	11_TrP	11_TrP	11_TrP
68	17	mTxEnh1	8_EnPd	8_EnPd	8_EnPd	8_EnPd	5_EnSd	5_EnSd	8_EnPd	5_EnSd	5_EnSd	8_EnPd	8_EnPd	8_EnPd	8_EnPd	8_EnPd	8_EnPd	8_EnPd	5_EnSd	8_EnPd	8_EnPd	8_EnPd	8_EnPd	8_EnPd	8_EnPd	8_EnPd	5_EnSd	8_EnPd	8_EnPd	8_EnPd	8_EnPd	8_EnPd	5_EnSd	5_EnSd	5_EnSd	8_EnPd	8_EnPd	8_EnPd	8_EnPd	8_EnPd	8_EnPd	8_EnPd	8_EnPd	8_EnPd	8_EnPd	8_EnPd	5_EnSd	8_EnPd	8_EnPd
69	18	mTxEnh2	8_EnPd	8_EnPd	8_EnPd	8_EnPd	8_EnPd	8_EnPd	8_EnPd	8_EnPd	8_EnPd	8_EnPd	8_EnPd	8_EnPd	8_EnPd	11_TrP	8_EnPd	8_EnPd	8_EnPd	8_EnPd	8_EnPd	8_EnPd	8_EnPd	8_EnPd	8_EnPd	8_EnPd	8_EnPd	8_EnPd	8_EnPd	8_EnPd	8_EnPd	8_EnPd	8_EnPd	12_TrI	8_EnPd	8_EnPd	8_EnPd	8_EnPd	8_EnPd	8_EnPd	8_EnPd	8_EnPd	8_EnPd	12_TrI	8_EnPd	8_EnPd	8_EnPd	8_EnPd	8_EnPd
70	19	mTxEnh3	11_TrP	11_TrP	11_TrP	8_EnPd	11_TrP	8_EnPd	11_TrP	8_EnPd	8_EnPd	11_TrP	11_TrP	11_TrP	11_TrP	11_TrP	11_TrP	8_EnPd	8_EnPd	11_TrP	11_TrP	11_TrP	11_TrP	11_TrP	11_TrP	8_EnPd	8_EnPd	11_TrP	8_EnPd	8_EnPd	8_EnPd	11_TrP	11_TrP	8_EnPd	8_EnPd	11_TrP	11_TrP	11_TrP	11_TrP	11_TrP	11_TrP	11_TrP	11_TrP	8_EnPd	11_TrP	11_TrP	8_EnPd	8_EnPd	8_EnPd
71	27	mTxEnh4	10_TrS	10_TrS	10_TrS	12_TrI	10_TrS	12_TrI	10_TrS	10_TrS	12_TrI	10_TrS	10_TrS	10_TrS	10_TrS	10_TrS	10_TrS	12_TrI	12_TrI	10_TrS	10_TrS	10_TrS	10_TrS	10_TrS	10_TrS	12_TrI	12_TrI	10_TrS	12_TrI	12_TrI	12_TrI	10_TrS	10_TrS	12_TrI	12_TrI	10_TrS	10_TrS	10_TrS	10_TrS	10_TrS	10_TrS	10_TrS	10_TrS	12_TrI	10_TrS	10_TrS	12_TrI	12_TrI	10_TrS
72	31	mTxEnh5	10_TrS	10_TrS	10_TrS	7_EnW	10_TrS	10_TrS	7_EnW	7_EnW	7_EnW	11_TrP	10_TrS	10_TrS	10_TrS	10_TrS	10_TrS	7_EnW	7_EnW	10_TrS	10_TrS	10_TrS	10_TrS	10_TrS	10_TrS	10_TrS	12_TrI	10_TrS	10_TrS	10_TrS	10_TrS	10_TrS	10_TrS	7_EnW	12_TrI	10_TrS	10_TrS	10_TrS	10_TrS	10_TrS	10_TrS	10_TrS	11_TrP	7_EnW	10_TrS	10_TrS	10_TrS	10_TrS	11_TrP
73	33	mTxEnh6	7_EnW	7_EnW	7_EnW	10_TrS	10_TrS	10_TrS	8_EnPd	10_TrS	10_TrS	7_EnW	7_EnW	7_EnW	7_EnW	7_EnW	7_EnW	10_TrS	8_EnPd	7_EnW	12_TrI	12_TrI	7_EnW	12_TrI	12_TrI	10_TrS	12_TrI	12_TrI	12_TrI	12_TrI	12_TrI	12_TrI	12_TrI	10_TrS	12_TrI	7_EnW	7_EnW	7_EnW	7_EnW	12_TrI	10_TrS	10_TrS	10_TrS	10_TrS	10_TrS	10_TrS	10_TrS	5_EnSd	7_EnW
74	21	mTx1	10_TrS	10_TrS	10_TrS	10_TrS	10_TrS	10_TrS	10_TrS	10_TrS	10_TrS	10_TrS	10_TrS	10_TrS	10_TrS	10_TrS	10_TrS	10_TrS	10_TrS	10_TrS	10_TrS	10_TrS	10_TrS	10_TrS	10_TrS	10_TrS	10_TrS	10_TrS	10_TrS	10_TrS	10_TrS	10_TrS	10_TrS	10_TrS	10_TrS	10_TrS	10_TrS	10_TrS	10_TrS	10_TrS	10_TrS	10_TrS	10_TrS	10_TrS	10_TrS	10_TrS	10_TrS	10_TrS	10_TrS
75	22	mTx2	10_TrS	10_TrS	10_TrS	10_TrS	10_TrS	10_TrS	10_TrS	10_TrS	10_TrS	10_TrS	10_TrS	10_TrS	10_TrS	10_TrS	10_TrS	10_TrS	10_TrS	10_TrS	10_TrS	10_TrS	10_TrS	10_TrS	10_TrS	10_TrS	10_TrS	10_TrS	10_TrS	10_TrS	10_TrS	10_TrS	10_TrS	10_TrS	10_TrS	10_TrS	10_TrS	10_TrS	10_TrS	10_TrS	10_TrS	10_TrS	10_TrS	10_TrS	10_TrS	10_TrS	10_TrS	10_TrS	10_TrS
76	23	mTx3	10_TrS	10_TrS	10_TrS	10_TrS	10_TrS	10_TrS	10_TrS	10_TrS	10_TrS	10_TrS	10_TrS	10_TrS	10_TrS	10_TrS	10_TrS	10_TrS	10_TrS	10_TrS	10_TrS	10_TrS	10_TrS	10_TrS	10_TrS	10_TrS	10_TrS	10_TrS	10_TrS	10_TrS	10_TrS	10_TrS	10_TrS	10_TrS	10_TrS	10_TrS	10_TrS	10_TrS	10_TrS	10_TrS	10_TrS	10_TrS	10_TrS	10_TrS	10_TrS	10_TrS	10_TrS	10_TrS	10_TrS
77	24	mTx4	10_TrS	10_TrS	10_TrS	10_TrS	10_TrS	10_TrS	10_TrS	10_TrS	10_TrS	10_TrS	10_TrS	10_TrS	10_TrS	10_TrS	10_TrS	10_TrS	10_TrS	10_TrS	10_TrS	10_TrS	10_TrS	10_TrS	10_TrS	10_TrS	10_TrS	10_TrS	10_TrS	10_TrS	10_TrS	10_TrS	10_TrS	10_TrS	10_TrS	10_TrS	10_TrS	10_TrS	10_TrS	10_TrS	10_TrS	10_TrS	10_TrS	10_TrS	10_TrS	10_TrS	10_TrS	10_TrS	10_TrS
78	25	mTx5	10_TrS	10_TrS	10_TrS	10_TrS	10_TrS	10_TrS	10_TrS	10_TrS	10_TrS	10_TrS	10_TrS	10_TrS	10_TrS	10_TrS	10_TrS	10_TrS	10_TrS	10_TrS	10_TrS	10_TrS	10_TrS	10_TrS	10_TrS	10_TrS	10_TrS	10_TrS	10_TrS	10_TrS	10_TrS	10_TrS	10_TrS	10_TrS	10_TrS	10_TrS	10_TrS	10_TrS	10_TrS	10_TrS	10_TrS	10_TrS	10_TrS	10_TrS	10_TrS	10_TrS	10_TrS	10_TrS	10_TrS
79	28	mTx6	10_TrS	10_TrS	11_TrP	10_TrS	10_TrS	10_TrS	11_TrP	10_TrS	10_TrS	11_TrP	11_TrP	11_TrP	10_TrS	11_TrP	10_TrS	10_TrS	10_TrS	10_TrS	10_TrS	10_TrS	10_TrS	10_TrS	10_TrS	12_TrI	10_TrS	10_TrS	10_TrS	10_TrS	10_TrS	10_TrS	10_TrS	12_TrI	10_TrS	10_TrS	10_TrS	10_TrS	11_TrP	10_TrS	10_TrS	10_TrS	11_TrP	12_TrI	10_TrS	10_TrS	10_TrS	10_TrS	11_TrP
80	30	mTx7	11_TrP	11_TrP	11_TrP	11_TrP	11_TrP	10_TrS	11_TrP	11_TrP	10_TrS	11_TrP	11_TrP	11_TrP	11_TrP	11_TrP	11_TrP	11_TrP	11_TrP	11_TrP	11_TrP	11_TrP	11_TrP	11_TrP	10_TrS	10_TrS	10_TrS	11_TrP	11_TrP	10_TrS	10_TrS	10_TrS	10_TrS	11_TrP	10_TrS	11_TrP	11_TrP	11_TrP	11_TrP	10_TrS	10_TrS	11_TrP	11_TrP	11_TrP	11_TrP	11_TrP	10_TrS	11_TrP	11_TrP
81	81	mTx8	10_TrS	10_TrS	10_TrS	11_TrP	11_TrP	11_TrP	11_TrP	11_TrP	11_TrP	10_TrS	10_TrS	10_TrS	10_TrS	11_TrP	11_TrP	11_TrP	13_HcP	10_TrS	10_TrS	10_TrS	10_TrS	10_TrS	10_TrS	11_TrP	13_HcP	10_TrS	10_TrS	10_TrS	10_TrS	10_TrS	10_TrS	11_TrP	13_HcP	10_TrS	10_TrS	10_TrS	10_TrS	11_TrP	10_TrS	11_TrP	11_TrP	11_TrP	11_TrP	11_TrP	11_TrP	10_TrS	10_TrS
82	26	mTxEx1	10_TrS	10_TrS	10_TrS	10_TrS	10_TrS	10_TrS	10_TrS	10_TrS	10_TrS	10_TrS	10_TrS	10_TrS	10_TrS	10_TrS	10_TrS	10_TrS	10_TrS	10_TrS	10_TrS	10_TrS	10_TrS	10_TrS	10_TrS	10_TrS	10_TrS	10_TrS	10_TrS	10_TrS	10_TrS	10_TrS	10_TrS	10_TrS	10_TrS	10_TrS	10_TrS	10_TrS	10_TrS	10_TrS	10_TrS	10_TrS	10_TrS	10_TrS	10_TrS	10_TrS	10_TrS	10_TrS	10_TrS
83	32	mTxEx2	10_TrS	10_TrS	10_TrS	12_TrI	12_TrI	12_TrI	12_TrI	7_EnW	12_TrI	10_TrS	10_TrS	12_TrI	10_TrS	10_TrS	10_TrS	12_TrI	12_TrI	12_TrI	12_TrI	12_TrI	12_TrI	12_TrI	12_TrI	12_TrI	12_TrI	12_TrI	12_TrI	12_TrI	12_TrI	12_TrI	12_TrI	12_TrI	12_TrI	10_TrS	10_TrS	10_TrS	10_TrS	10_TrS	10_TrS	10_TrS	10_TrS	12_TrI	10_TrS	12_TrI	12_TrI	12_TrI	10_TrS
84	48	mTxEx3	12_TrI	12_TrI	12_TrI	12_TrI	12_TrI	12_TrI	12_TrI	12_TrI	12_TrI	12_TrI	12_TrI	12_TrI	12_TrI	12_TrI	12_TrI	4_PrF	4_PrF	12_TrI	12_TrI	12_TrI	12_TrI	12_TrI	12_TrI	4_PrF	4_PrF	12_TrI	4_PrF	4_PrF	4_PrF	4_PrF	4_PrF	4_PrF	4_PrF	12_TrI	12_TrI	12_TrI	12_TrI	12_TrI	12_TrI	12_TrI	12_TrI	4_PrF	12_TrI	12_TrI	12_TrI	12_TrI	12_TrI
85	20	mTxWk1	11_TrP	11_TrP	11_TrP	11_TrP	11_TrP	11_TrP	11_TrP	11_TrP	11_TrP	11_TrP	11_TrP	11_TrP	11_TrP	11_TrP	11_TrP	11_TrP	11_TrP	11_TrP	11_TrP	11_TrP	11_TrP	11_TrP	11_TrP	11_TrP	10_TrS	11_TrP	11_TrP	11_TrP	11_TrP	11_TrP	11_TrP	11_TrP	10_TrS	11_TrP	11_TrP	11_TrP	11_TrP	11_TrP	11_TrP	11_TrP	11_TrP	11_TrP	11_TrP	11_TrP	11_TrP	10_TrS	11_TrP
86	29	mTxWk2	11_TrP	11_TrP	11_TrP	11_TrP	11_TrP	11_TrP	11_TrP	11_TrP	11_TrP	11_TrP	11_TrP	11_TrP	11_TrP	11_TrP	11_TrP	11_TrP	11_TrP	11_TrP	11_TrP	11_TrP	11_TrP	11_TrP	11_TrP	11_TrP	10_TrS	11_TrP	11_TrP	10_TrS	10_TrS	10_TrS	10_TrS	11_TrP	10_TrS	11_TrP	11_TrP	11_TrP	11_TrP	11_TrP	11_TrP	11_TrP	11_TrP	11_TrP	11_TrP	11_TrP	10_TrS	11_TrP	11_TrP
87	86	mBivProm1	13_HcP	3_PrB	13_HcP	3_PrB	13_HcP	13_HcP	3_PrB	13_HcP	3_PrB	13_HcP	13_HcP	3_PrB	13_HcP	13_HcP	13_HcP	3_PrB	3_PrB	3_PrB	3_PrB	3_PrB	3_PrB	3_PrB	3_PrB	3_PrB	3_PrB	3_PrB	3_PrB	3_PrB	3_PrB	3_PrB	3_PrB	3_PrB	3_PrB	13_HcP	3_PrB	3_PrB	13_HcP	3_PrB	3_PrB	3_PrB	13_HcP	13_HcP	13_HcP	13_HcP	3_PrB	13_HcP	3_PrB
88	87	mBivProm2	3_PrB	3_PrB	3_PrB	3_PrB	3_PrB	3_PrB	3_PrB	3_PrB	3_PrB	3_PrB	3_PrB	3_PrB	3_PrB	3_PrB	3_PrB	3_PrB	3_PrB	3_PrB	3_PrB	3_PrB	3_PrB	3_PrB	3_PrB	3_PrB	3_PrB	3_PrB	3_PrB	3_PrB	3_PrB	3_PrB	3_PrB	3_PrB	3_PrB	3_PrB	3_PrB	3_PrB	3_PrB	3_PrB	3_PrB	3_PrB	3_PrB	3_PrB	3_PrB	3_PrB	3_PrB	3_PrB	3_PrB
89	88	mBivProm3	3_PrB	3_PrB	3_PrB	13_HcP	13_HcP	13_HcP	13_HcP	13_HcP	13_HcP	3_PrB	3_PrB	3_PrB	3_PrB	3_PrB	13_HcP	13_HcP	3_PrB	3_PrB	3_PrB	3_PrB	3_PrB	3_PrB	3_PrB	13_HcP	3_PrB	3_PrB	3_PrB	3_PrB	3_PrB	3_PrB	3_PrB	13_HcP	3_PrB	3_PrB	3_PrB	3_PrB	3_PrB	3_PrB	13_HcP	13_HcP	13_HcP	13_HcP	13_HcP	13_HcP	3_PrB	3_PrB	3_PrB
90	39	mPromF1	2_PrW	2_PrW	2_PrW	2_PrW	2_PrW	3_PrB	9_EnPp	9_EnPp	2_PrW	6_EnSp	6_EnSp	6_EnSp	6_EnSp	4_PrF	9_EnPp	3_PrB	2_PrW	6_EnSp	2_PrW	6_EnSp	2_PrW	2_PrW	4_PrF	3_PrB	2_PrW	2_PrW	2_PrW	2_PrW	2_PrW	2_PrW	4_PrF	3_PrB	2_PrW	2_PrW	2_PrW	2_PrW	6_EnSp	2_PrW	4_PrF	2_PrW	9_EnPp	3_PrB	9_EnPp	2_PrW	2_PrW	2_PrW	2_PrW
91	41	mPromF2	4_PrF	6_EnSp	4_PrF	4_PrF	4_PrF	4_PrF	6_EnSp	4_PrF	4_PrF	4_PrF	4_PrF	4_PrF	4_PrF	4_PrF	4_PrF	4_PrF	4_PrF	4_PrF	4_PrF	4_PrF	4_PrF	4_PrF	4_PrF	4_PrF	4_PrF	4_PrF	4_PrF	4_PrF	4_PrF	4_PrF	4_PrF	4_PrF	1_PrA	4_PrF	4_PrF	4_PrF	4_PrF	1_PrA	4_PrF	6_EnSp	6_EnSp	1_PrA	6_EnSp	1_PrA	1_PrA	4_PrF	4_PrF
92	44	mPromF3	6_EnSp	6_EnSp	6_EnSp	6_EnSp	6_EnSp	6_EnSp	6_EnSp	6_EnSp	6_EnSp	6_EnSp	12_TrI	6_EnSp	6_EnSp	6_EnSp	6_EnSp	6_EnSp	6_EnSp	6_EnSp	6_EnSp	6_EnSp	6_EnSp	6_EnSp	6_EnSp	4_PrF	6_EnSp	6_EnSp	6_EnSp	6_EnSp	6_EnSp	6_EnSp	6_EnSp	4_PrF	6_EnSp	6_EnSp	6_EnSp	6_EnSp	6_EnSp	6_EnSp	6_EnSp	6_EnSp	6_EnSp	9_EnPp	6_EnSp	6_EnSp	6_EnSp	9_EnPp	9_EnPp
93	45	mPromF4	9_EnPp	9_EnPp	9_EnPp	9_EnPp	9_EnPp	9_EnPp	9_EnPp	9_EnPp	9_EnPp	9_EnPp	9_EnPp	9_EnPp	9_EnPp	9_EnPp	9_EnPp	9_EnPp	9_EnPp	9_EnPp	9_EnPp	9_EnPp	9_EnPp	9_EnPp	9_EnPp	9_EnPp	9_EnPp	9_EnPp	9_EnPp	9_EnPp	9_EnPp	9_EnPp	9_EnPp	9_EnPp	2_PrW	9_EnPp	9_EnPp	9_EnPp	9_EnPp	9_EnPp	9_EnPp	9_EnPp	9_EnPp	9_EnPp	9_EnPp	9_EnPp	9_EnPp	9_EnPp	9_EnPp
94	46	mPromF5	4_PrF	4_PrF	4_PrF	4_PrF	4_PrF	4_PrF	4_PrF	4_PrF	4_PrF	4_PrF	4_PrF	4_PrF	4_PrF	4_PrF	4_PrF	4_PrF	4_PrF	4_PrF	4_PrF	4_PrF	4_PrF	4_PrF	4_PrF	4_PrF	4_PrF	4_PrF	4_PrF	4_PrF	4_PrF	4_PrF	4_PrF	4_PrF	4_PrF	4_PrF	4_PrF	4_PrF	4_PrF	4_PrF	4_PrF	4_PrF	4_PrF	4_PrF	4_PrF	4_PrF	4_PrF	4_PrF	4_PrF
95	47	mPromF6	12_TrI	12_TrI	12_TrI	12_TrI	12_TrI	12_TrI	12_TrI	12_TrI	12_TrI	9_EnPp	12_TrI	9_EnPp	12_TrI	9_EnPp	12_TrI	4_PrF	12_TrI	12_TrI	12_TrI	12_TrI	12_TrI	12_TrI	12_TrI	4_PrF	12_TrI	12_TrI	12_TrI	12_TrI	12_TrI	12_TrI	12_TrI	4_PrF	4_PrF	12_TrI	12_TrI	12_TrI	12_TrI	12_TrI	12_TrI	12_TrI	12_TrI	4_PrF	12_TrI	12_TrI	12_TrI	12_TrI	12_TrI
96	89	mPromF7	9_EnPp	9_EnPp	9_EnPp	13_HcP	9_EnPp	13_HcP	9_EnPp	9_EnPp	9_EnPp	9_EnPp	9_EnPp	9_EnPp	9_EnPp	9_EnPp	13_HcP	13_HcP	9_EnPp	9_EnPp	9_EnPp	9_EnPp	9_EnPp	9_EnPp	9_EnPp	9_EnPp	9_EnPp	9_EnPp	9_EnPp	9_EnPp	9_EnPp	9_EnPp	9_EnPp	9_EnPp	9_EnPp	9_EnPp	9_EnPp	9_EnPp	9_EnPp	9_EnPp	9_EnPp	9_EnPp	9_EnPp	13_HcP	9_EnPp	9_EnPp	9_EnPp	9_EnPp	9_EnPp
97	40	mTSS1	1_PrA	1_PrA	1_PrA	2_PrW	2_PrW	3_PrB	2_PrW	2_PrW	2_PrW	2_PrW	2_PrW	1_PrA	1_PrA	1_PrA	3_PrB	3_PrB	2_PrW	1_PrA	1_PrA	1_PrA	1_PrA	1_PrA	1_PrA	3_PrB	2_PrW	1_PrA	1_PrA	1_PrA	1_PrA	1_PrA	1_PrA	3_PrB	2_PrW	1_PrA	1_PrA	1_PrA	3_PrB	1_PrA	2_PrW	2_PrW	2_PrW	3_PrB	2_PrW	2_PrW	2_PrW	1_PrA	1_PrA
98	42	mTSS2	1_PrA	1_PrA	1_PrA	1_PrA	1_PrA	1_PrA	1_PrA	1_PrA	1_PrA	1_PrA	1_PrA	1_PrA	1_PrA	1_PrA	1_PrA	1_PrA	1_PrA	1_PrA	1_PrA	1_PrA	1_PrA	1_PrA	1_PrA	1_PrA	1_PrA	1_PrA	1_PrA	1_PrA	1_PrA	1_PrA	1_PrA	1_PrA	1_PrA	1_PrA	1_PrA	1_PrA	1_PrA	1_PrA	1_PrA	1_PrA	1_PrA	1_PrA	1_PrA	1_PrA	1_PrA	1_PrA	1_PrA
99	43	mTSS3	2_PrW	2_PrW	2_PrW	2_PrW	2_PrW	2_PrW	2_PrW	2_PrW	2_PrW	2_PrW	2_PrW	2_PrW	2_PrW	2_PrW	2_PrW	2_PrW	2_PrW	2_PrW	2_PrW	2_PrW	2_PrW	2_PrW	2_PrW	2_PrW	2_PrW	2_PrW	2_PrW	2_PrW	2_PrW	2_PrW	2_PrW	2_PrW	2_PrW	2_PrW	2_PrW	2_PrW	2_PrW	2_PrW	2_PrW	2_PrW	2_PrW	2_PrW	2_PrW	2_PrW	2_PrW	2_PrW	2_PrW
100			P0_forebrain	P0_midbrain	P0_hindbrain	P0_intestine	P0_stomach	P0_liver	P0_kidney	P0_lung	P0_heart	e11.5_forebrain	e11.5_midbrain	e11.5_hindbrain	e11.5_neural-tube	e11.5_facial-prominence	e11.5_limb	e11.5_liver	e11.5_heart	e12.5_forebrain	e12.5_midbrain	e12.5_hindbrain	e12.5_neural-tube	e12.5_facial-prominence	e12.5_limb	e12.5_liver	e12.5_heart	e13.5_forebrain	e13.5_midbrain	e13.5_hindbrain	e13.5_neural-tube	e13.5_facial-prominence	e13.5_limb	e13.5_liver	e13.5_heart	e14.5_forebrain	e14.5_midbrain	e14.5_hindbrain	e14.5_neural-tube	e14.5_facial-prominence	e14.5_limb	e14.5_intestine	e14.5_stomach	e14.5_liver	e14.5_kidney	e14.5_lung	e14.5_heart	e15.5_forebrain	e15.5_midbrain
[truncated: 21 more columns]

## Sheet: avg_prob_overlap
Excel sheet supporting Supplementary Figure 7: Estimated probabilities of per-cell-type concatenated-model chromatin states overlapping with mouse full-stack states. The table shows estimated probabilities of per-cell-type chromatin state annotations overlapping with mouse full-stack states observed in different cell groups (Gorkin et al., 2020). The table is based on a 15-state per-cell type chr…
State	forebrain	midbrain	hindbrain	neural-tube	facial-prominence	limb	intestine	stomach	liver	kidney	lung	heart	forebrain	midbrain	hindbrain	neural-tube	facial-prominence	limb	intestine	stomach	liver	kidney	lung	heart	forebrain	midbrain	hindbrain	neural-tube	facial-prominence	limb	intestine	stomach	liver	kidney	lung	heart	forebrain	midbrain	hindbrain	neural-tube	facial-prominence	limb	intestine	stomach	liver	kidney	lung	heart	forebrain
	1_PrA												2_PrW												3_PrB												4_PrF												5_EnSd
mGapArtf1	0	0	0	0	0	0	0	0	0	0	0	0	0	0	0	0	0	0	0	0	0	0	0	0	0	0	0	0	0	0	0	0	0	0	0	0	0	0	0	0	0	0	0	0	0	0	0	0	0
mGapArtf2	0	0	0	0	0	0	0	0	0	0	0	0	0	0	0	0	0	0	0	0	6.80272e-05	0	0	0	0	0	0	0	0	0	0	0	0	0	0	0	0	0	0	0	0	0	0	0	0	0	0	0	0.000136054
mGapArtf3	0	0	0	0	0	0	0	0	0.000136054	0	0	6.80272e-05	0.0014966	0.00176871	0.00238095	0.00104762	0.000285714	0.0012381	0.00178571	0.00047619	0.00231293	0.00107143	0.00119048	0.00489796	0.00428571	0.00537415	0.0052381	0.00504762	0.00571429	0.00838095	0.005	0.00571429	0.00537415	0.00333333	0.00357143	0.00823129	0.000340136	0.00047619	0.000136054	0.000285714	0.000190476	0.000285714	0	0.000119048	0.00265306	0.000119048	0.000119048	0.000272109	0.000680272
mQuies1	0	0	0	0	0	0	0	0	0	0	0	0	0	0	0	0	0	0	0	0	0	0	0	0	0	0	0	0	0	0	0	0	0	0	0.000119048	0	0	0	0	0	0	0	0	0	0	0	0	0	0
mQuies2	0	0	0	0	0	0	0	0	0	0	0	0	0	0	0	0	0	0	0	0	0	0	0	0	0	0	0	0	0	0	0	0	0	0	0	0	0	0	0	0	0	0	0	0	0	0	0	0	6.80272e-05
mQuies3	0	0	0	0	0	0	0	0	0	0	0	0	0	0	0	0	0	0	0	0	0	0	0	0	0	0	0	0	0	0	0	0	0	0	0	0	0	0	0	0	0	0	0	0	0	0	0	0	0
mHET1	0	0	0	0	0	0	0	0	0	0	0	0	0	0	0	0	0	0	0	0	0	0	0	0	0	0	0	0	0	0	0	0	0	0	0	0	0	0	0	0	0	0	0	0	0	0	0	0	0
mHET2	0	0	0	0	0	0	0	0	0	0	0	0	0	0	0	0	0	0	0	0	0	0	0	0	0	0	0	0	0	0	0	0	0	0	0	0	0	0	0	0	0	0	0	0	0	0	0	0	0
mHET3	0	0	0	0	0	0	0	0	0	0	0	0	0	0	0	0	0	0	0	0	0	0	0	0	0	0	0	0	0	0	0	0	0	0	0	0	0	0	0	0	0	0	0	0	0	0	0	0	0
mHET4	0	0	0	0	0	0	0	0	0	0	0	0	0	0	0	0	0	0	0	0	0	0	0	0	0	0	0	0	0	0	0	0	0	0	0	0	0	0	0	0	0	0	0	0	0	0	0	0	0
mHET5	0	0	0	0	0	0	0	0	0	0	0	0	0	0	0	0	0	0	0	0	0	0	0	0	0	0	0	0	0	0	0	0	0	0	0	0	0	0	0	0	0	0	0	0	0	0	0	0	0
mHET6	0	0	0	0	0	0	0	0	0	0	0	0	0	0	0	0	0	0	0	0	0	0	0	0	0	0	0	0	0	0	0	0	0	0	0	0	0	0	0	0	0	0	0	0	0	0	0	0	0
mHET7	0	0	0	0	0	0	0	0	0	0	0	0	0	0	0	0	0	0	0	0	0	0	0	0	0	0	0	0	0	0	0	0	0	0	0	0	0	0	0	0	0	0	0	0	0	0	0	0	0
mHET8	0	0	0	0	0	0	0	0	0	0	0	0	0	0	0	0	0	0	0	0	0	0	0	0	0	0	0	0	0	0	0	0	0	0	0	0	0	0	0	0	0	0	0	0	0	0	0	0	0
mHET9	0	0	0	0	0	0	0	0	0	0	0	0	0	0	0	0	0	0	0	0	0	0	0	0	0	0	0	0	0	0	0	0	0	0	0	0	0	0	0	0	0	0	0	0	0	0	0	0	0
mHET10	0	0	0	0	0	0	0	0	0	0	0	0	0	0	0	0	0	0	0	0	0	0	0	0	0	0	0	0	0	0	0	0	0	0	0	0	0	0	0	0	0	0	0	0	0	0	0	0	0
mZNF1	0	0	0	0	0	0	0	0	0	0	0	0	0	0	0	0	0	0	0	0	0	0	0	0	0	0	0	0	0	0	0	0	0	0	0	0	0	0	0	0	0	0	0	0	0	0	0	0	0
mZNF2	0	0	0	0	0	0	0	0	0	0	0	0	0	0	0	0	0	0	0	0	0	0	0	0	0	0	0	0	0	0	0	0	0	0	0	0	0	0	0	0	0	0	0	0	0	0	0	0	0
mReprPC1	0	0	0	0	0	0	0	0.000119048	6.80272e-05	0	0	0	0	0	0	0	0	0	0	0	6.80272e-05	0.000119048	0.000119048	0	0	0	0	0	0	0	0	0	0	0	0.000119048	0	0	0	0	0	0	0	0	0	0	0	0	0	6.80272e-05
mReprPC2	0	0	0	0	0	0	0	0	0	0	0	0	0	0	0	0	0	0	0	0	0	0	0	0	0	0	0	0	0	0	0	0	0	0	0	0	0	0	0	0	0	0	0	0	0	0	0	0	0
mReprPC3	0	0	0	0	0	0	0	0	0	0	0	0	0	0	0	0	0	0	0	0	0	0	0	0	0	0	0	0	0	0	0	0	0	0	0	0	0	0	0	0	0	0	0	0	0	0	0	0	0.00047619
mReprPC4	0	0	0	0	0	0	0	0	0	0	0	0	0	0	6.80272e-05	0	9.52381e-05	0	0	0	0	0	0	6.80272e-05	0	0.000136054	6.80272e-05	9.52381e-05	0	0	0	0	0	0	0	0.000272109	0	0	0	0	0	0	0	0	0	0	0	6.80272e-05	0.000136054
mReprPC5	0	0	0	0	0	0	0	0	0	0	0	0	0	6.80272e-05	0	9.52381e-05	0	0	0	0	0	0	0	0	0	6.80272e-05	0	9.52381e-05	0	0	0	0	0	0	0	0	0	0	0	0	0	0	0	0	0	0	0	0	0
mReprPC6	0	0	0	0	0	0	0	0	6.80272e-05	0	0	0	0.000136054	6.80272e-05	0	0	0	0	0.000238095	0	0	0	0.000238095	0.000340136	0	6.80272e-05	0.000340136	0.000285714	0.000285714	0.000380952	0.000238095	0	6.80272e-05	0	0.00047619	6.80272e-05	0	0	0	0	0	0	0	0	0	0	0	0	0.000204082
mReprPC_openC1	0.000612245	0.000680272	6.80272e-05	0	0	9.52381e-05	0.000119048	0	0	0	0	0	0.000816327	0.00204082	0.00163265	0.00047619	0.00047619	0.00047619	0	0.000119048	6.80272e-05	0.000357143	0.000119048	6.80272e-05	0.00823129	0.0108163	0.0112925	0.0104762	0.0072381	0.0107619	0.000595238	0.000238095	0.00197279	0.00571429	0.00404762	0.0110204	0.000748299	0.00217687	0.00210884	0.00180952	0.000761905	0.00180952	0.000119048	0	0	0.000833333	0.000119048	0.000204082	0.0663265
mReprPC_openC2	6.80272e-05	0	0	0	0	0	0	0	0	0	0	0	0	0	0	0	0	9.52381e-05	0.000119048	0	0	0.000119048	0	0	6.80272e-05	0.000544218	0.000340136	0.000285714	0.000380952	0.000380952	0.000119048	0	0	0.00047619	0.000119048	0.000272109	0	0	0	0	0	0	0	0	0	0	0.000119048	0	0.00761905
mReprPC_openC3	0	0	0	0	0.000190476	0.000571429	0.00119048	0.00047619	0.00190476	0.000119048	0.00178571	0.00292517	0	0	0.000136054	9.52381e-05	0.000761905	0.00133333	0.00369048	0.00202381	0.00190476	0.00166667	0.0027381	0.00278912	0.000748299	0.000680272	0.00163265	0.0012381	0.00409524	0.00409524	0.0022619	0.000952381	0.00823129	0.00416667	0.0077381	0.0121088	0	0	6.80272e-05	9.52381e-05	0.000190476	0.000666667	0.000595238	0.00047619	0.00122449	0	0.000357143	0.000408163	0.00102041
mReprPC_openC4	0.00544218	0.000816327	0.00108844	0.000666667	0.000380952	0.00152381	0.000238095	0.000119048	0	0.00130952	0.00142857	6.80272e-05	0.00278912	0.00387755	0.00312925	0.00228571	0.000857143	0.00152381	0.000952381	0.00285714	6.80272e-05	0.00261905	0.000714286	0	0.0131973	0.0238776	0.0266667	0.0279048	0.0160952	0.0128571	0.00666667	0.00369048	0.00333333	0.0105952	0.00988095	0.0116327	0.000272109	0.00129252	0.00129252	0.0012381	0	0.000190476	0	0	0	0	0.000119048	0	0.00340136
mOpenC1	0	0	0	9.52381e-05	9.52381e-05	0	0	0	0	0	0	0	0	0	0	0	0	0	0	0	0.000136054	0.000119048	0.000119048	6.80272e-05	0	0	0	0	0	0	0	0	0	0.000119048	0	0	0	0	0	0	9.52381e-05	0	0	0	0	0	0	0	6.80272e-05
mOpenC2	0	0	0	0	0	0	0	0	0	0	0	0	0	0	0	0	0	0	0	0	0	0	0	0	0	0	0	0	0	0	0	0	0	0	0	0	0	0	0	0	0	0	0	0	0	0	0	0	0
mOpenC3	0	0	0	0	0	0	0	0.000238095	0	0	0	0	0	0	0	0	0	0	0	0	6.80272e-05	0	0	0	0	0	0	0	9.52381e-05	0	0	0	0	0	0	0	0	0	0	0	0	0	0	0	0	0	0	0	0.000272109
mOpenC4	0	0	0	0	0	0	0	0.000238095	0	0	0	0	0	0	0	0	0	0	0	0	0	0	0	0	0	0	0	9.52381e-05	0	0	0	0	0	0	0	0	0	0	0	0	0	0	0	0	0	0	0	0	6.80272e-05
mOpenC5	0	0	0	0	0	0	0.000357143	0	0	0	0.000357143	6.80272e-05	6.80272e-05	6.80272e-05	0.000272109	0	9.52381e-05	0	0.000238095	0	0.000680272	0.000595238	0.000833333	0.000408163	0.000136054	0.000340136	0.000272109	0.000380952	0.00047619	0.000285714	0	0	0.00129252	0.000119048	0.000238095	0.00115646	0	0.000272109	6.80272e-05	9.52381e-05	0	0.000380952	0	0	0.000952381	0.000119048	0	0.00115646	0.00530612
mOpenC6	0.000136054	0.000272109	6.80272e-05	9.52381e-05	0.000285714	0	0.00047619	0.000238095	0.000136054	0	0.000357143	0.000136054	0.00258503	0.00333333	0.00421769	0.00209524	0.00228571	0.00180952	0.00154762	0.000833333	0.0037415	0.00178571	0.00238095	0.00605442	0.000748299	0.00108844	0.000884354	0.000857143	0.00114286	0.002	0.000119048	0.000119048	0.00115646	0.000952381	0.00119048	0.00251701	0.000748299	0.00176871	0.000884354	0.000285714	0.000380952	0.00047619	0	0	0.00217687	0	0.00047619	0.000884354	0.0115646
mOpenC7	0	0	0	0	0	0	0	0	0	0	0	0.000408163	0	0	0	0	0	0	0.000119048	0	0	0	0	0.000136054	0	0	0	0	9.52381e-05	0.000190476	0.000119048	0	0	0	0	6.80272e-05	0	0	0	0	0	0	0	0	0	0	0	6.80272e-05	0.000748299
mOpenC8	0	0	0	0	0	0	0.000238095	0	6.80272e-05	0	0	0	6.80272e-05	0	0.000340136	0.000380952	0	0	0.000357143	0.000119048	0.000952381	0	0.000119048	0.000136054	0.000204082	0	6.80272e-05	0.000190476	9.52381e-05	0.000190476	0	0.000238095	0.000136054	0	0.000119048	0	0	0	0	0	0	0	0	0	0.000408163	0	0	0	0.00183673
mOpenC9	0	0	0	0	0	0	0	0	0	0	0	0	0	0	0	9.52381e-05	0	0	0	0	0	0	0	0	0	0	0	0	0	0	0	0	0	0	0	0	0	0	0	0	0	0	0	0	0	0	0	0	0.000272109
mEnhA1	6.80272e-05	0	0	0	0	0	0.000119048	0	0	0	0.000238095	0.000680272	6.80272e-05	0	0	0	9.52381e-05	0.000190476	0.000119048	0	0	0	0.000119048	0.000680272	0	0	0	0	0	0	0	0	0	0.000119048	0	6.80272e-05	6.80272e-05	0	6.80272e-05	9.52381e-05	0	9.52381e-05	0.000119048	0	0	0	0.000238095	0.00129252	0.0541497
mEnhA2	0	0	6.80272e-05	0	0	0	0.000119048	0	0	0	0.000238095	0.000884354	0	0.000340136	6.80272e-05	0	0	9.52381e-05	0	0	0.000408163	0	0.000119048	0.000612245	0.000136054	0.000272109	0.00047619	0.000285714	0.000380952	0.00047619	0	0	0.000408163	0.000119048	0.000357143	0.00122449	0.00047619	0.000612245	0.000204082	0.000190476	0.000190476	0.000952381	0	0	0.000136054	0.000119048	0.000119048	0.00156463	0.192993
mEnhA3	6.80272e-05	6.80272e-05	6.80272e-05	0	0.000761905	0.00104762	0.00321429	0.0025	0.000680272	0.00107143	0.00202381	0.00537415	6.80272e-05	0.000272109	0.000408163	0	0.000666667	0.000761905	0.00166667	0.00107143	0.00129252	0.000952381	0.000595238	0.00108844	0.000884354	0.00122449	0.00122449	0.00161905	0.000761905	0.00133333	0	0	0.00394558	0.000357143	0.000714286	0.00129252	0.000612245	0.00047619	0.000884354	0.00180952	0.00266667	0.00485714	0.00202381	0.00119048	0.00435374	0.00285714	0.00321429	0.00809524	0.217211
mEnhA4	0	0	0	0	0.000285714	9.52381e-05	0.00178571	0.00142857	0	0.00047619	0.000952381	0.00326531	0	0	0	0	0.000190476	0.000380952	0.00154762	0.000952381	0.000340136	0.000357143	0.000238095	0.000408163	0	6.80272e-05	0.000136054	0.000190476	9.52381e-05	0.000285714	0.000119048	0	0.000272109	0.000238095	0.000357143	0.000340136	0	0	0	9.52381e-05	0.000190476	0.0012381	0.000714286	0.000714286	0	0.000714286	0.000952381	0.00265306	0.0134014
mEnhA5	0	0	0	0	0	0	0.00416667	0.000952381	0.00129252	0.000238095	0.000357143	6.80272e-05	0	0	0	9.52381e-05	9.52381e-05	9.52381e-05	0.00214286	0.00119048	0.00122449	0.000119048	0.000714286	0.000340136	0	0	0	0	0	0	0	0	0.000612245	0	0	0.00047619	0	0	0	0	0	0	0.000714286	0.000238095	0.000340136	0.000357143	0.00047619	0.000408163	0.000408163
mEnhA6	0	0	0	0	0.000285714	0	0	0.000119048	0	0	0.000119048	0	0	0	0	0	0.000380952	9.52381e-05	0	0.000119048	0	0	0.000238095	0	0	0	0	0	0	0	0	0	0	0	0	0	6.80272e-05	0	0	0	0	0.000190476	0	0	0	0	0	6.80272e-05	0.00727891
mEnhA7	0	0.000340136	0	0	0	0	0.000238095	0	6.80272e-05	0	0	0	0	6.80272e-05	0	0	0	0	0	0	6.80272e-05	0	0.000119048	0	0.000204082	0.000136054	6.80272e-05	9.52381e-05	0	0.000190476	0	0	6.80272e-05	0.000119048	0	0.000340136	6.80272e-05	0.000204082	6.80272e-05	0.000190476	0	0.000190476	0	0	0	0.00047619	0	0.000204082	0.0486395
mEnhA8	0	0	0	0	0	0	0	0	0	0	0	0	0	0	0	0	0	0	0	0	0.000136054	0	0	0	0	0	0	0	0	0	0	0	0	0	0	0	0	0	0	0	0	0	0	0	0	0	0	0	0.0141497
mEnhA9	0.000340136	0	0	0	0	0	0	0	0	0	0	0	6.80272e-05	0	0	0	0	0	0	0	0	0	0	6.80272e-05	0	0.000136054	0.000204082	0	0	0	0	0	0	0	0	6.80272e-05	0.000136054	6.80272e-05	0	0	0	0	0	0	0	0	0	0	0.130612
mEnhA10	0.00326531	0.00612245	0.00510204	0.00304762	0	0	0	0	0	0.000357143	0.000238095	6.80272e-05	0.00312925	0.00408163	0.00387755	0.00180952	0.000666667	9.52381e-05	0.000238095	0.00047619	0	0.000595238	0.000119048	0.000272109	0.00115646	0.00129252	0.000748299	0.000761905	0.000761905	0.00142857	0	0	0.000204082	0.000119048	0.000238095	0.000884354	0.00680272	0.00795918	0.00557823	0.00457143	0.00047619	0.00114286	0	0	0	0	0.000119048	0.000680272	0.30034
mEnhA11	0.0195238	0.0282993	0.0287075	0.0153333	0.00390476	0.00152381	0.00214286	0.00119048	0.000136054	0.00130952	0.00202381	0.00680272	0.0246259	0.0293197	0.0302041	0.0131429	0.0170476	0.0126667	0.01	0.00785714	0.00367347	0.0122619	0.00869048	0.0229252	0.00829932	0.00965986	0.00863946	0.00771429	0.016381	0.021619	0.00392857	0.00130952	0.0169388	0.00964286	0.0128571	0.0320408	0.0531973	0.0720408	0.0637415	0.0512381	0.0225714	0.0324762	0.00607143	0.00535714	0.00489796	0.0194048	0.0135714	0.0322449	0.169184
mEnhA12	0	6.80272e-05	0	0	0.000571429	0.000285714	0.00845238	0.00583333	0.0179592	0.00142857	0.00440476	0.00952381	0.000272109	0.00047619	0.000340136	0.000380952	0.00190476	0.0012381	0.00869048	0.00619048	0.0121769	0.00345238	0.00916667	0.0102721	0.000340136	0.000408163	0.000952381	0.000571429	0.000857143	0.00114286	0.000238095	0.000119048	0.00517007	0.000119048	0.000357143	0.0029932	0.00047619	0.000816327	0.00115646	0.00171429	0.002	0.00342857	0.00488095	0.00190476	0.0327211	0.00488095	0.00559524	0.0163265	0.0170748
mEnhA13	0	0	0	0	0	0	0.000833333	0.000238095	0.000748299	0	0.000238095	0.000680272	0	0	0	0	0	0	0.000833333	0.000119048	0.0037415	0.000119048	0.00154762	0.00204082	0	0	0	0	0	9.52381e-05	0	0	0.000612245	0	0	0.000408163	0	0	0	0	0	0	0	0	0.00122449	0	0.000119048	0.000680272	0.000680272
mEnhA14	0	0	0	0	0	0	0	0	0	0	0	0	0	0	0	0	0	0	0	0	0	0	0	0.000204082	0	0	0	0	0	0	0	0	0	0	0	0	0	0	0	0	0	0	0	0	6.80272e-05	0	0	0	0.000204082
mEnhA15	0	0	0	0	0	0	0.000119048	0	6.80272e-05	0	0.000357143	0.0108163	0	0	0	0	0	0.000190476	0.000119048	0.000595238	0.000204082	0.000595238	0.00190476	0.00632653	0	0	0	0	0	9.52381e-05	0.000238095	0	0	0	0	0.00047619	6.80272e-05	0	0	0	0.000190476	0	0	0	0	0	0.000595238	0.00367347	0.00190476
mEnhA16	0	0	0	0	0.000190476	0	0	0.000238095	0	0	0	0	0	0	0	0	0.000761905	0.000857143	0.000119048	0	6.80272e-05	0.000357143	0.000952381	0	0	0.000204082	0	0	0	9.52381e-05	0	0	0.000136054	0.000119048	0	0.000408163	0	0	0	0	0.000190476	0.00152381	0.000357143	0	0	0.000357143	0	6.80272e-05	0.00156463
mEnhA17	0	0	0	0	0	0	0.00190476	0.00047619	0.0203401	0.000238095	0.000357143	0.00258503	0.000136054	0	6.80272e-05	0	0.000285714	9.52381e-05	0.00261905	0.00119048	0.0142177	0.000357143	0.0027381	0.00530612	0	0	0	9.52381e-05	0	0.000190476	0	0	0.00136054	0.000119048	0.00047619	0.0022449	0.000136054	6.80272e-05	6.80272e-05	0	0	0	0.000595238	0.000119048	0.0314966	0.000119048	0.00119048	0.00367347	0.00353741
mEnhA18	0	0	0	0	0	0	0.000238095	0	0.0044898	0	0	0.000272109	0	0	0	0	0	0	0.000714286	0	0.00836735	0	0.000357143	0.000884354	0	0	0	9.52381e-05	0	0	0	0	0.00047619	0	0	0.000272109	0.000136054	0	0	0	0	0	0	0	0.00857143	0	0	0.000340136	6.80272e-05
mEnhWk1	0	0	0	0	0	0	0	0	0	0	0	0	0	0	0	0	0	0	0	0	0	0	0	0	0	0	0	0	0	0	0	0	0	0	0	0	0	0	0	0	0	0	0	0	0	0	0	0	0.000204082
mEnhWk2	0	0	0	0	0	0	0	0	0	0	0	0	0	0	0	0	0	0	0	0	0	0.000357143	0	0.000136054	0	0	0	0	0	0	0	0	0	0	0	6.80272e-05	0	6.80272e-05	0	0	0	0	0	0	0	0	0	0	0.000408163
mEnhWk3	0	0	0	0	0	0	0	0	0	0	0	0	6.80272e-05	0	0	0	0	0	0	0	0	0	0	0	6.80272e-05	0	0	0	0	0	0	0	0	0	0	0.000136054	0.000136054	0	0	0	0	0	0	0	0	0	0	0	0.0118367
mEnhWk4	0	0	0	0	9.52381e-05	0	0.00214286	0.000238095	0.000952381	0.000714286	0.000238095	0	0	6.80272e-05	0	0	0.000666667	0.000285714	0.0047619	0.0027381	0.00204082	0.00107143	0.00333333	0.000408163	0	0	0	9.52381e-05	9.52381e-05	0	0.000119048	0	0	0	0.000357143	0.000136054	0	0	0	0	0	0	0.000119048	0	0	0	0.000238095	0.000136054	0
mEnhWk5	0	0	0	0	0	0	0	0	0.000340136	0	0	0	0	0	0	0	0	0	0.000238095	0	0.00047619	0	0	0	0	0	0	0	0	0	0	0	0	0	0	0	0	0	0	0	0	0	0	0	0	0	0	0	0
mEnhWk6	0	0	0	0	0	0	0	0	0.000204082	0	0	0	0	0	0	0	0	0	0	0.000119048	0.000544218	0	0.000357143	0.00047619	0	0	0	0	0	0	0	0	0	0	0	0	0	0	0	0	0	0	0	0	0	0	0	0	0.000136054
mEnhWk7	0	0	0	0	0	0	0	0	0	0	0	0	0	0	0	0	0	0	0	0	0	0	0	0	0	0	0	0	0	0	0	0	0	0	0	0	0	0	0	0	0	0	0	0	0	0	0	0	0.000204082
mEnhWk8	0	0	0	0	0	0	0	0	0	0	0	0	0	0.000136054	0	0	0	0	0	0	0	0	0	0	0	0	0	0	0	0	0	0	0	0	0	0	0	0	0	0	0	0	0	0	0	0	0	0	0.00156463
mEnhWk9	0.000136054	0	0	0	0	0	0	0	0	0	0	0	0.000204082	0	6.80272e-05	0	0	0	0	0	0	0	0	0	0	0	0	0	0	0	0	0	0	0	0	0	0	0	0	0	0	0	0	0	0	0	0	0	0.0187075
mEnhWk10	0	0	0	0	0	0	0	0	0	0	0	0.000204082	0	0	0	0	0	0	0	0	0	0	0.000119048	0.00102041	0	0	0	0	0	0	0	0	0	0	0	0.000204082	0	0	0	0	0	0	0	0	0	0	0	0.000680272	0.000272109
mEnhWk11	0	0	0	0	0	9.52381e-05	0	0	0	0	0	0	0	0	0	0	0.000190476	0.000190476	0.000119048	0	0	0	0	0	0	0	0	0	0	0	0	0	0	0	0	0	0	0	0	0	0	0.000190476	0	0	0	0	0	0	0.000136054
mEnhWk12	0	0	0	0	0	0	0	0	0.000204082	0	0	0	0	0	0	0	0	0	0	0	0.000204082	0	0	0	0	0	0	0	0	0	0	0	0.000204082	0	0	0	0	0	0	0	0	0	0	0	6.80272e-05	0	0	0	0.000136054
mEnhWk13	0	0	0	0	0	0	0	0	0	0	0	0	0	0	0	0	0	0	0	0	0.000204082	0	0	0	0	0	0	0	0	0	0	0	0	0	0	0	0	0	0	0	0	0	0	0	0	0	0	0	6.80272e-05
mTxEnh1	0	0	0	0	0	0	0.000357143	0	0.000272109	0	0	0.000136054	0	0	0	0	0	0	0.000119048	0	0.000136054	0	0	0.000136054	0	0	0	0	0	0	0	0	0	0	0.000238095	0	0	0	0	0.000190476	0	0	0.000238095	0	0.000952381	0	0.000119048	0.000952381	0.0261905
mTxEnh2	0	0	0	0	0.000190476	0	0	0	6.80272e-05	0	0	0	0	0	0.000136054	0	0	9.52381e-05	0.000238095	0	0.00115646	0	0.000119048	0.000884354	0	0	0	0	0	0	0	0	0	0	0	0	0.000136054	0.000136054	6.80272e-05	9.52381e-05	0	0.000190476	0.000119048	0	0.00326531	0	0.000119048	0.000952381	0.0052381
mTxEnh3	0	0	0	0	0	0	0	0	0	0	0	0	0	0	0	0	0	0	0	0	0.000204082	0	0	6.80272e-05	0	0	0	0	0	0	0	0	0	0	0	0	0	0	0	0	0	0	0	0	0.000136054	0	0	0	0.000272109
mTxEnh4	0	0	0	0	0	0	0	0	0.00108844	0	0.000119048	0.00047619	0	0	0	0	0	0	0.000119048	0.000238095	0.000748299	0	0.000119048	0.000136054	0	0	0	0	0	0	0	0	0	0	0	0	0	0	0	0.000190476	0	0	0.000357143	0	0.00380952	0	0	0.000544218	0.00244898
mTxEnh5	0	0	0	0	0	0	0.000119048	0	6.80272e-05	0.000119048	0	0.000204082	0	0	0	0	0	0	0.000119048	0.000119048	0	0	0	0	0	0	0	0	0	0	0	0	0	0	0	0	0	0	0	0	0	0	0	0	0.000204082	0	0	0	0.00047619
mTxEnh6	0.000136054	0	0.000272109	9.52381e-05	9.52381e-05	9.52381e-05	0	0	0	0	0	0	0.000136054	0.000136054	0.000340136	9.52381e-05	0.000380952	0	0	0	0	0	0	6.80272e-05	0.000136054	0.000136054	6.80272e-05	9.52381e-05	0	9.52381e-05	0	0	0	0	0	0	0.000680272	0.00142857	0.00115646	0.000857143	0.000285714	9.52381e-05	0	0	0	0	0.000119048	6.80272e-05	0.0506122
mTx1	0	0	0	0	0	0	0	0	0	0	0	0	0	0	0	0	0	0	0	0	0	0	0	0	0	0	0	0	0	0	0	0	0	0	0	0	0	0	0	0	0	0	0	0	0	0	0	0	0
mTx2	0	0	0	0	0	0	0	0	0	0	0	0	0	0	0	0	0	0	0	0	0	0	0	0	0	0	0	0	0	0	0	0	0	0	0	0	0	0	0	0	0	0	0	0	0	0	0	0	0
mTx3	0	0	0	0	0	0	0	0	0	0	0	0	0	0	0	0	0	0	0	0	0	0	0	0	0	0	0	0	0	0	0	0	0	0	0	0	0	0	0	0	0	0	0	0	6.80272e-05	0	0	0	0
mTx4	0	0	0	0	0	0	0	0	0	0	0	0	0	0	0	0	0	0	0	0	0	0	0	0	0	0	0	0	0	0	0	0	0	0	0	0	0	0	0	0	0	0	0	0	0	0	0	0	0
mTx5	0	0	0	0	0	0	0	0	0	0	0	0	0	0	0	0	0	0	0	0	0	0	0	0	0	0	0	0	0	0	0	0	0	0	0	0	0	0	0	0	0	0	0	0	0	0	0	0	0.000408163
mTx6	0	0	0	0	0	0	0	0	0	0	0	0	0	0	0	0	0	0	0	0	6.80272e-05	0	0	6.80272e-05	0	0	0	0	0	0	0	0	0	0	0	0	0	0	0	0	0	0	0	0	0.000340136	0	0	0	0.000816327
mTx7	0	0	0	0	0	0	0	0	6.80272e-05	0	0	0	0	0	0	0	0	0	0	0	6.80272e-05	0	0	0	0	0	0	0	0	0	0	0	0	0	0	6.80272e-05	0	0	0	0	0	0	0	0	0	0	0	0	0.000544218
mTx8	0	0	0	0	0	0	0	0	0	0	0	0	0	0	0	0	0	0	0	0	6.80272e-05	0	0	0	0	0	0	0	0	0	0	0	0	0	0	0	0	0	0	0	0	0	0	0	0	0	0	0	0.000952381
mTxEx1	0	0	0	0	0	0	0	0	0	0	0	0	0	0	0	0	0	0	0	0	0	0	0	0	0	0	0	0	0	0	0	0	0	0	0	0	0	0	6.80272e-05	0	0	0	0	0	0	0	0	0	0.000952381
mTxEx2	0	0	0	0	0	0	0.000833333	0.000357143	0.000680272	0.000119048	0.000119048	0.000884354	0	0	6.80272e-05	0	0.000190476	9.52381e-05	0.000714286	0.00047619	0.00102041	0.000357143	0.00166667	0.000884354	0	0	0.000136054	0	9.52381e-05	0.000571429	0	0.000119048	0.000544218	0	0.000119048	0.00047619	0.000136054	0.000204082	0.00115646	0.000380952	0.000190476	0.00047619	0.000238095	0	0.00442177	0.000119048	0.000357143	0.00197279	0.0191156
mTxEx3	0.00707483	0.00646259	0.00755102	0.00428571	0.00828571	0.00304762	0.014881	0.0141667	0.020068	0.00595238	0.0122619	0.0168707	0.0317007	0.0286395	0.0379592	0.022381	0.0482857	0.0302857	0.0552381	0.0546429	0.0255782	0.0396429	0.0461905	0.0269388	0.00537415	0.00829932	0.00727891	0.00542857	0.00428571	0.00409524	0.00285714	0.00285714	0.0105442	0.0025	0.00309524	0.00693878	0.187891	0.223333	0.221361	0.200476	0.192762	0.212571	0.143571	0.116548	0.247415	0.178929	0.177857	0.215782	0.0136054
mTxWk1	0	0	0	0	0	0	0	0	0	0	0	0	0	0	0	0	0	0	0	0	0	0	0	0	0	0	0	0	0	0	0	0	0	0	0	0	0	0	0	0	0	0	0	0	0	0	0	0	0
mTxWk2	0	0	0	0	0	0	0	0	0	0	0	0	0	0	0	0	0	0	0	0	0	0	0	0	0	0	0	0	0	0	0	0	0	0	0	0	0	0	0	0	0	0	0	0	0	0	0	0	6.80272e-05
mBivProm1	0.00659864	0.00326531	0.00578231	0.00571429	0.0122857	0.0144762	0.0207143	0.0216667	0.00673469	0.0133333	0.0142857	0.0212245	0.01	0.0151701	0.0205442	0.00638095	0.0227619	0.018381	0.035119	0.0472619	0.00585034	0.0257143	0.0240476	0.0264626	0.136939	0.182857	0.208027	0.211905	0.24781	0.251429	0.152976	0.0839286	0.154286	0.186786	0.194643	0.283061	0.00598639	0.0101361	0.0135374	0.00980952	0.0113333	0.0181905	0.00833333	0.00845238	0.00741497	0.0160714	0.0117857	0.0206803	0.00414966
mBivProm2	0.0944898	0.125034	0.124762	0.0902857	0.0306667	0.0249524	0.0416667	0.0478571	0.00945578	0.0278571	0.0272619	0.0344218	0.153537	0.122857	0.143197	0.102952	0.119429	0.0802857	0.150595	0.268452	0.0189116	0.160357	0.102262	0.109184	0.411565	0.449864	0.441837	0.492952	0.668857	0.67981	0.554405	0.305238	0.616803	0.514405	0.606667	0.668095	0.141973	0.140612	0.145238	0.116286	0.080381	0.0853333	0.0739286	0.0911905	0.0243537	0.11869	0.0570238	0.0955102	0.000884354
mBivProm3	0.0859864	0.122789	0.120816	0.0740952	0.00257143	0.00238095	0.000595238	0.000833333	0.000952381	0.00392857	0.000833333	0.00346939	0.131837	0.134082	0.154082	0.0979048	0.0271429	0.0150476	0.00845238	0.0160714	0.000612245	0.0115476	0.00535714	0.0151701	0.162381	0.198095	0.185918	0.203048	0.226381	0.199143	0.087619	0.0430952	0.0280272	0.130595	0.0963095	0.176327	0.106531	0.139728	0.129252	0.105238	0.00638095	0.00733333	0.000952381	0.000714286	0.000816327	0.0022619	0.000714286	0.0044898	0.0255102
mPromF1	0.130816	0.171905	0.183605	0.119048	0.0801905	0.0599048	0.0505952	0.0539286	0.00619048	0.0447619	0.052381	0.0961905	0.284014	0.266259	0.286054	0.237619	0.331143	0.263048	0.291071	0.3525	0.0713605	0.286071	0.244524	0.285442	0.0542177	0.0689116	0.0533333	0.0625714	0.135429	0.159905	0.112619	0.0421429	0.256259	0.103214	0.1525	0.166803	0.191497	0.202109	0.191429	0.182	0.136857	0.161524	0.0807143	0.0640476	0.0227211	0.142976	0.120714	0.14619	0.00755102
mPromF2	0.221156	0.281633	0.308435	0.214381	0.30781	0.253143	0.370952	0.366905	0.319252	0.299167	0.350952	0.445238	0.335578	0.269796	0.281429	0.322857	0.40819	0.386381	0.387024	0.392024	0.157551	0.355833	0.288214	0.221088	0.0104082	0.0165986	0.0122449	0.0124762	0.00619048	0.00952381	0.00130952	0.000119048	0.0380952	0.000714286	0.00238095	0.00244898	0.293673	0.292585	0.25517	0.277714	0.168286	0.225143	0.131786	0.106667	0.276939	0.172381	0.197738	0.188231	0.00238095
mPromF3	0.0133333	0.0193878	0.0213605	0.00933333	0.0364762	0.0229524	0.0608333	0.0554762	0.0301361	0.0295238	0.0472619	0.065102	0.0628571	0.0670748	0.0751701	0.0458095	0.11419	0.0845714	0.124405	0.124048	0.0593197	0.0934524	0.092381	0.0906122	0.0395918	0.0570748	0.0537415	0.0477143	0.0315238	0.0400952	0.00785714	0.00214286	0.0806803	0.00940476	0.0191667	0.0276871	0.11	0.131224	0.142857	0.123524	0.137524	0.172571	0.10131	0.0852381	0.159728	0.143333	0.143095	0.181361	0.0502721
mPromF4	0.00217687	0.00292517	0.00394558	0.00161905	0.0124762	0.008	0.0219048	0.0207143	0.0195918	0.0097619	0.0241667	0.0397279	0.0520408	0.0652381	0.0707483	0.0467619	0.0886667	0.0827619	0.103929	0.100119	0.0760544	0.0829762	0.114643	0.131701	0.012517	0.0186395	0.0233333	0.0277143	0.024381	0.0247619	0.0103571	0.00202381	0.0435374	0.0145238	0.0246429	0.0297279	0.0119728	0.017619	0.0205442	0.018	0.0265714	0.0415238	0.0208333	0.0157143	0.0397279	0.0377381	0.0428571	0.0579592	0.00591837
mPromF5	0.0228571	0.0329932	0.0421769	0.0200952	0.04	0.0222857	0.037619	0.0442857	0.122177	0.0295238	0.042619	0.072517	0.265714	0.245918	0.268095	0.21019	0.399714	0.327619	0.387619	0.416071	0.215646	0.317262	0.318214	0.251769	0.00272109	0.00544218	0.00306122	0.004	0.00361905	0.00504762	0.00130952	0.000238095	0.00972789	0.00190476	0.00392857	0.0022449	0.431088	0.478163	0.458912	0.429429	0.34	0.392762	0.280119	0.211071	0.424354	0.348095	0.37869	0.443605	0.000612245
mPromF6	0.00047619	0.00047619	0.000340136	9.52381e-05	0.000285714	9.52381e-05	0.00214286	0.000357143	0.0182993	0	0.00166667	0.00340136	0.0272789	0.0368027	0.0314286	0.0160952	0.039619	0.0352381	0.0305952	0.0322619	0.0643537	0.024881	0.0421429	0.03	0.000272109	0.000408163	0	0.00047619	0.000190476	0.000666667	0.000238095	0	0.00163265	0.000238095	0.00047619	0.000340136	0.0680272	0.100884	0.101769	0.0858095	0.0459048	0.0698095	0.0303571	0.02	0.195782	0.0454762	0.0588095	0.0931293	0.00272109
mPromF7	0.0127891	0.02	0.0209524	0.0105714	0.00171429	0.00114286	0.000595238	0.000357143	0.000272109	0.000833333	0.00107143	0.0037415	0.0516327	0.0776871	0.0798639	0.0472381	0.016381	0.0167619	0.0119048	0.0047619	0.0055102	0.00559524	0.0122619	0.0213605	0.00659864	0.0123129	0.0123129	0.0155238	0.00619048	0.00666667	0.0025	0.000357143	0.00258503	0.00333333	0.00607143	0.00748299	0.0311565	0.0478231	0.042585	0.034381	0.00266667	0.00485714	0.00119048	0.000119048	0.00210884	0.00119048	0.00178571	0.00530612	0.0112245
mTSS1	0.331633	0.393878	0.413469	0.320762	0.289143	0.23819	0.293095	0.305595	0.0631973	0.239762	0.26	0.331633	0.316395	0.240748	0.245782	0.279333	0.364286	0.333143	0.394524	0.467024	0.15	0.383095	0.33131	0.312449	0.102857	0.122109	0.107823	0.124	0.16581	0.196381	0.130833	0.0486905	0.573537	0.109286	0.185952	0.153061	0.154014	0.143946	0.130544	0.149524	0.10781	0.142952	0.0997619	0.0853571	0.0827891	0.150595	0.121786	0.122313	0.000748299
mTSS2	0.712177	0.776667	0.806599	0.709429	0.753714	0.702857	0.796548	0.759167	0.701224	0.74369	0.78631	0.867891	0.258027	0.192721	0.165646	0.25419	0.230476	0.272	0.192262	0.222976	0.146735	0.226786	0.189762	0.117959	0.000612245	0.00204082	0.00142857	0.00219048	0.00152381	0.00304762	0	0	0.0509524	0.000714286	0.00119048	0.000272109	0.0134694	0.0136054	0.0113605	0.014	0.00333333	0.00704762	0.00166667	0.00130952	0.054966	0.00642857	0.00738095	0.00394558	0
mTSS3	0.157823	0.201429	0.203265	0.139238	0.145905	0.0952381	0.120714	0.108095	0.158707	0.110119	0.130714	0.208163	0.560748	0.528435	0.551293	0.526667	0.61581	0.62219	0.595238	0.594167	0.473741	0.580714	0.604881	0.569864	0.0108844	0.0176871	0.0147619	0.0141905	0.0164762	0.022381	0.0075	0.0027381	0.0678912	0.00857143	0.0146429	0.0147619	0.0348299	0.0321769	0.0342177	0.0359048	0.0168571	0.0226667	0.0102381	0.00702381	0.0712925	0.0221429	0.0233333	0.0228571	0.00129252
min_group	0												0												0												0												0
max_group	0.867891												0.62219												0.67981												0.478163												0.410272
[truncated: 133 more columns]
